# Supplementary material for: Non-Targeted Metabolomic Analysis of Chicken Kidneys in Response to Coronavirus IBV Infection Under Stress Induced by Dexamethasone
Source: Front Cell Infect Microbiol. 2022 Jul 15;12:945865. doi: 10.3389/fcimb.2022.945865 (PMC9335950; doi:10.3389/fcimb.2022.945865)
Supplement: Supplementary Table S1 — Specific R package from this article. [file DataSheet_2.zip]

Archive with 10 entries (10 files):
- Supplementary Table S1-S10/Table S1.xlsx
- Supplementary Table S1-S10/Table S10 Mock_vs_IBV-P-Dex_neg_filter_identi_known.xlsx
- Supplementary Table S1-S10/Table S2.xlsx
- Supplementary Table S1-S10/Table S3.xlsx
- Supplementary Table S1-S10/Table S4 Mock_vs_Dex_neg_filter_identi_known.xlsx
- Supplementary Table S1-S10/Table S5 Mock_vs_IBV_pos_filter_identi_known.xlsx
- Supplementary Table S1-S10/Table S6Mock_vs_IBV_neg_filter_identi_known.xlsx
- Supplementary Table S1-S10/Table S7 Mock_vs_IBV-A-Dex_pos_filter_identi_known.xlsx
- Supplementary Table S1-S10/Table S8 Mock_vs_IBV-A-Dex_neg_filter_identi_known.xlsx
- Supplementary Table S1-S10/Table S9 Mock_vs_IBV-P-Dex_pos_filter_identi_known.xlsx
