# Supplementary material for: Non-Targeted Metabolomic Analysis of Chicken Kidneys in Response to Coronavirus IBV Infection Under Stress Induced by Dexamethasone
Source: Front Cell Infect Microbiol. 2022 Jul 15;12:945865. doi: 10.3389/fcimb.2022.945865 (PMC9335950; doi:10.3389/fcimb.2022.945865)
Supplement: Supplementary Table S1 — Specific R package from this article. [file DataSheet_2.zip › Supplementary Table S1-S10/Table S1.xlsx]

## Sheet: Sheet1
Index	Compounds	Formula	Precursor(g/mol)	Mass(g/mol)	score	RT(min)	MS_level	CAS_ID	HMDB_ID	cpd_ID	Metlin_ID	Pubchem.CID	Class.I	Class.II	source	M1	M2	M3	M4	M5	M6	D1	D2	D3	D4	D5	D6	VIP	p_value	Fold_Change	Log2FC	Type
MW0109443	Pro-Tyr	C14H18N2O4	320.1528	278.1267	0.6791	3.856	MS2-Search-Local	19786-36-8	--	--	--	7408108	--	--	rp	1030.31	235.79	56.02	454.72	678.79	184.72	15566.98	9117.61	1631.27	4353.26	6069.13	5210.76	1.6647404868355908	0.021186101160528367	15.887670195239265	3.9898356749413577	up
MW0059247	PE-NMe(14:0/20:1(11Z))	C40H78NO8P	733.5577	731.5465	0.9887	11.8805	MS2-MetDNA	-	HMDB0112958	--	--	131820074	Lipids and lipid-like molecules	Glycerophospholipids	rp	5294.61	5148.67	13752.94	19566.78	4395.06	651.81	442.26	412.29	284.91	413.04	294.41	224.54	1.4711138982711385	0.04264457279959583	0.04243916240711152	-4.558460006732014	down
MW0054404	Loganin	C17H26O10	433.1902	390.1526	0.9872	2.7178	MS2-MetDNA	18524-94-2	--	C01433	64938	87691	Lipids and lipid-like molecules	Prenol lipids	rp	2927.86	1021.38	2855.26	2787.28	3709.27	2702.06	541.16	494.0	561.24	1308.11	1124.88	757.29	1.913879638649353	0.0023808216374818733	0.29910936061802984	-1.7412550346276987	down
MW0109164	Phe-Gln	C14H19N3O4	296.151	293.1376	0.9865	2.4851	MS2-MetDNA	-	--	--	--	11779156	Organic acids and derivatives	Carboxylic acids and derivatives	rp	2261.31	3354.46	3068.87	3496.61	5105.93	4912.74	773.05	3826.89	306.77	1723.75	786.74	3262.68	1.4692855266544782	0.028991949182638487	0.4810774092879614	-1.0556590407872064	down
MW0054519	LysoPA(i-22:0/0:0)	C25H51O7P	558.3533	494.3372	0.984	9.6554	MS2-MetDNA	-	HMDB0114769	--	--	131821855	Lipids and lipid-like molecules	Glycerophospholipids	rp	1261.82	323.57	510.97	738.07	912.51	574.8	336.68	647.79	160.09	473.26	248.91	255.03	1.3575889624309718	0.04589978745928585	0.4909504042353312	-1.0263508039068263	down
MW0108933	N-Undecanoyl-L-homoserine lactone	C15H27NO3	316.2116	269.1991	0.6334	4.0288	MS2-Search-DB	216596-71-3	--	--	45719	10923593	Organic acids and derivatives	Carboxylic acids and derivatives	rp	16290.3	5543.34	2000.62	9323.06	6220.02	1859.96	192858.61	105565.45	9558.76	95259.31	80979.71	109943.12	1.7718976845151924	0.01198529714445281	14.408435081831255	3.8488417459945534	up
MW0145457	Arg Phe Ala	C18H28N6O4	393.2247	392.2172	0.7323	5.6341	MS2-Search-DB	-	--	--	17766	--	--	--	rp	10193.34	7084.65	4472.43	9958.95	16907.61	1703.18	229998.95	143946.38	31522.04	111674.8	101003.58	59887.78	1.7416625759688722	0.014167227205772103	13.474391377133934	3.752148204449873	up
MW0122947	Astemizole	C28H31FN4O	459.256	458.2482	0.7286	4.2631	MS2-Search-DB	68844-77-9	HMDB0014775	C06832	1122	2247	Organoheterocyclic compounds	Benzimidazoles	rp	7756.1	3909.5	3301.93	4849.81	2788.98	622.49	85496.69	50760.56	10838.56	33825.09	37622.54	21111.48	1.6786306999917489	0.019691507594778983	10.31714151521322	3.3669714054679103	up
MW0006710	Darifenacin	C28H30N2O2	427.2299	426.2307	0.6222	4.0222	MS2-Search-DB	133099-04-4	HMDB0014639	D03654	--	444031	Benzenoids	Benzene and substituted derivatives	rp	7743.91	4224.57	3131.52	5637.15	3249.18	498.79	68116.41	45565.68	10635.71	31090.01	35592.04	18143.98	1.7449782611196152	0.014017282214674985	8.54167061464269	3.0945182656007715	up
MW0141562	17beta-Hydroxy-4,4,17-trimethylandrost-5-en-3-one	C22H34O2	313.2374	330.2559	0.5487	6.2238	MS2-Insilico	-	--	C15413	--	225742	Lipids and lipid-like molecules	Steroids and steroid derivatives	rp	3331.76	934.08	1195.36	1106.49	696.41	435.34	17215.04	13963.53	4257.34	8217.94	10935.86	8275.95	1.9274193835601576	0.0039170719634468824	8.164965244225554	3.0294467446859104	up
MW0102970	Trioxilin A3	C20H34O5	377.23	354.2406	0.9355	6.2739	MS2-MetDNA	-	HMDB0001977	C14809	--	5283208	Lipids and lipid-like molecules	Fatty Acyls	rp	1607.94	1628.99	1638.75	1964.89	7341.76	1284.64	20904.71	13996.08	10790.51	13307.22	28742.42	23760.12	1.98741843944302	0.0017130752051008615	7.208978875629809	2.8497949216859846	up
MW0050306	DG(18:4(6Z,9Z,12Z,15Z)/22:2(13Z,16Z)/0:0)	C43H72O5	732.5536	288.0634	0.9678	11.1671	MS2-MetDNA	-	HMDB0007349	--	--	53478178	Lipids and lipid-like molecules	Glycerolipids	rp	34858.08	48513.9	49605.23	36384.42	16158.97	6565.3	5185.64	8978.67	5345.03	6271.07	1672.56	2694.77	1.7353788468690348	0.012070944042224578	0.15694926072137516	-2.67162986148258	down
MW0060221	PE-NMe2(15:0/18:1(9Z))	C40H78NO8P	754.5365	731.5465	0.9588	11.8884	MS2-MetDNA	-	HMDB0113854	--	--	131820965	Lipids and lipid-like molecules	Glycerophospholipids	rp	1141.45	2896.91	3653.42	1619.21	180.27	152.03	111.17	139.05	64.64	166.19	38.28	56.56	1.4337788202982404	0.04887150709019858	0.05971924519536384	-4.065660258726036	down
MW0014652	5,8,12-Trihydroxy-9-octadecenoic acid	C18H34O5	348.2743	1535.1757	0.5412	5.9083	MS2-Insilico	-	HMDB0030936	--	--	5312877	Lipids and lipid-like molecules	Fatty Acyls	rp	40376.09	15942.64	11279.57	21133.36	18646.06	8242.23	225077.73	172255.43	36663.16	137542.11	132724.26	90802.81	1.8439486281519035	0.007411082131496669	6.876542499802152	2.7816833654821767	up
MW0050933	DG(22:1(13Z)/22:5(4Z,7Z,10Z,13Z,16Z)/0:0)	C47H80O5	789.6189	295.0627	0.9528	9.888	MS2-MetDNA	-	HMDB0007641	--	--	53478403	Lipids and lipid-like molecules	Glycerolipids	rp	266.32	4859.36	712.94	749.23	712.73	2505.44	2492.79	2997.35	4720.17	14285.46	22711.55	18211.08	1.4541760648801805	0.046690941106142636	6.671248885888464	2.7379568652807347	up
MW0013517	2-Hydroxyestradiol	C18H24O3	327.1348	288.1725	0.8821	3.9387	MS2-MetDNA	362-05-0	HMDB0000338	C05301	--	247304	Lipids and lipid-like molecules	Steroids and steroid derivatives	rp	1909.72	619.59	283.43	497.5	148.29	1361.93	8025.76	6764.49	3771.49	4068.74	3780.8	5426.18	2.0170263569315203	0.0008872826855059521	6.604651838206313	2.723482512337811	up
MW0166632	(2R)-4-(2-amino-3-hydroxy-4-methylphenyl)-2-azaniumyl-4-oxobutanoate	C11H14N2O4	281.1316	238.0954	0.9392	2.0788	MS2-MetDNA	-	--	--	--	102515514	Organic oxygen compounds	Organooxygen compounds	rp	1917.38	1385.32	2184.78	2799.13	3268.34	1452.7	1030.72	2234.39	280.48	297.0	542.94	260.18	1.6107852223188348	0.009931532130106929	0.3571521373960708	-1.4853893396464803	down
MW0107916	L-N5-(1-Imino-3-pentenyl)ornithine	C10H19N3O2	252.1086	213.1477	0.6148	0.9323	MS2-Search-DB	-	--	--	45344	10198252	Organic acids and derivatives	Carboxylic acids and derivatives	rp	20021.17	24239.59	16235.25	22088.78	26779.02	32127.24	141133.91	183154.14	156755.96	158465.66	152783.77	106124.71	2.2150547997765715	4.086479672055489e-05	6.349646497075256	2.666676275174143	up
MEDP1436	Carnitine C6:0	C13H25NO4	260.1851	260.1856	0.8381	3.5237	MS2-Search-Local	-	-	-	--	--	FA	CAR	rp	22620.87	10120.56	12025.13	9719.58	17007.73	14974.76	215271.95	95131.51	34369.79	59742.93	80683.14	51324.25	1.528930168799287	0.037238351046717036	6.204834863233057	2.6333928146803682	up
MW0055906	PA(20:0/a-15:0)	C38H75O8P	733.5579	690.52	0.9269	11.1596	MS2-MetDNA	-	HMDB0115630	--	--	131822286	Lipids and lipid-like molecules	Glycerophospholipids	rp	10867.68	17498.94	16493.98	13179.31	5773.11	1770.48	1083.66	4655.43	673.12	276.1	407.43	2814.08	1.6906336164944342	0.012784100332680336	0.15110233519101607	-2.7264021382730013	down
MW0005060	4-Hydroxy-3-methoxyphenethyl alcohol	C9H12O3	186.1125	168.0786	0.604	3.5692	MS2-Search-DB	2380-78-1	HMDB0038925	--	--	16928	Benzenoids	Phenols	rp	9658.03	7003.93	9855.79	10754.1	10067.85	1974.75	86840.05	62667.97	31423.31	34114.54	61269.42	24325.94	1.8523829294736864	0.007675840095523014	6.096412511951367	2.607960525667763	up
MW0012489	15-oxo-5S,6R-dihydroxy-7E,9E,11Z-eicosatrienoic acid	C20H32O5	354.2333	1451.0818	0.8659	5.9	MS2-MetDNA	-	HMDB0062291	--	--	52921885	Lipids and lipid-like molecules	Fatty Acyls	rp	7936.53	3232.77	2531.51	4658.59	3708.97	1515.2	34983.38	28768.37	8340.87	23450.55	26113.59	15143.48	1.915039275531204	0.0041928662740741045	5.8006586789023045	2.5362167310731336	up
MW0111252	Phenformin	C10H15N5	247.1648	205.1327	0.5786	1.9534	MS2-Search-DB	114-86-3	HMDB0015050	C07673	--	8249	Organic nitrogen compounds	Organonitrogen compounds	rp	30377.54	15242.59	11086.17	23570.28	16004.01	12430.27	126967.81	162251.02	19547.52	132436.51	96725.36	77623.11	1.8206277576450365	0.008744140171584746	5.66228001507853	2.5013830961839894	up
MW0154347	Neamine;Neomycin A	C12H26N4O6	370.203	322.1852	0.9197	5.9083	MS2-MetDNA	3947-65-7	--	C01441	--	72392	Organic oxygen compounds	Organooxygen compounds	rp	1013.46	191.73	1102.54	269.54	192.21	451.1	5862.9	3937.73	853.69	3578.88	1576.27	2039.05	1.6231771432208548	0.0219078986607824	5.542020381421978	2.4704120165072307	up
MW0049285	DG(10:0/18:0/0:0)	C31H60O5	577.4633	512.4441	0.9763	11.9402	MS2-MetDNA	-	HMDB0092993	--	--	131802123	Lipids and lipid-like molecules	Glycerolipids	rp	288.48	111.41	1001.53	470.48	111.7	1001.97	3642.07	4925.77	1394.62	2224.88	3038.36	1020.6	1.7282072391015204	0.012650633892222141	5.441607465241144	2.4440328903665285	up
MW0126643	Temurin	C9H12N4O3	449.1921	224.0909	0.8294	2.3522	MS2-MetDNA	2309-49-1	HMDB0004328	--	--	75324	Organoheterocyclic compounds	Imidazopyrimidines	rp	880.76	1461.57	821.82	762.87	338.84	226.45	5646.31	5990.87	1727.27	4491.07	3169.2	1314.52	1.7278390618485782	0.013228724790627162	4.9727734728903386	2.3140507128657344	up
MW0110770	3-(Dimethylamino)propionic acid	C5H11NO2	119.0896	117.079	0.9106	0.9231	MS2-MetDNA	-	--	--	--	25201408	--	--	rp	780653.12	773004.08	2880835.19	2802613.15	2628775.06	2348773.68	641567.38	701497.85	659630.94	589597.19	554348.11	514976.48	1.7129019248169712	0.016811824417528785	0.2997725409220505	-1.7380598559975018	down
MW0143699	5S,8R-DiHODE;(5S,8R)-DiHODE;(5S,8R,9Z,12Z)-5,8-Dihydroxyoctadeca-9,12-dienoate	C18H32O4	335.2193	312.2301	0.8747	8.0851	MS2-MetDNA	-	--	C20186	--	25755602	Lipids and lipid-like molecules	Fatty Acyls	rp	5364.12	1766.54	1799.83	3956.9	2452.83	1626.51	26723.51	20054.19	4060.32	15822.39	9922.69	5661.95	1.5796512655072392	0.028412306766743525	4.847430824914406	2.277220310551764	up
MW0165706	(2R,3S,4S,5R,6S)-2-(hydroxymethyl)-6-[(2S)-2-methyl-4-(7H-purin-6-ylamino)butoxy]oxane-3,4,5-triol	C16H25N5O6	452.1744	383.1805	0.8897	3.0707	MS2-MetDNA	-	--	--	--	90658286	Lipids and lipid-like molecules	Fatty Acyls	rp	235.45	697.17	278.06	448.67	665.37	821.61	100.81	477.77	201.32	373.66	91.07	294.71	1.3951267345772151	0.04853056322642886	0.4892493794357236	-1.031358073949585	down
MW0110794	3-Cyclohexyl-6-(dimethylamino)-1-methyl-s-triazine-2,4(1H,3H)-dione	C12H20N4O2	253.1526	252.1586	0.5616	2.9669	MS2-Search-DB	51235-04-2	--	C10926	--	39965	Organic nitrogen compounds	Organonitrogen compounds	rp	2069.59	684.71	735.59	1511.78	685.19	955.49	9650.46	6606.98	1633.25	5755.0	4900.04	3477.28	1.749811004292514	0.01218969894570074	4.821036229647639	2.269343271496574	up
MW0056953	PC(18:0/18:1(11Z))	C44H86NO8P	810.5988	198.0325	0.9971	9.888	MS2-MetDNA	-	HMDB0008037	--	--	24778815	Lipids and lipid-like molecules	Glycerophospholipids	rp	1788.68	1835.29	396.98	2874.1	6977.2	10147.98	9810.18	12916.95	12474.66	19868.24	22471.64	30984.42	1.7790740027040148	0.0054986754554681005	4.518112024739146	2.1757200422077543	up
MW0054159	Isovaleryl-L-carnitine	C12H23NO4	287.1963	245.1627	0.5811	0.8161	MS2-Search-DB	31023-24-2	--	C20826	--	169235	Lipids and lipid-like molecules	Fatty Acyls	rp	2775.95	2221.66	2202.65	2484.54	3018.43	1752.25	16405.6	5646.71	8917.37	12130.11	12672.2	5578.39	1.8679707153570144	0.006443410947576351	4.244091514083241	2.0854557649922216	up
MW0012274	13,14-Dihydro PGF-1a	C20H38O5	376.3056	358.2719	0.5565	5.9	MS2-Search-DB	20592-20-5	HMDB0005076	--	45617	5311239	Lipids and lipid-like molecules	Fatty Acyls	rp	7956.05	3589.67	2425.31	4441.07	3596.01	1995.57	26319.21	20330.31	5553.37	17238.41	15948.86	11904.04	1.8177362775663684	0.007114970567246285	4.053303493464337	2.0190982020621404	up
MW0112869	3-Methyl-2-buten-1-OL	C5H10O	195.1372	86.0732	0.5613	5.9	MS2-Search-DB	135146-66-6	HMDB0030124	C01390	--	11173	Organic oxygen compounds	Organooxygen compounds	rp	5503.69	2774.97	3703.72	4206.06	3753.78	2471.51	22519.31	21311.34	4597.76	14864.95	14291.63	9994.53	1.79125692246913	0.010567355413769802	3.9074049700786078	1.9662107866316003	up
MW0059275	PE-NMe(14:1(9Z)/20:0)	C40H78NO8P	733.5518	731.5465	0.8534	10.1456	MS2-MetDNA	-	HMDB0112960	--	--	131820076	Lipids and lipid-like molecules	Glycerophospholipids	rp	12264.91	10994.54	20923.67	19680.62	10611.21	10072.38	11533.73	3583.31	5621.13	7235.55	6893.89	5599.25	1.6248197750417994	0.01250903610566003	0.4786296622258799	-1.0630182867695712	down
MW0107049	Gly Ala Phe	C14H19N3O4	276.1261	293.1376	0.5792	3.6196	MS2-Search-DB	17922-87-1	--	--	18264	6992494	--	--	rp	86670.76	42781.99	43721.36	62873.07	50734.67	72040.85	406021.41	360695.04	52612.67	245375.97	190845.58	146357.81	1.6318731889993991	0.02344673397825062	3.906967089874749	1.9660491031093863	up
MW0140500	(9Z,15Z)-(13S)-12,13-Epoxyoctadeca-9,11,15-trienoic acid;(9Z,15Z)-(13S)-12,13-Epoxyoctadeca-9,11,15-trienoate;(9Z)-(13S)-12,13-Epoxyoctadeca-9,11,15-trienoate;12,13(S)-EOT;12,13(S)-EOTrE	C18H28O3	293.2111	292.2038	0.9211	8.7581	MS2-MetDNA	-	--	C04672	--	20843328	Lipids and lipid-like molecules	Fatty Acyls	rp	1266.46	1096.95	582.34	1430.7	2134.11	1286.16	5919.88	6358.57	3012.95	3906.83	4885.16	4147.66	2.0448536131400292	0.0006333906472416103	3.6208880144471007	1.8563435583384915	up
MW0155975	Pro Pro Glu	C15H23N3O6	306.137	341.1587	0.7439	3.3491	MS2-Search-DB	-	--	--	19480	--	--	--	rp	1433.35	1722.0	1051.08	1182.58	1177.89	1951.29	8613.95	6563.14	2133.2	3431.58	5493.74	4033.13	1.7648564908152833	0.012195076608789351	3.553423908130718	1.829209806225479	up
MW0108189	Metalaxyl	C15H21NO4	280.1528	279.1471	0.5732	3.0497	MS2-Search-DB	102256-63-3	HMDB0031802	C10947	--	42586	Organic acids and derivatives	Carboxylic acids and derivatives	rp	1103.51	378.28	2268.67	797.3	141.12	246.31	3650.37	2766.34	2206.96	1933.09	2392.79	4485.0	1.8287223645793704	0.0025138982353842764	3.5327008686595653	1.8207715942407727	up
MW0105514	Ala-Gly	C10H10N2O6	188.1064	254.0539	0.5665	4.5545	MS2-Search-DB	687-69-4	--	--	65061	6998029	Organic acids and derivatives	Carboxylic acids and derivatives	rp	621.7	475.78	1093.4	494.17	650.43	290.9	1222.81	2029.95	932.35	981.3	4411.25	3212.7	1.496606979859272	0.04493825764155534	3.5270324676399047	1.8184548563673648	up
MEDP0039	Betaine	C5H11NO2	235.1655	117.079	0.8261	0.7991	MS2-Search-Local	107-43-7	HMDB0000043	C00719	--	247	Others	Others	rp	3351350.05	3537882.1	4897838.85	5154107.93	4712128.82	3963350.01	2058249.85	2096166.62	1907320.31	1805953.86	1496981.94	1580969.17	2.1183834436484683	0.00026941982603022026	0.4272860984656415	-1.2267257144490231	down
MW0054315	Leukotriene A4	C20H30O3	342.2104	318.2195	0.8170000000000001	8.9907	MS2-MetDNA	72059-45-1	HMDB0001337	C00909	--	5280383	Lipids and lipid-like molecules	Fatty Acyls	rp	476.15	210.58	873.45	693.64	1390.74	318.41	3207.93	3724.2	652.34	1284.38	2731.93	2310.79	1.6726452762589643	0.015717180493256558	3.5103899348216108	1.8116312942870367	up
MW0158245	Trp Ser Ser	C17H22N4O6	420.1915	378.1539	0.6489	5.5925	MS2-Search-DB	-	--	--	16659	--	--	--	rp	6080.96	2780.13	1185.04	867.37	1011.09	909.32	6190.25	14790.6	5525.48	7944.77	4846.69	5202.47	1.5948185667464476	0.01758349386840507	3.4673969195669905	1.7938529940586088	up
MW0056129	PA(21:0/14:0)	C38H75O8P	732.5481	690.52	0.809	10.1456	MS2-MetDNA	-	HMDB0115227	--	--	52929445	Lipids and lipid-like molecules	Glycerophospholipids	rp	32346.88	41452.17	34736.65	27064.34	53755.8	11653.83	11462.06	15788.47	10101.74	9771.37	9776.6	9736.53	1.759176665692679	0.010972624528693931	0.3315102701278004	-1.5928745294275208	down
MW0143407	4-Methylthiobutanaldoxime	C5H11NOS	203.0533	133.0561	0.922	2.9626	MS2-MetDNA	-	--	C17241	--	25010747	Organic nitrogen compounds	Organonitrogen compounds	rp	589.01	371.35	2272.8	1234.72	2307.16	1856.49	8232.23	7099.6	1425.12	4222.23	4980.01	3060.56	1.621831980049111	0.019921636193907247	3.362063272675877	1.7493468757688302	up
MW0166519	(5S,6S,8S,9S,10R,13S,14S,17R)-17-[(2S,3R,4R,5S)-3,4-dihydroxy-5,6-dimethylheptan-2-yl]-6-hydroxy-10,13-dimethyl-1,2,4,5,6,7,8,9,11,12,14,15,16,17-tetradecahydrocyclopenta[a]phenanthren-3-one	C28H48O4	414.3499	448.3553	0.7852	7.4704	MS2-MetDNA	-	--	--	--	102515138	Lipids and lipid-like molecules	Steroids and steroid derivatives	rp	1348.49	841.91	2390.36	1455.11	2838.22	3301.27	583.28	1071.28	513.64	946.65	1127.75	569.11	1.5949955873463912	0.02458688248647832	0.3952006347245584	-1.3393428308766204	down
MW0056826	PC(14:1(9Z)/20:0)	C42H82NO8P	783.5721	1215.4341	0.9694	9.0867	MS2-MetDNA	-	HMDB0007911	--	--	52922276	Lipids and lipid-like molecules	Glycerophospholipids	rp	13336.94	11241.04	10666.98	4934.32	9060.23	7575.49	35166.17	22676.19	31638.77	19187.68	19028.05	58979.65	1.6856393262377225	0.016649750245647573	3.2856905746721816	1.7161966228914085	up
MW0076662	TG(18:2(9Z,12Z)/14:1(9Z)/20:5(5Z,8Z,11Z,14Z,17Z))	C55H90O6	932.6541	876.8146	0.8466	10.2287	MS2-MetDNA	-	HMDB0052512	--	--	131763190	Lipids and lipid-like molecules	Glycerolipids	rp	84.61	715.41	978.47	729.74	1183.67	74.37	2315.64	2853.15	2485.34	1576.63	1171.61	1971.66	1.8820022879165257	0.0012635216031553413	3.285486701696904	1.7161071026979549	up
MW0107624	L-2,4-Diaminobutyric acid	C4H10N2O2	260.1356	118.0742	0.7628	6.4068	MS2-MetDNA	1758-80-1	HMDB0002362	C03283	--	134490	Organic acids and derivatives	Carboxylic acids and derivatives	rp	3301.51	1108.92	3027.25	2298.26	1289.1	2732.08	1327.75	468.6	982.36	605.12	1245.32	491.11	1.6932791965694407	0.00982994158603677	0.3721898187992835	-1.4258895036726762	down
MW0164398	(3S,4S,10S,13R)-3-hydroxy-10,13-dimethyl-17-[(2R)-6-methyl-5-methylideneheptan-2-yl]-2,3,4,5,6,9,11,12,14,15,16,17-dodecahydro-1H-cyclopenta[a]phenanthrene-4-carbaldehyde	C29H46O2	392.3401	426.3498	0.9194	10.1373	MS2-MetDNA	-	--	--	--	50986149	--	--	rp	479.19	222.8	281.32	657.61	401.35	152.17	1663.06	1700.73	567.86	1092.15	1090.39	687.51	1.757308388357032	0.00882074723748597	3.0995151382585084	1.6320425502286673	up
MEDP1077	2'-O-methyladenosine	C11H15N5O4	282.119	281.1124	0.6347	0.9652	MS2-Search-Local	2140-79-6	HMDB0004326	C04779	--	102213	Nucleotide And Its metabolomics	Nucleotide and Its metabolomics	rp	5287.38	9410.79	6084.29	4893.97	10198.93	10319.59	26344.52	38575.62	22785.67	16230.13	19075.51	18542.44	1.8838086138517136	0.003931092612899242	3.0642719604632105	1.615544345108782	up
MEDP0618	Carnitine 2-methyl-C4	C12H23NO4	246.1696	245.1627	0.8425	2.7282	MS2-Search-Local	31023-25-3	HMDB0000378	-	--	--	FA	CAR	rp	131651.97	131196.18	94950.23	78600.43	141599.02	66959.86	709020.3	315346.7	263522.29	210213.09	236852.17	241200.47	1.5318448086934071	0.034451004793567414	3.0640072219311003	1.6154196977302018	up
MW0083437	TG(22:0/15:0/20:4(8Z,11Z,14Z,17Z))	C60H108O6	1039.6739	1619.2696	0.7372	8.4506	MS2-MetDNA	-	HMDB0046301	--	--	131757248	Lipids and lipid-like molecules	Glycerolipids	rp	74728.08	118553.8	74320.88	42517.74	163254.93	114848.99	37577.81	85851.19	27463.39	51017.26	28768.84	51242.38	1.4814172252164448	0.03331544655102136	0.4792743388654282	-1.0610763971225592	down
MW0161695	[(E)-3-(4-hydroxy-3-methoxyphenyl)prop-2-enyl] (E)-8-methylnon-6-enoate	C20H28O4	334.2075	332.1988	0.8738	8.7337	MS2-MetDNA	-	--	--	--	17754707	Benzenoids	Phenols	rp	326.26	429.11	60.75	82.61	522.3	418.59	1622.09	1069.64	580.51	449.68	1199.15	591.79	1.5977310699930674	0.01997708286057567	2.9967384568552204	1.5833931767900074	up
MW0162147	[(1R,4aS)-1,4a-dimethyl-7-propan-2-yl-2,3,4,9,10,10a-hexahydrophenanthren-1-yl]methanediol	C20H30O2	303.2321	302.2246	0.6431	9.2336	MS2-MetDNA	-	--	--	--	25200852	Lipids and lipid-like molecules	Prenol lipids	rp	1444.15	2827.92	3140.06	2981.82	8843.83	1466.88	14355.31	8935.11	5389.14	5503.61	16151.13	8702.65	1.5918546062704346	0.01716416426518189	2.851384664128752	1.5116626782083429	up
MEDP0034	3-N-Methyl-L-Histidine	C7H13N3O3	170.092	169.0851	0.7448	0.9148	MS2-Search-Local	368-16-1	HMDB0000479	C01152	--	64969	Amino acid and Its metabolomics	Amino acid derivatives	rp	15592.38	37639.04	35141.9	26083.78	39485.19	16088.45	85462.23	56945.24	97360.46	121284.13	63482.07	51845.65	1.8272158026133587	0.00410783848628344	2.8017273817663795	1.4863165831391525	up
MEDN1561	MG(14:0/0:0/0:0)	C17H34O4	341.2064	302.2457	0.7787	8.9983	MS2-MetDNA	589-68-4	HMDB0011561	-	--	10957631	GL	MG	rp	3135.47	2937.89	1921.92	2866.19	6953.77	1627.93	11983.87	11100.19	4459.96	7842.36	7544.61	10330.27	1.8166958236121613	0.002883552525753227	2.73933005780436	1.4538231046959862	up
MW0056640	PA(i-21:0/16:0)	C40H79O8P	782.5687	718.5513	0.9768	8.7664	MS2-MetDNA	-	HMDB0115865	--	--	131822521	Lipids and lipid-like molecules	Glycerophospholipids	rp	18205.64	12862.88	12429.81	5290.76	10553.44	7703.39	22427.44	21188.01	48188.96	22841.53	28336.33	39999.83	1.7941911239990544	0.006273895751029286	2.7292055952099696	1.4484810791182785	up
MW0006047	Anethole	C10H12O	298.1826	148.0888	0.7071	4.7207	MS2-MetDNA	4180-23-8	HMDB0030837	C10428	43903	637563	Benzenoids	Phenol ethers	rp	4467.43	2539.67	4426.64	2090.33	1727.35	5060.78	2049.72	1385.03	2096.0	767.09	977.9	1601.11	1.5900359741632772	0.02056559301792981	0.4370206083043688	-1.1942267812999596	down
MW0011795	1-(1Z-Octadecenyl)-sn-glycero-3-phosphocholine	C26H54NO6P	508.3762	507.3689	0.685	10.3118	MS2-Search-DB	97802-55-6	HMDB0013122	--	--	24779527	Lipids and lipid-like molecules	Glycerophospholipids	rp	11295.54	18936.65	17095.75	14100.16	17941.09	10398.72	57801.65	49657.63	38514.99	30234.44	28071.55	38079.34	1.958970539894212	0.0020369662188081373	2.699846749244802	1.4328775182467086	up
MW0014724	5beta-Cholestane-3alpha,7alpha,12alpha,26-tetrol	C27H48O4	455.3924	436.3553	0.9757	9.0655	MS2-MetDNA	862-53-3	HMDB0001231	C05446	--	193321	Lipids and lipid-like molecules	Steroids and steroid derivatives	rp	4601.74	3940.17	4319.54	5770.68	5064.67	2825.56	5832.37	6693.14	22946.21	8373.99	11914.59	15512.96	1.5114125854964016	0.03713658891117784	2.687289517222449	1.426151759594644	up
MEDL00009	L-Valine	C5H11NO2	118.0864	117.079	0.6918	0.9314	MS2-Search-Local	72-18-4	HMDB0000883	C00183	--	6287	Amino acids and derivatives	Amino acids and derivatives	rp	13798940.58	12915145.26	50741628.57	49906994.29	46714162.78	40975449.64	10720324.59	9424360.4	10480100.54	9214800.13	6477305.3	9289200.95	1.743904454422634	0.01433013788629239	0.25857006155712026	-1.9513728520031768	down
MEDP1534	Carnitine C20:1 Isomer 1	C27H51NO4	454.3891	453.3818	0.7175	9.0655	MS2-Search-Local	-	-	-	--	--	FA	CAR	rp	12789.22	10998.89	13049.62	17395.36	15451.89	9618.77	17914.2	22314.25	62162.24	24982.49	34377.44	44327.58	1.5971857246652976	0.02563132239095241	2.5985933830367416	1.3777309046180048	up
MEDL01856	7-Hydroxycoumarin	C9H6O3	325.0674	162.0316	0.691	3.5486	MS2-MetDNA	93-35-6	HMDB0029865	C09315	--	5281426	Lignans and Coumarins	Lignans	rp	547.53	4157.72	3551.97	3594.18	3726.13	3214.58	12323.76	13278.88	5152.52	6766.36	7033.89	3991.72	1.5799839387604582	0.023124486482310604	2.5833783433579307	1.3692589458619466	up
MW0054379	Linolenic acid	C18H30O2	280.2362	278.2246	0.9795	8.999	MS2-MetDNA	463-40-1	HMDB0001388	C06427	--	5280934	Lipids and lipid-like molecules	Fatty Acyls	rp	3984.86	3520.14	2801.52	3593.57	7415.16	1594.29	12469.08	14566.77	4774.92	8499.15	8929.62	9860.03	1.7706495889859777	0.005447552361207872	2.5796925647568654	1.3671991424978291	up
MEDL02217	N-Feruloyltyramine	C18H19NO4	356.1682	313.1314	0.93	5.1734	MS2-MetDNA	66648-43-9	HMDB0029365	C02717	--	5280537	Alkaloids	Phenolamine	rp	63381.06	46494.93	47153.16	18910.78	4742.6	14424.59	136448.17	81429.01	55557.1	93312.99	50247.39	82299.6	1.6439881823332474	0.010155009046183171	2.559077597988223	1.3556238943626904	up
MW0160207	1-(3,17-dihydroxy-10,13-dimethyl-1,2,3,4,7,8,9,11,12,14,15,16-dodecahydrocyclopenta[a]phenanthren-17-yl)ethanone	C21H32O3	334.2480000000001	332.2351	0.9147	4.7366	MS2-MetDNA	-	--	--	--	247974	Lipids and lipid-like molecules	Steroids and steroid derivatives	rp	794.98	515.46	152.64	602.05	1117.86	905.96	1467.09	2668.56	537.86	1901.74	1615.06	1977.11	1.629492936884963	0.014855863665771928	2.4865601193460423	1.31415131263429	up
MW0109339	Pro Tyr	C14H18N2O4	325.1369	278.1267	0.6724	2.6588	MS2-Search-DB	-	--	--	23717	--	--	--	rp	646.56	1460.42	771.35	976.19	911.12	810.03	349.43	434.23	201.72	338.61	126.51	231.37	1.9752079979401709	0.0015463384902592884	0.301644466046233	-1.7290789798887327	down
MEDP1655	21-Deoxycortisol	C21H30O4	347.2214	346.2144	0.6535	5.4928	MS2-Search-Local	641-77-0	HMDB0004030	-	--	92827	Hormones and hormone related compunds	Hormones and hormone related compunds	rp	9890.21	19952.42	14330.9	19935.16	7389.67	2952.91	850.2	5380.43	3372.42	7070.08	3370.34	3306.48	1.5382213841997934	0.02806265942204616	0.31362728936658835	-1.6728769980587532	down
MW0148859	Echinocystic acid	C30H48O4	437.3487	472.3553	0.6531	7.2626	MS2-Search-DB	510-30-5	--	C08942	--	73309	Lipids and lipid-like molecules	Prenol lipids	rp	36040.04	40483.92	77121.0	45898.09	105738.02	185613.58	14528.38	22331.04	12258.65	26004.5	8692.83	24852.1	1.5233809484511964	0.04152344839114523	0.2213662340789414	-2.1754929163177765	down
MW0114354	D-Ribonic acid	C5H10O6	167.055	166.0477	0.9222	9.7216	MS2-MetDNA	-	HMDB0000867	C01685	--	5460677	Organic oxygen compounds	Organooxygen compounds	rp	19.42	14.62	11.16	38.83	17.75	58.0	46.15	97.82	38.61	89.36	47.97	63.52	1.5563182795156765	0.01475673463914498	2.3997371385655284	1.2628763851433331	up
MW0072355	TG(16:1(9Z)/18:1(11Z)/18:2(9Z,12Z))	C55H98O6	969.6303	778.705	0.6506	9.3646	MS2-MetDNA	-	HMDB0048618	--	--	131759440	Lipids and lipid-like molecules	Glycerolipids	rp	705.04	913.5	471.3	369.74	800.01	383.83	370.23	303.26	182.82	136.99	300.36	65.66	1.7161986504264362	0.007821159698668364	0.3730890207552245	-1.4224081896644654	down
MW0108798	N-Hexadecanoyl-L-homoserine lactone	C20H37NO3	340.2846	339.2773	0.5821	9.2598	MS2-Search-DB	87206-01-7	--	--	45449	11609787	Organic acids and derivatives	Carboxylic acids and derivatives	rp	5242.32	3930.67	5151.98	4820.76	7710.71	5701.32	23220.63	16683.66	5545.26	12960.7	10078.8	9271.27	1.5465994048742666	0.031247359835637863	2.388380527407291	1.2560327115054537	up
MW0013842	3,5,5-Trimethyl-1-hexanol	C9H20O	213.1477	144.1514	0.55	5.9082	MS2-Search-DB	3452-97-9	HMDB0031198	--	--	18938	Lipids and lipid-like molecules	Fatty Acyls	rp	14896.24	11022.46	8311.55	7750.05	11001.8	9672.23	30567.91	32585.29	15804.15	26690.63	23253.03	20406.96	1.9662027821790773	0.0015308607098341016	2.3830431192864094	1.252805056193674	up
MEDN0305	Creatine	C4H9N3O2	179.0888	131.07	0.7631	0.8484	MS2-MetDNA	57-00-1	HMDB0000064	C00300	--	586	Nucleotide And Its metabolomics	Nucleotide and Its metabolomics	rp	640.6	901.46	495.58	536.72	918.36	255.28	1753.63	2131.11	1493.65	1069.53	1186.27	1253.29	1.8723311296142158	0.0019540116810891927	2.3712593383137675	1.2456534551601814	up
MW0125658	N-Benzyl-1-methyl-1H-pyrazolo[3,4-d]pyrimidin-4-amine	C13H13N5	204.1051	239.1171	0.5725	3.9971	MS2-Search-DB	105903-56-8	--	--	96288	219778	Organoheterocyclic compounds	Pyrazolopyrimidines	rp	148287.44	127877.69	113085.88	143837.02	145638.33	145533.46	561939.97	373035.68	94633.2	344323.11	303938.09	260888.19	1.57344166436175	0.0305499379728246	2.3521202816849667	1.2339618379605832	up
MEDL02308	Nicotinic Acid Adenine Dinucleotide	C21H27N7O14P2	665.1156	663.1091	0.8399	1.1517	MS2-MetDNA	53-84-9	HMDB0001179	C00003	--	165491	Nucleotides and derivatives	Nucleotides and derivatives	rp	359.02	1352.19	629.06	203.42	495.56	198.94	821.8	1796.23	1446.44	1630.26	1720.07	194.52	1.3656658242780273	0.04517824438142087	2.349868290619142	1.232579896451686	up
MW0166564	(3S,4R,5S,9R,10S,13R,14R,17R)-4-(hydroxymethyl)-10,13-dimethyl-17-[(2R)-6-methylhept-5-en-2-yl]-2,3,4,5,6,9,11,12,14,15,16,17-dodecahydro-1H-cyclopenta[a]phenanthren-3-ol	C28H46O2	438.3521	414.3498	0.6221	7.2626	MS2-MetDNA	-	--	--	--	102515286	--	--	rp	9645.07	10950.5	20766.51	12172.39	29408.73	48974.87	3938.19	5713.7	3039.11	6646.63	999.1	6990.96	1.5483234641641161	0.03717038495102696	0.20715653283890528	-2.2712067773668663	down
MW0123848	Erlotinib	C22H23N3O4	394.1714	393.1689	0.6155	1.3385	MS2-Search-DB	-	HMDB0014671	--	--	176870	Organoheterocyclic compounds	Diazanaphthalenes	rp	25966.94	35676.86	49924.05	35574.48	57198.76	72058.76	13733.61	29150.14	20747.34	30445.58	22973.18	11906.03	1.6689785489790308	0.014440084517964637	0.466555535395551	-1.0998792756086662	down
MW0055444	Octanoylcarnitine	C15H29NO4	288.2165	287.2097	0.7316	4.6893	MS2-Search-DB	14919-35-8	HMDB0000791	C02838	--	11953814	Lipids and lipid-like molecules	Fatty Acyls	rp	16160.09	8912.71	10604.28	7396.78	8218.96	18624.64	46641.68	15802.3	32248.11	20701.79	30943.71	15656.03	1.5547449775622062	0.024571168667996125	2.3169265588309416	1.2122123148589217	up
MW0012926	1-O-Hexadecyl-2-O-(2E-butenoyl)-sn-glyceryl-3-phosphocholine	C28H56NO7P	572.362	549.3794	0.6072	9.4228	MS2-Search-DB	-	--	--	62941	45138381	Lipids and lipid-like molecules	Glycerophospholipids	rp	3563.03	3174.07	3623.08	1597.85	5036.78	3779.58	1189.94	1085.41	534.3	975.08	470.16	1045.23	1.9935638094658488	0.0017725438691616566	0.2551275873804237	-1.9707091864408213	down
MW0056834	PC(14:1(9Z)/22:0)	C44H86NO8P	789.6181	217.1426	0.9365	11.1662	MS2-MetDNA	-	HMDB0007919	--	--	52922290	Lipids and lipid-like molecules	Glycerophospholipids	rp	18591.08	7496.97	8622.65	4851.49	10366.82	11226.87	10612.4	17816.48	15027.32	36792.78	35735.51	24366.89	1.5073230556232284	0.030760009883765257	2.2949776865282616	1.1984801267582483	up
MEDP1799	Quinoline-2-carboxylic acid	C10H7NO2	220.0601	173.0477	0.6006	5.3682	MS2-Search-DB	93-10-7	HMDB0000842	-	--	7124	Heterocyclic compounds	Pyridine and pyridine derivatives	rp	24274.71	87943.85	125367.63	85300.27	94042.79	172010.64	36860.8	52070.21	59479.68	32307.82	7422.75	26303.11	1.5934306725927134	0.02450797170562672	0.36411928219024187	-1.4575169531610808	down
MW0144682	Ala Met Val	C13H25N3O4S1	342.1446	319.1566	0.7142	4.7147	MS2-Search-DB	-	--	--	22840	--	--	--	rp	50873.42	14987.53	40234.62	10289.54	9318.35	12619.63	89102.26	45888.38	55117.55	53161.62	38792.41	31749.15	1.4950294231403398	0.02379870821459467	2.2686839196550626	1.1818556220949097	up
MW0152608	Leu-His-OH	C17H20N4O6	377.1469	376.1383	0.695	5.1688	MS2-Search-DB	-	--	--	65211	--	--	--	rp	104128.01	50454.12	51261.97	21146.22	4594.61	15163.26	156076.41	86942.39	90410.99	95363.68	49786.0	79891.17	1.4460561147179225	0.029816809619310037	2.26332213419681	1.178441935172107	up
MW0162223	6-azaniumyl-2-oxohexanoate	C6H11NO3	128.0704	145.0739	0.9397	1.1391	MS2-MetDNA	-	--	--	--	25201239	--	--	rp	102.41	41.71	20.9	70.65	22.6	56.39	88.18	79.22	89.61	128.8	92.77	233.26	1.4027559860349896	0.04207399393718713	2.2622513188838744	1.1777592106570691	up
MEDP0017	L-Histidine	C6H9N3O2	156.0766	155.0695	0.8074	1.0316	MS2-Search-Local	71-00-1	HMDB0000177	C00135	--	6274	Amino acid and Its metabolomics	Amino acids	rp	138160.99	263824.24	173464.76	273695.31	114195.18	151386.31	157911.87	551106.54	475348.91	471079.87	381665.22	465821.4	1.7396263795924252	0.007247758386308426	2.245333863376514	1.1669299782519968	up
MW0061026	Pentadecanal	C15H30O	249.2206	226.2297	0.9067	5.9	MS2-MetDNA	-	HMDB0031078	C01948	75359	17697	Lipids and lipid-like molecules	Fatty Acyls	rp	1875.65	1811.42	1858.64	985.94	494.84	1477.49	4919.28	4399.52	2276.86	1503.05	4027.28	1914.85	1.539999920741455	0.02987542700306092	2.2390504210969446	1.1628870165547234	up
MW0158504	Tyr Ile Met	C20H31N3O5S1	408.1867	425.1984	0.5752	1.4391	MS2-Search-DB	-	--	--	21472	--	--	--	rp	11309.58	4198.86	11811.57	5334.46	10687.63	7133.95	3177.05	3340.42	6802.27	4915.81	1920.08	1061.23	1.5907461323053618	0.014303758222983024	0.4203351886686855	-1.2503878570680187	down
MEDP1610	Stachydrine	C7H13NO2	144.1018	143.0946	0.6932	0.8234	MS2-Search-Local	471-87-4	-	C10172	--	115244	Amino acid and Its metabolomics	Amino acid and Its metabolomics	rp	329078.9	310181.44	240991.43	320096.75	319458.02	267479.82	893613.83	520681.24	604103.01	683041.43	770361.33	518524.91	2.02534615254496	0.0013656678803625358	2.2326169098050967	1.1587357232882385	up
MW0056904	PC(16:0/22:5(4Z,7Z,10Z,13Z,16Z))	C46H82NO8P	852.5505	1119.3554	0.9525	11.0375	MS2-MetDNA	-	HMDB0007989	--	--	24778735	Lipids and lipid-like molecules	Glycerophospholipids	rp	117.86	96.42	189.54	64.22	72.64	191.8	249.22	497.8	217.42	230.99	209.84	216.94	1.5541276297091535	0.02201576813424701	2.214681629532547	1.1470993197703492	up
MW0052671	Ethyl (2E)-2-hexenoate	C8H14O2	160.13299999999995	142.0994	0.6527	0.8151	MS2-Search-DB	27829-72-7	HMDB0032268	--	--	5364778	Lipids and lipid-like molecules	Fatty Acyls	rp	52588.99	76610.75	41055.68	75976.41	55134.64	56797.47	94188.63	143703.99	189243.44	126604.95	126536.39	101078.48	1.8918084117456904	0.0026158436243285924	2.1815593161053566	1.125359700800202	up
MW0009165	Norsufentanil	C16H24N2O2	259.1761	276.1838	0.5716	1.5549	MS2-Search-DB	61086-18-8	HMDB0061010	--	--	162172	Benzenoids	Benzene and substituted derivatives	rp	50402.34	92059.18	63655.32	128207.76	38026.71	82390.0	31914.58	36745.31	20378.54	33232.88	13151.91	86739.34	1.3578827203613486	0.046613507501004216	0.488547125837325	-1.0334303619002747	down
MW0123742	DL-Laudanosine	C21H27NO4	322.1791	357.194	0.5706	0.8401	MS2-Search-DB	1699-51-0	HMDB0030213	--	1154	15548	Organoheterocyclic compounds	Isoquinolines and derivatives	rp	87697.18	83373.33	113594.53	117407.06	122007.48	129784.03	40554.38	76440.98	36929.41	63561.37	38092.32	70786.75	1.9655789251232003	0.0004532856620474657	0.4991334660755934	-1.0025024574822023	down
MW0145667	Asn Arg Asn	C14H26N8O6	403.2071	402.1975	0.5698	3.9557	MS2-Search-DB	-	--	--	19271	--	--	--	rp	11682.0	16480.06	8387.97	20418.69	15429.71	12286.48	7555.81	1397.75	101.57	120.0	13553.79	1017.05	1.71079081060806	0.00537229748117864	0.2804037933086308	-1.8344222285968383	down
MEDL00860	D-Ornithine	C5H12N2O2	287.1598	132.0893	0.5674	2.2446	MS2-Search-Local	16682-12-5	-	-	--	71082	Amino acid and Its metabolomics	Amino acids	rp	10440.78	10094.35	9741.61	22971.81	9551.2	11112.76	2785.77	6918.68	1160.3	7554.24	1256.83	8499.78	1.5860408714119147	0.015921931112672063	0.3812020454994696	-1.39137223423336	down
MW0107331	His-Thr	C10H16N4O4	301.0788	256.1172	0.5784	1.703	MS2-Search-DB	-	HMDB0028895	--	--	10131299	Organic acids and derivatives	Carboxylic acids and derivatives	rp	4955.98	3253.56	5155.88	4734.79	2148.43	1720.14	9414.84	5627.05	8280.68	9821.94	5510.24	7469.52	1.8239570136663108	0.002148228608655427	2.0995371613717286	1.0700713238015258	up
MW0055243	Nandrolone	C18H26O2	275.1957	274.1933	0.5607	3.4323	MS2-Search-DB	434-22-0	HMDB0002725	C07254	--	9904	Lipids and lipid-like molecules	Steroids and steroid derivatives	rp	30195.24	22036.61	20235.69	29017.27	24058.43	25785.92	49398.7	66787.24	32153.99	61452.53	67090.01	40586.75	1.89171423203978	0.004648938735223818	2.0978720822873798	1.0689267122927415	up
MW0054984	MG(0:0/22:0/0:0)	C25H50O4	457.4082	708.6268	0.9807	9.7385	MS2-MetDNA	-	HMDB0011551	--	--	121658	Lipids and lipid-like molecules	Glycerolipids	rp	4128.63	2005.42	3074.21	4480.16	1964.61	1339.69	5271.43	4480.45	8314.71	5987.54	5231.92	6329.69	1.8281223776363293	0.0020714062632783427	2.095941085358907	1.067598164845258	up
MEDP0514	Thiamine	C12H17N4OS+	265.1114	264.1045	0.684	0.95	MS2-Search-Local	59-43-8	HMDB0000235	C00378	--	1130	CoEnzyme and vitamins	CoEnzyme and vitamins	rp	46874.11	42588.1	22975.39	28283.34	26405.5	47882.13	75384.6	87740.98	66734.61	86271.19	44836.52	88024.22	1.8858398608195688	0.0012379951547762998	2.0882522031563675	1.062295960121617	up
MW0153075	Lys Met Gly	C13H26N4O4S1	357.1553	334.1675	0.5582	2.8756	MS2-Search-DB	-	--	--	17261	--	--	--	rp	2270.59	1934.74	5708.15	3618.31	7769.76	7920.57	374.11	4152.09	1369.64	778.82	1113.04	1720.23	1.5058892587482609	0.029020206834006038	0.3253675640234179	-1.6198576593501786	down
MEDP0881	Phosphocholine	C5H14NO4P	184.0731	183.066	0.8162	0.8899	MS2-Search-Local	107-73-3	HMDB0001565	C00588	--	1014	Nucleotide And Its metabolomics	Nucleotide and Its metabolomics	rp	757752.23	596707.04	210943.34	312308.92	180533.96	97326.19	674179.88	660265.04	828681.28	843785.56	579076.92	898894.25	1.66087186831913	0.012862328811533895	2.0806002285203533	1.0569997888423366	up
MW0105875	Asp Pro Lys	C15H26N4O6	400.2226	358.1852	0.5736	5.1776	MS2-Search-DB	-	--	--	18962	--	--	--	rp	20675.14	16661.24	16341.54	6827.78	929.87	5132.67	38148.83	22817.18	16496.55	24424.89	14033.94	22466.49	1.4510436793517032	0.029049202832340963	2.0788874694599104	1.055811666976466	up
MEDP1228	Heterodendrin	C11H19NO6	262.128	261.1212	0.6809999999999999	0.8567	MS2-Search-Local	66465-22-3	-	C08332	--	181804	Others	Others	rp	19651.07	11513.6	5637.15	6817.49	11065.38	8084.85	15633.51	21233.71	17349.85	29242.53	16624.62	27141.77	1.6844750806876814	0.00663493199366865	2.026874659269448	1.0192568761548684	up
MW0153234	Lyso-PAF C-16-d4	C24H48D4NO6P	570.3532	485.3783	0.5415	9.4186	MS2-Search-DB	-	--	--	96524	--	--	--	rp	65712.87	56807.56	76038.67	51946.34	67791.7	54966.5	31153.89	31855.61	24333.59	29022.34	26714.34	26214.66	2.1426560944354804	0.0001298422273766291	0.4535518916334846	-1.1406604735283126	down
MEDP1165	PC(O-16:0/O-2:0)	C26H56NO6P	510.392	509.3845	0.7463	10.3866	MS2-Search-Local	-	-	-	--	--	GP	LPC	rp	15995.84	18765.99	29306.94	27056.4	24757.8	14482.75	44337.74	48841.06	63080.31	31339.71	35914.59	39792.6	1.8407030630581245	0.003056918767071434	2.0197488266087134	1.0141758924142958	up
MW0155919	Pro Leu Val	C16H29N3O4	292.1973	327.2158	0.5405	0.7653	MS2-Search-DB	-	--	--	18341	--	--	--	rp	5799.76	2877.59	8665.8	12767.89	12564.1	15768.18	1641.23	2834.09	1704.57	2273.88	185.9	3358.84	1.7886236318147273	0.010291816480395564	0.20530164952983507	-2.2841828758239333	down
MW0103270	δ-Tocotrienol	C27H40O2	397.305	396.3028	0.5397	4.7373	MS2-Search-DB	25612-59-3	--	C14156	--	5282350	Lipids and lipid-like molecules	Prenol lipids	rp	13423.67	16347.61	23473.36	15379.46	8607.2	8494.94	4442.4	5935.0	4957.71	7340.5	5779.09	7206.64	1.698177114785478	0.013813530902866796	0.4159909497955352	-1.2653759531246689	down
MW0143548	5alpha-Campestan-3-one;(24R)-5alpha-Ergostan-3-one	C28H48O	423.3566	400.3705	0.5289	6.615	MS2-MetDNA	-	--	C15786	--	23724578	Lipids and lipid-like molecules	Steroids and steroid derivatives	rp	3322.02	9289.93	3446.35	7419.79	8419.87	6141.33	2824.51	3224.06	1179.85	3099.12	1282.56	2962.77	1.7447095225677525	0.01075159724466989	0.3831004732212404	-1.3842052870490489	down
MW0143804	6-Deoxocastasterone	C28H50O4	451.3874	450.3709	0.5233	7.2874	MS2-Insilico	-	HMDB0033984	C15802	--	23724594	Lipids and lipid-like molecules	Steroids and steroid derivatives	rp	3600.29	8567.51	3033.68	9447.79	11784.75	8375.44	3624.2	2961.56	627.72	5374.9	1681.88	1961.23	1.6274082000423769	0.01785699023436845	0.36223355514661415	-1.4650078997827485	down
MW0129706	1,7-Bis(4-hydroxyphenyl)-5-methoxyheptan-3-one	C20H24O4	293.1493	328.1675	0.5187	2.1445	MS2-Search-DB	-	HMDB0138162	--	--	56776297	Phenylpropanoids and polyketides	Diarylheptanoids	rp	2612.26	714.4	2286.6	2391.41	2821.18	1447.62	1531.35	1492.19	1287.07	603.27	541.89	380.02	1.4850755998396896	0.023709301135863118	0.4754800394672411	-1.0725433165061733	down
MW0013441	2-Deoxycastasterone	C28H48O4	413.3483	1338.9566	0.5015	7.4715	MS2-MetDNA	-	HMDB0034423	--	--	13475120	--	--	rp	5895.79	5720.34	10913.24	8925.67	12977.7	15174.4	3387.98	5616.85	3071.39	5805.55	2385.77	3818.64	1.7444652817862758	0.010810906432051142	0.4040821284161595	-1.3072795488981273	down
MW0103646	Propanoyl-AMP	C13H18N5O8P	422.1236	403.0893	0.88	1.5795	MS2-MetDNA	-	HMDB0006806	C05983	--	440863	Nucleosides, nucleotides, and analogues	Purine nucleotides	rp	1291.84	1113.49	1575.27	976.58	2243.72	1304.79	1844.96	3165.03	1988.62	3008.7	3951.19	3187.47	1.787072713078759	0.0050895070072047655	2.0158235251931362	1.0113693439604483	up
