# Supplementary material for: Non-Targeted Metabolomic Analysis of Chicken Kidneys in Response to Coronavirus IBV Infection Under Stress Induced by Dexamethasone
Source: Front Cell Infect Microbiol. 2022 Jul 15;12:945865. doi: 10.3389/fcimb.2022.945865 (PMC9335950; doi:10.3389/fcimb.2022.945865)
Supplement: Supplementary Table S1 — Specific R package from this article. [file DataSheet_2.zip › Supplementary Table S1-S10/Table S10 Mock_vs_IBV-P-Dex_neg_filter_identi_known.xlsx]

## Sheet: Sheet1
Index	Compounds	Formula	Precursor(g/mol)	Mass(g/mol)	score	RT(min)	MS_level	CAS_ID	HMDB_ID	cpd_ID	Metlin_ID	Pubchem.CID	Class.I	Class.II	source	M1	M2	M3	M4	M5	M6	P1	P2	P3	P4	P5	P6	VIP	p_value	Fold_Change	Log2FC	Type
MW0012381	14-Hydroxymyristic acid	C14H28O3	226.1889	244.2038	0.9986	10.1486	MS2-MetDNA	17278-74-9	--	--	--	3084276	Lipids and lipid-like molecules	Fatty Acyls	rp	4292.29	12276.38	6301.01	6442.43	7367.62	5869.18	25705.24	22065.9	10439.0	43828.09	55608.42	13567.55	1.3223730612709277	0.03081539971382732	4.023938568579078	2.008608280421068	up
MEDL02759	2-Hydroxyglutaric acid	C5H8O5	184.9852	148.0372	0.9972	1.1172	MS2-MetDNA	13095-48-2	HMDB0059655	C03196	--	43	Organic acids	Organic acids	rp	20515.8	42359.68	139465.16	128748.88	107539.21	56780.94	19092.39	45277.46	27882.64	14248.08	16722.33	8286.9	1.3086429683879135	0.028411673330826063	0.26545666740820784	-1.913451717162932	down
MW0014269	3-Oxotetradecanoic acid	C14H26O3	224.1732	750.6737	0.997	9.484	MS2-MetDNA	-	HMDB0010730	--	--	454064	Lipids and lipid-like molecules	Fatty Acyls	rp	5155.01	9720.98	8591.09	8374.63	6968.9	5500.04	46766.09	21028.28	7720.29	51435.9	72373.65	12654.52	1.2644625708693609	0.043332168928665656	4.7839228266793645	2.2581941164455075	up
MEDN1312	2-hydroxyphenylacetic acid	C8H8O3	152.0428	152.0473	0.9945	3.1445	MS2-MetDNA	614-75-5	HMDB0000669	C05852	--	11970	Organic acid And Its derivatives	Organicacid and Its derivatives	rp	1083.85	2059.81	2758.66	698.91	1221.87	1557.71	2337.23	3688.57	4825.31	4303.58	4174.17	3080.45	1.5317861752373223	0.0011764919239984036	2.388845952535016	1.2563138229531177	up
MW0015377	9(10)-EpOME	C18H32O3	296.2306	296.2351	0.9925	8.6365	MS2-MetDNA	-	HMDB0004701	C14825	--	5316080	Lipids and lipid-like molecules	Fatty Acyls	rp	47036.82	109751.13	36046.85	35231.88	24524.03	30884.78	14706.19	13572.17	5694.65	18684.91	20553.22	89.82	1.2180182449812853	0.04086000367386744	0.2585795336309323	-1.9513200034114184	down
MEDN0413	Ethylmalonate	C5H8O4	133.0392	132.0423	0.9925	2.0894	MS2-MetDNA	601-75-2	HMDB0000622	-	--	11756	Organic acid And Its derivatives	Organicacid and Its derivatives	rp	3080.83	2226.32	3258.07	2096.69	4265.88	3005.16	5561.59	7515.66	28269.77	18294.13	4759.84	24990.4	1.2649455036802404	0.03716825744130831	4.984756551487625	2.317523047143437	up
MW0141312	12(13)-EpOME;(12R,13S)-(9Z)-12,13-Epoxyoctadecenoic acid	C18H32O3	295.2272	296.2351	0.9904	8.6365	MS2-MetDNA	-	HMDB0004702	C14826	--	5281128	Lipids and lipid-like molecules	Fatty Acyls	rp	252103.06	595622.31	191963.59	185673.25	122343.94	151783.78	71681.28	61377.01	29814.05	88840.78	99977.16	4215.94	1.2086062992168274	0.04382680073561592	0.2373515239278733	-2.0749027821913155	down
MW0017174	cis-9-Hexadecenoic acid	C16H30O2	254.2204	254.2246	0.9898	10.9546	MS2-MetDNA	373-49-9	HMDB0003229	C08362	188	445638	Lipids and lipid-like molecules	Fatty Acyls	rp	3306.15	5764.43	4451.63	4699.92	5837.08	4565.93	13789.72	9888.95	10657.31	22003.12	25117.75	9128.93	1.4703695230837583	0.013425048167997302	3.1645532563334187	1.6620018470900646	up
MW0108967	O-Acetyl-L-homoserine	C6H11NO4	182.0717	161.0688	0.9848	1.1588	MS2-MetDNA	7540-67-2	HMDB0029423	C01077	--	439389	--	--	rp	697.61	164.49	1420.25	809.22	1370.94	2358.83	2546.02	2027.25	2560.91	1768.99	2317.44	3649.86	1.4212425142561051	0.008410053539599815	2.1799924941433795	1.1243231677174466	up
MW0004093	3-Methoxy-4-hydroxyphenylglycol sulfate	C9H12O7S	264.0254	264.0304	0.9842	1.5161	MS2-MetDNA	3415-68-7	HMDB0003332	--	--	3035420	Benzenoids	Phenols	rp	1560.72	910.13	1302.63	887.76	509.35	966.91	2358.64	1125.11	4132.29	5627.75	1770.1	3589.13	1.2824288272036526	0.027513696029672446	3.031041955193482	1.5998138218123314	up
MW0160389	(Z)-3-(3,4-dihydroxyphenyl)prop-2-enoic acid	C9H8O4	360.0798	180.0423	0.9805	2.779	MS2-MetDNA	-	--	--	--	1549111	Phenylpropanoids and polyketides	Cinnamic acids and derivatives	rp	1570.88	984.55	454.22	825.78	1269.44	1491.72	1337.42	1644.42	5416.69	4772.3	2190.5	5718.82	1.3014071520344914	0.030978516615524133	3.1956131880259333	1.6760927882752847	up
MW0140661	(S)-3-Methyl-2-oxopentanoic acid;(S)-3-Methyl-2-oxopentanoate;(3S)-3-Methyl-2-oxopentanoic acid;(3S)-3-Methyl-2-oxopentanoate	C6H10O3	130.0591	130.063	0.9726	2.779	MS2-MetDNA	-	--	C00671	--	439286	Organic acids and derivatives	Keto acids and derivatives	rp	98355.09	142824.68	69107.58	61118.72	193435.27	23507.89	246314.41	161778.15	199732.45	207444.83	118091.66	376566.63	1.2871566346940686	0.023645377474005247	2.226446578335796	1.1547429959736557	up
MEDN0140	Xanthine	C5H4N4O2	135.0189	152.0334	0.9673	0.8515	MS2-MetDNA	69-89-6	HMDB0000292	C00385	--	1188	Nucleotide And Its metabolomics	Nucleotide and Its metabolomics	rp	123878.94	109598.29	395363.25	415776.5	419736.07	120330.6	61916.76	111703.2	118669.22	122669.66	81501.26	14332.89	1.2457505265984352	0.04038410449647449	0.3223312047171055	-1.6333842331687052	down
MW0113926	Aminoacetone	C3H7NO	93.0539	73.0528	0.9659	1.1465	MS2-MetDNA	298-08-8	HMDB0002134	C01888	--	215	Organic oxygen compounds	Organooxygen compounds	rp	170.27	400.66	393.73	1150.23	271.23	1213.57	2097.89	1899.76	725.52	342.64	1911.74	2839.06	1.264339178387817	0.04263618335149879	2.727070942220024	1.4473522311141087	up
MW0103849	(2R)-2-Hydroxypentanedioic acid	C5H8O5	184.9853	148.0372	0.965	0.8587	MS2-MetDNA	-	HMDB0000606	C01087	--	439391	Organic acids and derivatives	Hydroxy acids and derivatives	rp	9425.44	25006.09	65920.71	64200.75	69368.24	38036.53	5706.61	8264.7	4097.1	6663.7	5445.35	2197.44	1.4788765836694913	0.011035534106095844	0.11904385445739807	-3.07043495032015	down
MW0105036	3-Hydroxybutyric acid	C4H8O3	104.0431	104.0473	0.957	1.3373	MS2-MetDNA	300-85-6	HMDB0000357	--	--	441	Organic acids and derivatives	Hydroxy acids and derivatives	rp	23026.81	66939.64	28132.42	86780.64	63151.21	41963.65	113516.1	49517.79	119083.85	175435.58	87494.21	87202.12	1.2514253417328685	0.027469160615180118	2.039552040896744	1.0282523191852495	up
MW0013100	2,3-Dihydroxy-3-methylbutanoic acid	C5H10O4	134.0523	134.0579	0.9327	1.1754	MS2-MetDNA	1756-18-9	--	C04039	--	677	Lipids and lipid-like molecules	Fatty Acyls	rp	37009.94	15058.32	24370.89	12825.39	22659.77	23789.39	8882.87	11663.25	16478.23	5756.12	12099.05	6921.63	1.4222515297770455	0.014782987398795019	0.4553788600561328	-1.1348607757450249	down
MEDL00926	1,7-Dimethylxanthine	C7H8N4O2	89.0242	180.0647	0.9065	1.8318	MS2-MetDNA	611-59-6	HMDB0001860	C13747	--	4687	Nucleotides and derivatives	Nucleotides and derivatives	rp	722143.71	2988583.84	2988674.92	872516.47	2918920.78	354160.72	356864.73	717506.36	252747.11	350160.89	420126.17	158369.18	1.262706458823308	0.040421050293008035	0.20800132305019992	-2.265335389829208	down
MW0062275	Prostaglandin I2	C20H32O5	334.2074	352.225	0.8798	10.3563	MS2-MetDNA	35121-78-9	HMDB0001335	C01312	--	5280427	Lipids and lipid-like molecules	Fatty Acyls	rp	3023.66	4854.99	3152.0	3698.08	5381.35	3183.48	9367.59	7043.96	3407.64	10341.89	13241.28	4740.03	1.2612350016554743	0.03893301692384276	2.0667682398053366	1.0473766190344014	up
MEDN0285	2-Methylsuccinic Acid	C5H8O4	131.0349	132.042	0.8526	2.0894	MS2-Search-Local	498-21-5	HMDB0001844	C08645	--	10349	Organic acid And Its derivatives	Organicacid and Its derivatives	rp	310296.61	202951.08	370867.81	277869.72	450477.19	232441.3	607446.02	784940.3	3357016.42	2115617.28	446377.21	3040904.78	1.2358808780177588	0.0430400559320929	5.611296651357485	2.488334185509689	up
MW0166632	(2R)-4-(2-amino-3-hydroxy-4-methylphenyl)-2-azaniumyl-4-oxobutanoate	C11H14N2O4	238.094	238.0954	0.8434	1.3748	MS2-MetDNA	-	--	--	--	102515514	Organic oxygen compounds	Organooxygen compounds	rp	2286.16	1006.63	3449.29	2072.66	3838.62	5006.01	4564.99	4125.94	13339.48	7416.82	4004.54	9902.26	1.2050177140903933	0.03877014487915385	2.455015665904276	1.2957322306704364	up
MEDL00353	Glu-Leu	C11H20N2O5	259.1298	260.1372	0.8317	2.4929	MS2-Search-Local	2566-39-4	HMDB0028823	-	--	9856500	Amino acid and Its metabolomics	Small Peptide	rp	461873.46	217560.12	316228.32	336312.51	578246.92	473749.39	546214.53	531614.12	977775.89	1135460.23	607006.95	1021584.6	1.3744580915694349	0.012471723855009631	2.0216927496492065	1.0155637577557852	up
MEDL00355	Glu-Tyr	C14H18N2O6	309.1087	310.1165	0.8202	1.8541	MS2-Search-Local	3422-39-7	HMDB0028831	-	--	515717	Amino acid and Its metabolomics	Small Peptide	rp	181248.77	80726.55	144264.39	156541.41	215737.8	205596.03	227735.54	273363.17	388590.04	398162.41	304912.97	437751.7	1.5698358190847914	0.0019636195517614046	2.063291315714694	1.044947529448303	up
MW0140672	(S)-Acetoin;(S)-2-Acetoin	C4H8O2	87.045	88.0524	0.8186	2.0902	MS2-MetDNA	-	--	C01769	--	447765	Organic oxygen compounds	Organooxygen compounds	rp	91879.43	60689.07	108495.25	83926.53	133440.38	70099.84	191258.29	245276.83	1126517.37	687943.13	139514.34	970479.28	1.2312417591900515	0.04374181676119366	6.1272604531562065	2.6152421776561234	up
MEDL01960	Uridine-5'-diphospho-N-acetylgalactosamine disodium salt	C17H27N3O17P2	606.0740000000002	607.0816	0.7994	1.1339	MS2-Search-Local	528-04-1	HMDB0000290	C00043	--	--	Alkaloids	Alkaloids	rp	1153292.25	141680.13	128478.65	228777.91	109766.58	989286.71	941443.23	827359.38	780198.67	911675.38	1098333.26	1723317.69	1.2004210036128569	0.037485848690279606	2.283418088299869	1.1911950377026344	up
MEDN1112	16-Hydroxyhexadecanoic acid	C16H32O3	271.2272	272.2351	0.7949	8.7196	MS2-Search-Local	506-13-8	HMDB0006294	-	--	10466	FA	FFA	rp	167746.79	251964.49	177075.86	154317.88	59788.13	73148.41	42096.31	35256.61	17342.16	26300.35	57550.08	6930.03	1.4842866233195198	0.009282862744710987	0.2098040956355038	-2.2528852535052746	down
MW0015892	Arbutin	C12H16O7	272.0784	272.0896	0.7936	2.022	MS2-MetDNA	497-76-7	HMDB0029943	C06186	--	440936	Organic oxygen compounds	Organooxygen compounds	rp	77.21	225.22	139.63	202.61	229.42	154.48	160.25	287.01	917.16	561.44	356.46	771.52	1.2763071838372784	0.03683589527548658	2.969015234743382	1.569984496164695	up
MEDN0101	Theobromine	C7H8N4O2	233.0669	180.0647	0.7916	1.8152	MS2-MetDNA	83-67-0	HMDB0002825	C07480	--	5429	Nucleotide And Its metabolomics	Nucleotide and Its metabolomics	rp	1553.74	2026.84	1399.65	758.31	2633.93	874.79	4424.0	5239.04	5662.83	5267.57	3600.78	4788.02	1.7429863306392277	1.3700647435057366e-05	3.1341435192694918	1.6480712454765925	up
MW0000283	Heroin	C21H23NO5	368.1457	369.1576	0.7874	4.0099	MS2-MetDNA	561-27-3	--	C06534	--	5462328	Alkaloids and derivatives	Morphinans	rp	7592.87	9681.8	7790.58	10283.02	1764.04	4672.14	40318.14	21005.56	40769.5	38244.33	35474.4	8257.81	1.5096632230578375	0.006140153318353354	4.405221081048094	2.139214424259897	up
MW0107900	L-Leucine	C6H13NO2	130.0874	131.0946	0.7711	1.4247	MS2-MetDNA	61-90-5	HMDB0000687	C00123	--	6106	Organic acids and derivatives	Carboxylic acids and derivatives	rp	31346.38	38671.86	30036.96	25654.4	62891.08	11635.81	744103.59	579383.68	1037339.8	911343.09	733769.27	820126.65	1.84671310520873	6.454666327290196e-05	24.101831189709724	4.59107085744013	up
MEDN0115	Chenodeoxycholic Acid	C24H40O4	391.2847	392.2927	0.7607	8.1878	MS2-Search-Local	474-25-9	HMDB0000518	C02528	--	10133	Bile acids	Bile acids	rp	37269.66	13543.85	25499.99	19407.55	7940.65	75358.02	2468.2	9948.09	2416.94	4456.64	2176.66	2626.21	1.2230883239495776	0.04909210808316932	0.13458148633010933	-2.89344813528686	down
MEDL00684	FAA(18:1)	C18H34O2	281.248	282.2559	0.7409	12.4252	MS2-Search-Local	506-17-2	-	C21944	--	--	-	-	rp	68395.32	214645.6	168385.38	163125.76	68534.95	66320.85	381707.54	344708.01	217965.77	261752.54	374610.6	117122.46	1.3414849579128183	0.01271089152417438	2.265611305437869	1.1799003696236148	up
MEDP1465	(2S,3S)-butane-2,3-diol	C4H10O2	130.0874	90.0681	0.7288	2.4967	MS2-MetDNA	19132-06-0	-	-	--	439888	Alcohol and amines	Alcohols	rp	55138.11	17428.13	47392.21	45605.72	57109.95	66469.37	71081.99	69987.39	104781.74	171746.09	141774.63	107302.26	1.4320593552265677	0.009881122798915684	2.305686010776172	1.2051960595903204	up
MEDN1426	9(S),12(S),13(S)-TriHOME	C18H34O5	329.2329	330.2406	0.7233	5.903	MS2-Search-Local	97134-11-7	HMDB04708	C14833	--	--	Oxidized lipid	Oxidized lipid	rp	130800.0	55128.45	35869.52	71747.98	56715.76	24770.43	16116.89	29552.29	15093.13	25140.68	30104.22	12747.56	1.2531929325618931	0.04259654571149495	0.34331662880946684	-1.5423883578370232	down
MW0062220	Prostaglandin B3	C20H28O4	331.1908	332.1988	0.7127	6.9997	MS2-Search-DB	36614-32-1	--	--	36190	5283113	Lipids and lipid-like molecules	Fatty Acyls	rp	11537.06	18150.39	17697.37	26037.23	22808.86	18806.22	4937.54	8931.07	11592.63	2033.51	3909.27	10678.16	1.5547355640522638	0.000932679874341042	0.3658138898284406	-1.4508182401228424	down
MW0168606	4-hydroxyphenylacetic acid	C8H8O3	151.04	152.0473	0.7081	3.1445	MS2-MetDNA	-	--	C00642	--	127	--	--	rp	11194.92	20531.01	26306.68	10037.95	12507.67	16904.31	26684.37	36961.93	57491.45	52365.97	48978.13	32597.13	1.5556365207997842	0.001865079784215061	2.6166632506703253	1.387728269877682	up
MEDN0237	D-Glucoronic Acid	C6H10O7	193.0355	194.043	0.7043	0.7885	MS2-Search-Local	6556-12-3	-	-	--	--	Carboxylic acids and derivatives	Sugar acids	rp	4210691.93	4451804.72	3374145.99	4721415.1	3430153.64	2873273.5	2437661.6	1996802.43	750471.73	786659.88	2122075.9	396712.69	1.6316504235990898	0.0004023470959301722	0.3681629467564449	-1.4415836589129172	down
MEDP0752	DL-Leucine	C6H13NO2	130.0874	131.0946	0.7028	1.9066	MS2-Search-Local	328-39-2	HMDB0062203	C00123	--	857	Amino acid and Its metabolomics	Amino acids	rp	21452.28	16243.33	28891.41	20494.73	35175.97	37359.4	68593.86	58010.81	121691.55	113910.06	107171.87	127625.41	1.7118895404452468	0.0011548513541002527	3.740222602688233	1.90312413595182	up
MEDL02333	FFA(14:1)	C14H26O2	225.1858	226.1933	0.6964	10.1486	MS2-Search-Local	544-64-9	HMDB0002000	C08322	--	--	Lipids	Free fatty acids	rp	25437.28	44409.19	37516.31	42046.68	44881.89	38469.0	164713.34	137075.25	66342.65	287287.93	363776.95	83263.78	1.3372284404536976	0.02965563331814018	4.73645919504761	2.2438089556086767	up
MEDN1590	Tricarballylic acid	C6H8O6	175.025	176.0321	0.6811	1.2027	MS2-Search-Local	99-14-9	HMDB0031193	-	--	14925	Organic acid And Its derivatives	Organicacid and Its derivatives	rp	1895413.32	1827719.21	2559839.23	3011267.11	1883147.66	3439892.9	991417.71	1183468.76	1743865.42	366076.41	2251357.23	458490.21	1.3146182286727124	0.011121186028179051	0.4785210389865278	-1.0633457382549285	down
MW0004918	4-Dodecylbenzenesulfonic Acid	C18H30O3S	325.1838	326.1916	0.6699	11.9931	MS2-Search-Local	27176-87-0	HMDB0059915	--	--	25457	Benzenoids	Benzene and substituted derivatives	rp	423857.15	264621.1	270603.16	597708.33	220977.65	203320.12	142312.74	154547.61	170100.62	139454.46	101779.5	187316.89	1.2672456495354754	0.0328471607372127	0.4520304204027818	-1.145508229575544	down
MW0139150	Nevadensin	C18H16O7	343.0849	344.0896	0.652	5.2715	MS2-Search-DB	-	--	C10111	--	160921	Phenylpropanoids and polyketides	Flavonoids	rp	76846.61	19254.48	37039.15	31210.52	37165.39	41097.81	8605.39	10280.78	34666.6	27434.84	7314.97	18527.29	1.244295863014638	0.038472863889986435	0.4403286191775609	-1.1833474795389007	down
MEDN0298	4-Oxopentanoate	C5H8O3	115.0402	116.047	0.6481	1.6905	MS2-Search-Local	123-76-2	HMDB0000720	-	--	5177120	Organic acid And Its derivatives	Organicacid and Its derivatives	rp	199079.6	415168.95	193071.2	172261.29	586433.75	55324.43	494852.89	485711.15	541864.15	635273.28	376552.94	1004126.31	1.2714963907615875	0.023731115903841086	2.1823815006461142	1.1259033202595343	up
MEDN0304	Cinnamic Acid	C9H8O2	129.0384	148.05200000000005	0.6274	2.6773	MS2-MetDNA	140-10-3	HMDB0000930	C00423	--	444539	Organic acid And Its derivatives	Organicacid and Its derivatives	rp	1640.89	938.23	1595.86	926.65	1443.93	1051.42	2023.2	1652.89	3091.52	4157.05	2323.64	3092.65	1.4268712863084227	0.00930182118602999	2.15097973141959	1.1049939303777974	up
MW0108457	N(6)-Methyllysine	C7H16N2O2	182.0899	160.1212	0.625	7.0329	MS2-MetDNA	-	HMDB0002038	C02728	--	164795	Organic acids and derivatives	Carboxylic acids and derivatives	rp	4101.19	799.98	3698.68	1689.46	2398.84	4119.46	1293.36	1469.24	215.47	236.37	1442.51	1013.28	1.3533335750057776	0.020401752365648063	0.3373608740326554	-1.5676354304266369	down
MW0144103	9,10,13-TriHOME;9,10,13-Trihydroxyoctadec-11-enoic acid;(11E)-9,10,13-Trihydroxyoctadec-11-enoic acid	C18H34O5	329.2328	330.2406	0.6229	6.3599	MS2-Insilico	-	HMDB0004710	C14835	--	5282965	Lipids and lipid-like molecules	Fatty Acyls	rp	55036.08	43380.36	21200.68	51973.66	27529.18	19336.23	8677.3	16991.12	9377.05	14795.09	14762.7	3650.75	1.462526258862271	0.009946266964766672	0.31243797669454915	-1.6783582718204526	down
MW0103663	Sinefungin	C15H23N7O5	379.1583	381.1761	0.5877	11.1706	MS2-Search-DB	58944-73-3	--	D05846	--	65482	Nucleosides, nucleotides, and analogues	5'-deoxyribonucleosides	rp	1227485.68	2504361.84	1483607.12	1391131.98	2269213.93	1731333.29	4155644.8	3463433.09	1681523.9	5473841.4	7099740.68	2198849.14	1.246415744177061	0.04204932802749445	2.2695134588779733	1.1823830439043297	up
MW0009821	Sulpiride	C15H23N3O4S	340.1296	341.1409	0.5859	3.7843	MS2-Search-DB	15676-16-1	HMDB0014535	D01226	2610	5355	Benzenoids	Benzene and substituted derivatives	rp	175703.81	70555.99	170006.66	39583.21	42025.27	38079.04	4462.24	2516.08	8603.16	9435.3	2522.49	63582.33	1.256435733262678	0.039273673883965535	0.1700175824797495	-2.556244143555756	down
MW0168625	5-(4-HYDROXYPHENYL)-5-PHENYLHYDANTOIN	C15H12N2O3	267.0733	268.0848	0.5853	1.9149	MS2-Search-DB	2784-27-2	--	--	1849	17732	--	--	rp	18662.95	19503.96	25373.15	19790.53	38670.86	39360.1	52826.67	41913.07	58698.35	64455.51	42593.7	65205.71	1.5983536660636657	0.0008060281233756737	2.0184053140292715	1.0132159097391702	up
MW0052373	Dihydrojasmonic acid	C12H20O3	211.1338	212.1412	0.5824	5.4127	MS2-Search-DB	-	HMDB0033601	-	--	107126	Lipids and lipid-like molecules	Fatty Acyls	rp	70347.84	40227.99	70211.04	38360.49	30240.58	18131.87	11071.29	12238.17	17384.56	24982.79	14023.48	20189.6	1.3965710591914555	0.022821059914275698	0.37339249754999454	-1.4212351546187902	down
MW0013212	20-carboxy Arachidonic Acid	C20H30O4	333.2042	334.2144	0.5821	10.3563	MS2-Search-DB	79551-84-1	--	--	35986	6437827	Lipids and lipid-like molecules	Fatty Acyls	rp	15916.49	27556.13	19265.15	19610.55	26053.88	18524.72	51508.58	39754.24	19481.44	58020.01	66430.3	23372.62	1.2707176915571785	0.035587841656758934	2.0371343604650614	1.0265411372915465	up
MEDL01843	Matairesinol	C20H22O6	356.1247	358.1416	0.5816	4.3742	MS2-Search-DB	580-72-3	HMDB0035698	C10682	--	119205	Lignans and Coumarins	Lignans	rp	37796.13	22595.04	24797.2	13647.0	28574.18	19515.62	5372.67	6375.41	5743.6	4838.35	3221.73	10584.11	1.669660707228276	0.0020165956315236692	0.2459474438586663	-2.023578033733782	down
MEDP0895	Dethiobiotin	C10H18N2O3	213.1241	214.1317	0.579	1.973	MS2-Search-DB	533-48-2	HMDB0003581	C01909	--	643	CoEnzyme and vitamins	CoEnzyme and vitamins	rp	33475.11	51851.72	43446.95	39690.85	36434.41	14280.33	12141.25	25572.4	8137.64	24379.93	32541.76	4198.58	1.2576207332191225	0.02217029158023369	0.4880548748725759	-1.0348847273128832	down
MW0154784	o-Toluenesulfamide	C7H9NO2S	169.0179	171.0354	0.5677	1.2336	MS2-Search-DB	88-19-7	--	--	3056	6924	--	--	rp	676417.64	200864.6	371367.58	377866.86	584704.47	378817.7	880928.93	648140.79	723351.13	1870141.82	1543576.31	1313133.02	1.4279055561770813	0.013015766604410063	2.694659194011704	1.4301028202132642	up
MW0168155	formonitrile	CHN	61.9889	27.0109	0.5673	2.3552	MS2-MetDNA	-	--	--	--	768	Organic nitrogen compounds	Organonitrogen compounds	rp	74183.46	187948.73	34800.78	33345.65	23685.81	27414.14	165860.38	135676.12	93759.93	143330.63	160037.81	215368.32	1.3439579593122668	0.019016953230958592	2.396655873978446	1.2610227731731114	up
MW0129705	1,7-Bis(4-hydroxyphenyl)-4-hepten-3-one	C19H20O3	295.1296	296.1412	0.5672	3.2858	MS2-Search-DB	56973-65-0	HMDB0138206	--	--	23786382	Phenylpropanoids and polyketides	Diarylheptanoids	rp	77700.63	17127.19	82261.81	26600.12	26480.72	34772.22	64702.98	51008.88	109914.45	107623.71	131070.93	152790.42	1.33701426505843	0.014791323547405416	2.3292258790004743	1.21985055312212	up
MW0009487	Platensimycin	C24H27NO7	440.1663	441.1788	0.5583	4.5404	MS2-Search-DB	835876-32-9	--	C20132	--	6857724	Benzenoids	Benzene and substituted derivatives	rp	1662.91	421.26	1742.51	619.05	841.31	1023.48	7564.55	9347.41	23145.54	44258.4	1278.92	21076.88	1.1823900425255829	0.04499642653463468	16.903789228146017	4.079274778548038	up
MW0112268	2-Phenylethyl 6-O-pentopyranosylhexopyranoside	C19H28O10	432.1801	416.1682	0.5548	4.2994	MS2-Search-DB	-	HMDB0041274	--	--	14704521	Organic oxygen compounds	Organooxygen compounds	rp	9840.02	2750.19	5100.86	6887.36	4169.58	7679.0	9749.04	8064.49	35772.73	26661.68	12588.4	30672.01	1.2986115707717938	0.029652866257769733	3.3905706232820094	1.7615280952203836	up
MW0119697	3-Methyl-3H-imidazo[4,5-f]quinolin-2-amine	C11H10N4	197.0815	198.0905	0.5327	3.9837	MS2-Search-DB	76180-96-6	HMDB0029706	C19180	--	53462	Organoheterocyclic compounds	Quinolines and derivatives	rp	50890.83	37190.69	48694.21	29878.56	39495.06	45582.19	16799.68	21019.1	13227.57	10842.3	8379.41	13482.57	1.8080723933443081	7.120814481528448e-05	0.33269819904172515	-1.5877140382265602	down
MW0159354	Vinyl bromide	C2H3Br	103.9201	105.9418	0.5015	3.4104	MS2-Insilico	593-60-2	--	C19184	--	11641	Organohalogen compounds	Vinyl halides	rp	149536.79	138642.51	219983.61	57711.73	99923.33	159767.04	421818.0	273534.72	267784.22	183485.25	385249.03	376578.72	1.5568735420246902	0.002976576863128104	2.3116894694943526	1.2089476128432233	up
MW0062166	Pregnenolone sulfate	C21H32O5S	377.1708	396.197	0.5842	4.5404	MS2-Search-DB	1247-64-9	HMDB0000774	C18044	--	105074	Lipids and lipid-like molecules	Steroids and steroid derivatives	rp	1315.0	319.24	1038.27	139.17	401.76	477.45	5126.36	7659.33	18780.1	37623.0	1385.45	16314.11	1.1602201521405766	0.04908899181109018	23.54130033677514	4.557122106750745	up
