# Supplementary material for: Non-Targeted Metabolomic Analysis of Chicken Kidneys in Response to Coronavirus IBV Infection Under Stress Induced by Dexamethasone
Source: Front Cell Infect Microbiol. 2022 Jul 15;12:945865. doi: 10.3389/fcimb.2022.945865 (PMC9335950; doi:10.3389/fcimb.2022.945865)
Supplement: Supplementary Table S1 — Specific R package from this article. [file DataSheet_2.zip › Supplementary Table S1-S10/Table S3.xlsx]

## Sheet: Sheet1
Index	Compounds	Formula	Precursor(g/mol)	Mass(g/mol)	score	RT(min)	MS_level	CAS_ID	HMDB_ID	cpd_ID	Metlin_ID	Pubchem.CID	Class.I	Class.II	source	M1	M2	M3	M4	M5	M6	B1	B2	B3	B4	B5	B6	VIP	p_value	Fold_Change	Log2FC	Type
MW0056953	PC(18:0/18:1(11Z))	C44H86NO8P	810.5988	198.0325	0.9971	9.888	MS2-MetDNA	-	HMDB0008037	--	--	24778815	Lipids and lipid-like molecules	Glycerophospholipids	rp	1788.68	1835.29	396.98	2874.1	6977.2	10147.98	29642.01	33700.25	41720.47	29699.31	22819.35	24755.15	2.1233973689900045	3.716073553169036e-05	7.590957288918549	2.9242818341109245	up
MW0059247	PE-NMe(14:0/20:1(11Z))	C40H78NO8P	733.5577	731.5465	0.9887	11.8805	MS2-MetDNA	-	HMDB0112958	--	--	131820074	Lipids and lipid-like molecules	Glycerophospholipids	rp	5294.61	5148.67	13752.94	19566.78	4395.06	651.81	315.58	286.5	1068.92	505.32	796.04	538.44	1.420942482154336	0.047098846439871805	0.07192807520282271	-3.797301191710472	down
MW0056903	PC(16:0/22:4(7Z,10Z,13Z,16Z))	C46H84NO8P	833.5864	198.0753	0.9895	11.0346	MS2-MetDNA	-	HMDB0007988	--	--	24778732	Lipids and lipid-like molecules	Glycerophospholipids	rp	3509.82	4194.86	4147.23	3355.09	2445.07	2482.49	5853.47	28035.24	3549.13	40976.62	15274.85	16606.71	1.5100957951618506	0.047548349681617814	5.4779453834600815	2.453634882070292	up
MW0015758	Amoxapine	C17H16ClN3O	331.1284	313.0982	0.5221	4.3795	MS2-Search-DB	14028-44-5	HMDB0014683	D00228	982	2170	Organoheterocyclic compounds	Benzoxazepines	rp	44397.68	10406.89	48782.87	13130.17	6088.87	10665.72	3716.49	1492.81	2776.43	1126.6	82.66	565.3	1.5985482495796663	0.045223445271309726	0.07312601425615221	-3.7734714599051915	down
MW0149838	Gln Tyr Glu	C19H26N4O8	439.1818	438.1751	0.6298	2.0281	MS2-Search-DB	-	--	--	20445	--	--	--	rp	23460.03	6313.5	30732.67	23997.73	31683.55	18938.55	2231.99	4199.21	2100.61	1184.49	2023.95	2769.89	1.9964590271844187	0.003028817561386447	0.1073822712026691	-3.2191722706448003	down
MW0052514	Eicosapentaenoyl PAF C-16	C44H80NO7P	766.572	765.5672	0.6955	11.0346	MS2-Search-DB	132196-28-2	--	--	43430	10485310	Lipids and lipid-like molecules	Glycerophospholipids	rp	25748.82	18266.91	29128.22	79288.73	20925.67	16918.34	1941.22	5256.79	2334.37	4164.21	4600.84	2382.7	1.4781088766076196	0.03314707309795953	0.10868451621688396	-3.2017816740093807	down
MW0054984	MG(0:0/22:0/0:0)	C25H50O4	457.4082	708.6268	0.9807	9.7385	MS2-MetDNA	-	HMDB0011551	--	--	121658	Lipids and lipid-like molecules	Glycerolipids	rp	4128.63	2005.42	3074.21	4480.16	1964.61	1339.69	7247.95	6158.04	16137.94	6527.16	5751.18	6161.4	1.5011566907838778	0.024023184567938432	2.8237780649595834	1.4976267043440987	up
MW0056804	PC(14:0/22:4(7Z,10Z,13Z,16Z))	C44H80NO8P	804.5514	1421.7489	0.9782	10.6273	MS2-MetDNA	-	HMDB0007889	--	--	52922238	Lipids and lipid-like molecules	Glycerophospholipids	rp	14828.16	18403.06	16777.45	6486.25	10974.6	21332.06	51486.11	30036.96	20391.98	20384.09	28529.3	27519.93	1.4287716694658472	0.02284622536790461	2.008391855189964	1.0060407794408237	up
MW0056640	PA(i-21:0/16:0)	C40H79O8P	782.5687	718.5513	0.9768	8.7664	MS2-MetDNA	-	HMDB0115865	--	--	131822521	Lipids and lipid-like molecules	Glycerophospholipids	rp	18205.64	12862.88	12429.81	5290.76	10553.44	7703.39	18007.2	22211.02	43326.33	44243.03	20816.29	20997.49	1.536296385656225	0.016249439496836028	2.529629841756217	1.3389262922190108	up
MW0108047	Lys-Glu	C11H21N3O5	293.1854	275.1481	0.6495	2.3937	MS2-Search-DB	45234-02-4	HMDB0028950	--	--	7010502	--	--	rp	28265.4	18688.6	27042.85	6368.07	7054.56	4615.03	4315.46	440.97	2138.56	2233.25	620.16	950.43	1.7234230065165717	0.026922727722656886	0.11624802478983155	-3.10472189178604	down
MW0115025	N-Methyl-γ-oxo-3-pyridinebutanamide	C10H12N2O2	259.0437	192.0899	0.9667	2.3295	MS2-MetDNA	713-05-3	HMDB0001004	--	--	436	Organic oxygen compounds	Organooxygen compounds	rp	36.98	15.2	14.19	29.43	28.12	66.52	38.63	55.7	120.42	77.78	64.75	73.21	1.5697248299029969	0.017322781702873408	2.2605019953791223	1.1766431911460742	up
MW0071531	TG(16:0/22:5(4Z,7Z,10Z,13Z,16Z)/14:1(9Z))	C55H94O6	893.7416	1366.9879	0.9665	10.9843	MS2-MetDNA	-	HMDB0044450	--	--	131755507	Lipids and lipid-like molecules	Glycerolipids	rp	18695.93	15369.14	21531.13	20907.26	15506.27	20289.6	49837.35	35205.22	93147.09	24442.98	35992.44	38267.34	1.4325476823609908	0.03993492754701261	2.465664042697316	1.3019762397435235	up
MW0055906	PA(20:0/a-15:0)	C38H75O8P	733.5579	690.52	0.9269	11.1596	MS2-MetDNA	-	HMDB0115630	--	--	131822286	Lipids and lipid-like molecules	Glycerophospholipids	rp	10867.68	17498.94	16493.98	13179.31	5773.11	1770.48	1099.18	3107.69	727.62	1299.91	995.58	957.89	1.7326312149061998	0.012147375422308898	0.12484649340154155	-3.0017727944322248	down
MW0012818	1-Hexadecyl-2-(5Z,8Z,11Z,14Z-eicosatetraenoyl)-sn-glycero-3-phosphocholine	C44H82NO7P	768.5871	767.5829	0.7127	11.1011	MS2-Search-DB	86288-11-1	--	--	43414	14389476	Lipids and lipid-like molecules	Glycerophospholipids	rp	1697.32	22968.63	34758.2	36598.8	44752.01	67832.97	625.16	5741.85	6867.69	11248.55	1458.49	9007.39	1.5327445019544896	0.022816182984134608	0.16753500214493286	-2.5774655536723152	down
MW0160197	(9R,10S,12S,13S,14R,16S,18R)-13-ethyl-8-methyl-8,15-diazahexacyclo[14.2.1.01,9.02,7.010,15.012,17]nonadeca-2,4,6-triene-14,18-diol	C20H26N2O2	412.1701	326.1994	0.9233	4.0139	MS2-MetDNA	-	--	--	--	198674	Alkaloids and derivatives	Ajmaline-sarpagine alkaloids	rp	2852.43	3774.01	2090.0	1482.88	3647.02	2704.54	673.25	491.54	1533.23	196.22	322.32	180.5	1.9904028433425207	0.0007637867473976495	0.20524950939164568	-2.2845493213572947	down
MW0056148	PA(21:0/i-16:0)	C40H79O8P	782.5688	718.5513	0.9481	9.3903	MS2-MetDNA	-	HMDB0115655	--	--	131822311	Lipids and lipid-like molecules	Glycerophospholipids	rp	37766.42	28658.74	23594.72	10836.22	19999.31	23957.87	78841.06	67755.92	42619.12	59462.02	47452.87	47490.34	1.8024779836002909	0.0010434564134033156	2.3728578622071126	1.2466256834941254	up
MW0150470	Gly Pro Phe	C16H21N3O4	364.1268	319.1532	0.7012	3.7858	MS2-Search-DB	-	--	--	22242	--	--	--	rp	30613.51	13189.61	29125.9	8751.51	8256.41	6680.23	7338.92	490.66	4398.68	786.9	323.93	6510.73	1.664245422703431	0.033646547234949836	0.2054481620606358	-2.2831536706746465	down
MW0050306	DG(18:4(6Z,9Z,12Z,15Z)/22:2(13Z,16Z)/0:0)	C43H72O5	732.5536	288.0634	0.9678	11.1671	MS2-MetDNA	-	HMDB0007349	--	--	53478178	Lipids and lipid-like molecules	Glycerolipids	rp	34858.08	48513.9	49605.23	36384.42	16158.97	6565.3	2911.13	13327.51	4471.33	11519.56	4070.65	3284.73	1.6816567652299157	0.014537688801929969	0.2060792072713301	-2.27872914595302	down
MW0167945	[(10S,12S,13R,14S,16S,18R)-13-formyl-14-methyl-8,15-diazahexacyclo[14.2.1.01,9.02,7.010,15.012,17]nonadeca-2,4,6,8-tetraen-18-yl] acetate	C21H22N2O3	397.1756	350.163	0.9238	4.7866	MS2-MetDNA	-	--	--	--	135397963	--	--	rp	1118.86	2534.71	1956.26	6620.49	1776.77	7688.41	3991.45	24500.08	13504.46	10748.36	11276.77	21341.44	1.850286389180216	0.016247218773073745	3.934574450923003	1.9762076075898256	up
MW0055907	PA(20:0/a-17:0)	C40H79O8P	765.5644	718.5513	0.9933	11.0346	MS2-MetDNA	-	HMDB0115631	--	--	131822287	Lipids and lipid-like molecules	Glycerophospholipids	rp	228.17	1818.4	2870.1	1786.88	2018.05	263.0	547.53	505.39	487.93	122.54	111.01	229.89	1.4625444730800523	0.041091871414852654	0.2230806045900764	-2.1643630088180363	down
MEDN1152	Dihydrolanosterol	C30H52O	514.3724	428.4018	0.919	10.3556	MS2-MetDNA	79-62-9	HMDB0006839	-	--	440560	Hormones and hormone related compunds	Hormones and hormone related compunds	rp	2312.59	11095.18	2526.8	8153.01	774.46	3717.39	6320.54	21195.77	3205.15	31502.07	23669.72	41494.9	1.6092478390139564	0.0391070515307548	4.457336972780771	2.1561820322054346	up
MW0158504	Tyr Ile Met	C20H31N3O5S1	408.1867	425.1984	0.5752	1.4391	MS2-Search-DB	-	--	--	21472	--	--	--	rp	11309.58	4198.86	11811.57	5334.46	10687.63	7133.95	2034.94	3591.8	2350.5	314.43	1174.12	2581.48	1.941290637408159	0.0037587218304197725	0.238672994420126	-2.066892758548375	down
MW0011913	1,2-Dipalmitoleoyl-sn-glycero-3-phosphocholine	C40H76NO8P	752.5171	729.5309	0.5498	9.2483	MS2-MetDNA	-	HMDB0008002	--	--	24778764	Lipids and lipid-like molecules	Glycerophospholipids	rp	312.52	497.75	701.27	326.39	547.57	848.68	197.88	199.92	45.85	45.47	132.43	169.55	1.837508487200218	0.003896370804073701	0.2446060516112276	-2.031467997966022	down
MW0100572	TG(i-21:0/16:0/10:0)	C50H96O6	815.6991	899.5395	0.6799	9.8881	MS2-MetDNA	-	HMDB0065906	--	--	131773470	Lipids and lipid-like molecules	Glycerolipids	rp	7470.72	4979.58	3915.11	2629.63	1659.86	1179.65	1228.41	1265.44	965.82	1071.27	602.2	405.12	1.621056489259017	0.0360552057115624	0.25364662885198	-1.979108108756376	down
MW0074265	TG(18:0/18:4(6Z,9Z,12Z,15Z)/16:1(9Z))	C55H96O6	895.7560000000003	1549.1913	0.894	10.976	MS2-MetDNA	-	HMDB0045321	--	--	131756324	Lipids and lipid-like molecules	Glycerolipids	rp	2082.6	59.18	307.51	2934.46	151.52	207.78	4317.73	5143.89	5748.63	5701.64	9466.9	9512.25	2.057405195904762	0.0007116926016713162	6.945967734914374	2.796175709195799	up
MW0108038	Lys-Asp	C10H19N3O5	304.1672	261.1325	0.8881	1.2056	MS2-MetDNA	20556-18-7	HMDB0028947	--	--	6426943	--	--	rp	3198.46	4706.16	4113.46	13399.73	4012.0	6834.85	9572.02	8546.27	25708.9	21075.78	11625.68	10290.99	1.4145478110756482	0.035382565087358465	2.394056362309753	1.259457117472559	up
MW0161020	(2S)-4-(2-aminophenyl)-2-azaniumyl-4-oxobutanoate	C10H12N2O3	247.0482	208.0848	0.8832	1.3368	MS2-MetDNA	-	--	--	--	6971029	Organic oxygen compounds	Organooxygen compounds	rp	1311.38	6422.02	1479.72	5277.31	4643.15	2358.73	6709.07	7255.86	11263.15	6079.77	12241.42	9844.22	1.9108931056081744	0.003223907015141016	2.48430671249391	1.3128432996766521	up
MW0107624	L-2,4-Diaminobutyric acid	C4H10N2O2	260.1356	118.0742	0.7628	6.4068	MS2-MetDNA	1758-80-1	HMDB0002362	C03283	--	134490	Organic acids and derivatives	Carboxylic acids and derivatives	rp	3301.51	1108.92	3027.25	2298.26	1289.1	2732.08	151.07	548.78	278.43	385.42	1042.63	1236.13	1.802418151729533	0.0044252284604158745	0.26476907957479473	-1.917193444603136	down
MW0004150	3-Nitro-N,N-di(propan-2-yl)benzamide	C13H18N2O3	251.1385	250.1317	0.581	2.4473	MS2-Search-DB	2448-06-8	--	--	96347	221836	Benzenoids	Benzene and substituted derivatives	rp	89436.13	21777.05	48615.4	38289.08	49413.5	36218.18	15133.31	18952.8	4178.59	10057.98	13200.88	14156.56	1.819351180889354	0.013087726337673841	0.26671469967119565	-1.906630755344146	down
MW0103715	Zeatin riboside	C15H21N5O5	334.1511	351.1543	0.8722	1.7859	MS2-MetDNA	-	HMDB0030388	C16431	--	6440982	Nucleosides, nucleotides, and analogues	Purine nucleosides	rp	7382.39	5576.32	9731.1	10238.01	12702.4	22553.68	5065.26	2232.67	4679.13	3356.35	2139.81	906.7	1.656316237086453	0.018265554249654457	0.2695639293146916	-1.891300634273979	down
MW0057471	PC(22:0/24:1(15Z))	C54H106NO8P	895.7558	436.2261	0.8548	11.4168	MS2-MetDNA	-	HMDB0008553	--	--	24779122	Lipids and lipid-like molecules	Glycerophospholipids	rp	1501.21	110.46	91.14	90.63	2237.35	182.09	2674.68	5277.16	4352.93	4026.9	5521.51	7040.29	2.08330611954483	0.00036369228013569696	6.858365298797972	2.7778647489409094	up
MEDL02259	Caffeine	C8H10N4O2	236.1128	194.0804	0.772	2.0174	MS2-MetDNA	1958-08-2	HMDB0001847	C07481	--	2519	Alkaloids	Alkaloids	rp	945.48	831.18	1020.09	771.58	1322.38	538.57	112.78	359.68	332.09	366.73	222.86	199.67	2.0056256628374585	0.0011220897114610413	0.2935582618689771	-1.7682812345916386	down
MW0059276	PE-NMe(14:1(9Z)/20:1(11Z))	C40H76NO8P	753.5192	729.5309	0.8722	9.2489	MS2-MetDNA	-	HMDB0112955	--	--	131820071	Lipids and lipid-like molecules	Glycerophospholipids	rp	442.46	415.54	529.44	295.99	139.12	471.38	191.16	68.4	64.91	95.47	90.57	196.37	1.881734413543484	0.004396894415203135	0.3081523847719852	-1.6982841388111698	down
MW0161644	(3S,5S,8R,9S,10S,13S,14S,17R)-17-[(2S,3S,5R)-3-hydroxy-5,6-dimethylheptan-2-yl]-10,13-dimethyl-2,3,4,5,6,7,8,9,11,12,14,15,16,17-tetradecahydro-1H-cyclopenta[a]phenanthren-3-ol	C28H50O2	442.3714	418.3811	0.8293	10.4328	MS2-MetDNA	-	--	--	--	16061344	Lipids and lipid-like molecules	Steroids and steroid derivatives	rp	91.22	867.97	223.0	2250.41	467.34	199.03	500.35	3307.63	1187.79	1503.78	4132.63	3280.48	1.6632677291519584	0.04265187773806929	3.394184392664499	1.763064942946735	up
MW0056988	PC(18:1(11Z)/18:2(9Z,12Z))	C44H82NO8P	784.5835	184.0055	0.8757	11.044	MS2-MetDNA	-	HMDB0008072	--	--	53478723	Lipids and lipid-like molecules	Glycerophospholipids	rp	836485.39	1135702.98	190826.16	1054703.91	160488.72	1080370.52	98955.54	497596.95	217748.33	163797.98	211502.04	206715.99	1.3304298858508516	0.03850881693873058	0.3131753958809573	-1.6749572208115513	down
MEDP0017	L-Histidine	C6H9N3O2	156.0766	155.0695	0.8074	1.0316	MS2-Search-Local	71-00-1	HMDB0000177	C00135	--	6274	Amino acid and Its metabolomics	Amino acids	rp	138160.99	263824.24	173464.76	273695.31	114195.18	151386.31	317728.92	264592.11	470513.24	534531.45	346267.97	360771.65	1.7661102422992865	0.003433011955819705	2.058266976789892	1.0414301256283232	up
MEDL00820	Cytosine	C4H5N3O	112.0505	111.0433	0.8058	1.1393	MS2-Search-Local	71-30-7	HMDB0000630	C00380	--	597	Nucleotides and derivatives	Nucleotides and derivatives	rp	4055.81	3490.88	3111.64	6350.78	4782.6	5456.89	22143.03	45536.81	40127.74	54961.16	12418.17	27444.08	1.856321139390657	0.006226698960257938	7.436381685664585	2.8946008210755134	up
MEDL01731	Gly-Ile	C8H16N2O3	190.1262	188.1161	0.9539	1.7457	MS2-MetDNA	19461-38-2	HMDB0028844	-	--	88079	Amino acids and derivatives	Amino acids and derivatives	rp	1732.71	298.57	2529.52	1354.51	2505.22	963.46	907.26	336.16	200.83	537.6	463.91	642.58	1.6484205382122987	0.03162797093312167	0.329107341333484	-1.6033698861483432	down
MW0063750	Taurohyocholate	C26H45NO7S	500.2955	515.2917	0.7977	7.8211	MS2-MetDNA	-	HMDB0011637	C15516	--	11954195	Lipids and lipid-like molecules	Steroids and steroid derivatives	rp	288.31	324.18	228.22	431.54	1515.79	459.39	1088.08	1013.58	1688.86	440.02	1615.18	1548.36	1.4778151148115937	0.03251832697886545	2.276902042538253	1.1870722248147865	up
MEDL00392	1-Oleoyl-sn-glycero-3-phosphocholine	C26H52NO7P	522.3535	521.3481	0.7815	9.6637	MS2-Search-DB	19420-56-5	HMDB0002815	-	--	16081932	-	-	rp	2709.44	3384.9	2711.14	1870.43	3811.14	4022.56	2775.96	10108.02	4512.56	4056.89	12777.75	10729.08	1.6685705448350507	0.0495710846354704	2.4290225455857795	1.2803758807740442	up
MW0062156	pregn-5-ene-3,20-dione	C21H30O2	316.2311	1507.1444	0.7811	5.2352	MS2-MetDNA	-	HMDB0062521	--	--	150901	Lipids and lipid-like molecules	Steroids and steroid derivatives	rp	2401.15	5386.7	1477.76	6313.86	1800.92	638.25	4546.16	5295.64	17246.75	7390.6	7474.64	6221.8	1.3974816006587871	0.04818814200513392	2.673652950500149	1.4188122107243073	up
MW0009964	Treprostinil	C23H34O5	432.2636	390.2406	0.5162	3.4489	MS2-Search-DB	81846-19-7	HMDB0014518	D06213	45390	6918140	Benzenoids	Benzene and substituted derivatives	rp	232.68	557.18	651.87	1411.66	869.24	625.86	158.24	155.54	390.27	293.23	346.39	122.0	1.435671432806547	0.0295105460829091	0.33705263206308395	-1.5689542035171529	down
MEDL00009	L-Valine	C5H11NO2	118.0864	117.079	0.6918	0.9314	MS2-Search-Local	72-18-4	HMDB0000883	C00183	--	6287	Amino acids and derivatives	Amino acids and derivatives	rp	13798940.58	12915145.26	50741628.57	49906994.29	46714162.78	40975449.64	16077917.82	11945055.48	7778839.8	8192350.45	14861067.53	15264102.56	1.5782308609050988	0.022068687558481674	0.34465721297023866	-1.5367658866002358	down
MW0163405	(2S)-6-[acetyl(hydroxy)amino]-2-azaniumylhexanoate	C8H16N2O4	246.1458	204.111	0.769	1.2057	MS2-MetDNA	-	--	--	--	25246243	--	--	rp	1783.64	775.71	2887.04	1872.8	3670.99	4347.24	3409.68	8366.93	8546.2	4945.58	3949.63	2768.26	1.4353740728266866	0.04605064489147242	2.085505906469276	1.06039739816426	up
MW0062269	Prostaglandin G2	C20H32O6	392.213	368.2199	0.9835	6.6083	MS2-MetDNA	51982-36-6	HMDB0003235	C05956	3508	5280883	Lipids and lipid-like molecules	Fatty Acyls	rp	2182.69	4258.12	2737.45	1455.3	3230.17	1608.42	826.9	1030.73	824.22	383.27	1986.13	450.29	1.6111175671885278	0.010321752325832914	0.35557695601451644	-1.4917662648727448	down
MW0166277	(9R,10S,12S,13S,14R,16S,18R)-13-ethyl-8,15-diazahexacyclo[14.2.1.01,9.02,7.010,15.012,17]nonadeca-2,4,6-triene-14,18-diol	C19H24N2O2	351.1547	312.1838	0.7629	3.6197	MS2-MetDNA	-	--	--	--	91820294	Alkaloids and derivatives	Ajmaline-sarpagine alkaloids	rp	12693.24	34268.33	23763.12	28838.81	7953.31	17276.62	22560.07	54368.98	154280.92	126426.94	73729.69	90638.17	1.6766214418455532	0.0187255841296237	4.182950737070053	2.0645210073524383	up
MW0155823	Pro Cys Leu	C14H25N3O4S1	395.1711	331.1566	0.6646	4.0139	MS2-Search-DB	-	--	--	18312	--	--	--	rp	73391.03	120737.6	75638.4	49159.37	116627.03	95926.42	25620.15	20245.3	95854.31	26028.98	16403.91	8056.11	1.6804255411675395	0.008563596647641147	0.3616482543976032	-1.4673409068038097	down
MW0055329	N-Nervonoyl-D-erythro-sphingosylphosphorylcholine	C47H93N2O6P	813.6838	812.6771	0.7486	9.888	MS2-Search-DB	94359-13-4	HMDB0012107	--	--	44260126	Lipids and lipid-like molecules	Sphingolipids	rp	2690.86	2451.86	1445.31	1032.35	844.69	527.96	5692.79	7293.82	6864.6	7689.41	15624.5	6984.43	1.9585762672623743	0.0048421636606516645	5.5764909046228	2.479357568826675	up
MW0109317	Pro Ile	C11H20N2O3	275.1597	228.1474	0.7445	1.9155	MS2-Search-DB	-	--	--	23879	--	--	--	rp	13689.75	18744.82	12032.28	27248.21	13285.62	8242.24	86285.11	34909.66	189573.82	31409.79	199067.48	70543.67	1.5593667495104957	0.03614676408742887	6.5612437920219575	2.713969327418201	up
MW0075973	TG(18:1(11Z)/22:6(4Z,7Z,10Z,13Z,16Z,19Z)/22:6(4Z,7Z,10Z,13Z,16Z,19Z))	C65H100O6	1054.6887	876.8146	0.7357	9.1516	MS2-MetDNA	-	HMDB0049679	--	--	131760476	Lipids and lipid-like molecules	Glycerolipids	rp	78.14	201.85	126.45	224.31	248.15	182.15	243.86	420.58	280.27	193.85	574.35	725.43	1.6547666377268289	0.04240649809982997	2.2980443899910465	1.2004066659567938	up
MW0012993	1-Stearoyl-2-arachidonyl-sn-glycero-3-phosphocholine	C46H84NO8P	810.5999	809.5935	0.727	9.0821	MS2-Search-DB	-	HMDB0008043	--	--	--	--	--	rp	366.77	561.41	586.84	1385.67	4510.98	3317.33	16653.53	23532.58	10714.91	12261.64	10665.25	9874.87	1.9970125486254584	0.0016887551334683634	7.8015453443937	2.9637599239583285	up
MW0012606	17a,20a-Dihydroxycholesterol	C27H46O3	459.3149	375.1594	0.725	8.7576	MS2-MetDNA	-	HMDB0006764	--	--	53477898	Lipids and lipid-like molecules	Steroids and steroid derivatives	rp	201.0	720.76	289.64	506.85	681.16	199.71	764.31	1225.21	830.24	1469.21	608.49	2175.89	1.611902842926162	0.024410051326490528	2.721440333651389	1.4443704059733955	up
MW0056905	PC(16:0/22:5(7Z,10Z,13Z,16Z,19Z))	C46H82NO8P	810.5997	1105.3762	0.7213	10.6275	MS2-MetDNA	-	HMDB0007990	--	--	24778737	Lipids and lipid-like molecules	Glycerophospholipids	rp	17203.12	18113.73	1864.99	3935.95	16408.67	12523.88	35456.14	44654.27	35303.92	41489.9	26372.63	30721.25	1.9961142906667195	0.00013071229756544622	3.054918934012312	1.6111340968851964	up
MW0056964	PC(18:0/20:4(5Z,8Z,11Z,14Z))	C46H84NO8P	810.5999	809.5935	0.7177	11.8821	MS2-Search-DB	35418-59-8	HMDB0008048	--	45201	16219824	Lipids and lipid-like molecules	Glycerophospholipids	rp	1422.41	1026.68	1675.1	6566.07	9736.58	5445.19	77010.08	23087.0	19050.51	16932.78	17066.75	21280.26	1.2491427599436962	0.04981931521037103	6.741928638765493	2.753161356921056	up
MEDP1295	Cytarabine	C9H13N3O5	226.082	243.0855	0.7135	1.1392	MS2-Search-Local	147-94-4	HMDB0015122	C02961	--	6253	Nucleotide And Its metabolomics	Nucleotide and Its metabolomics	rp	13086.41	3872.65	2611.4	9816.03	9752.18	4171.49	51639.5	112125.53	91013.91	139110.21	30960.57	70810.88	1.8690837725036664	0.005424708048461173	11.444441673731985	3.5165751764628235	up
MW0056129	PA(21:0/14:0)	C38H75O8P	732.5481	690.52	0.809	10.1456	MS2-MetDNA	-	HMDB0115227	--	--	52929445	Lipids and lipid-like molecules	Glycerophospholipids	rp	32346.88	41452.17	34736.65	27064.34	53755.8	11653.83	10077.86	17026.54	10209.64	15473.89	10671.87	9628.48	1.7339437298434588	0.01298802711809688	0.36360579070648696	-1.4595529191259478	down
MW0111252	Phenformin	C10H15N5	247.1648	205.1327	0.5786	1.9534	MS2-Search-DB	114-86-3	HMDB0015050	C07673	--	8249	Organic nitrogen compounds	Organonitrogen compounds	rp	30377.54	15242.59	11086.17	23570.28	16004.01	12430.27	6176.52	9720.34	2191.87	12743.62	4731.96	4333.74	1.7154542520735785	0.01083591833299546	0.3670107107974309	-1.4461059277620496	down
MW0054336	Lewis X trisaccharide	C20H35NO15	568.1649	529.2007	0.5485	1.3302	MS2-Search-DB	71208-06-5	--	--	--	11813424	Organic oxygen compounds	Organooxygen compounds	rp	6655.97	2864.41	4914.44	4210.59	5058.83	10098.55	1984.36	1918.98	1454.48	2616.6	1951.42	2647.68	1.6962056007149595	0.017494852553981144	0.3719669293570146	-1.4267537342354994	down
MEDN0498	Ribulose-5-Phosphate	C5H11O8P	250.0565	230.0192	0.8519	1.1308	MS2-MetDNA	4300-28-1	HMDB0000618	C00117	--	439184	Carboxylic acids and derivatives	Phosphate sugars	rp	27476.23	10391.19	15125.66	14588.02	4224.58	19427.52	6761.64	1494.04	5155.72	1157.03	6848.36	12857.32	1.5044706304511584	0.03338193799131292	0.3756758504579473	-1.4124397165823053	down
MW0069765	TG(15:0/22:1(13Z)/18:3(6Z,9Z,12Z))	C58H104O6	1012.679	1409.0348	0.6838	9.4058	MS2-MetDNA	-	HMDB0043352	--	--	131754474	Lipids and lipid-like molecules	Glycerolipids	rp	145.25	167.97	158.83	1057.23	711.04	965.38	1460.12	3591.74	1987.77	598.49	5542.75	2758.3	1.7590597205527767	0.03022215506429798	4.972134011292385	2.3138651811091155	up
MW0009421	Phenylethylmalonamide	C11H14N2O2	171.0915	206.1055	0.581	3.3907	MS2-Search-DB	7206-76-0	--	C07499	--	23611	Benzenoids	Benzene and substituted derivatives	rp	131712.71	51256.47	133324.1	117011.77	76891.0	128876.78	42375.79	48022.95	25784.66	43263.78	35349.49	49365.85	1.9117783894651368	0.004518500930441551	0.3820574252859412	-1.3881385955039591	down
MEDP0150	2'-Deoxyinosine	C10H12N4O4	294.1192	252.0859	0.8	2.0364	MS2-Search-Local	890-38-0	HMDB0000071	C05512	--	135398593	Nucleotide And Its metabolomics	Nucleotide and Its metabolomics	rp	55498.27	46071.14	31957.12	25987.83	49044.02	40272.71	13579.66	21052.17	6240.66	14650.57	25033.33	15932.35	1.9072199770718048	0.0012076806937841931	0.3877680236822497	-1.3667342547667285	down
MW0054404	Loganin	C17H26O10	433.1902	390.1526	0.9872	2.7178	MS2-MetDNA	18524-94-2	--	C01433	64938	87691	Lipids and lipid-like molecules	Prenol lipids	rp	2927.86	1021.38	2855.26	2787.28	3709.27	2702.06	206.96	1587.34	1217.32	1127.05	435.65	1811.29	1.6996847169720066	0.005587122821766421	0.3990230648917617	-1.3254559533439445	down
MW0110770	3-(Dimethylamino)propionic acid	C5H11NO2	119.0896	117.079	0.9106	0.9231	MS2-MetDNA	-	--	--	--	25201408	--	--	rp	780653.12	773004.08	2880835.19	2802613.15	2628775.06	2348773.68	1353593.15	704814.7	463961.15	836207.14	837428.64	849587.28	1.5259892527938228	0.030747084420193638	0.4130769438363506	-1.2755175574269049	down
MEDP1077	2'-O-methyladenosine	C11H15N5O4	282.119	281.1124	0.6347	0.9652	MS2-Search-Local	2140-79-6	HMDB0004326	C04779	--	102213	Nucleotide And Its metabolomics	Nucleotide and Its metabolomics	rp	5287.38	9410.79	6084.29	4893.97	10198.93	10319.59	10109.17	15368.79	20199.78	26967.74	9445.55	11439.24	1.4231130692459042	0.03661654483426604	2.02468603169827	1.0176982064513826	up
MW0013963	3beta,7alpha-Dihydroxy-5-cholestenoate	C27H44O4	475.3603	432.324	0.9165	8.002	MS2-MetDNA	115538-84-6	HMDB0012454	C17335	--	3081084	Lipids and lipid-like molecules	Steroids and steroid derivatives	rp	2920.22	2348.52	3216.62	3145.17	3863.94	3424.43	611.89	1131.25	1146.47	3852.48	969.08	270.9	1.6936418130298392	0.015680594949567826	0.4219098361955505	-1.2449933726651925	down
MW0009952	Tramadol	C16H25NO2	330.1311	263.1885	0.5727	1.9813	MS2-Search-DB	27203-92-5	HMDB0014339	--	--	5523	Benzenoids	Phenol ethers	rp	28288.68	16166.28	19870.88	18185.26	18413.93	21557.81	9452.54	9214.17	605.67	7505.35	12739.18	12921.97	1.894932518425644	0.0009766408306570136	0.4281324632903679	-1.2238708623603458	down
MW0164949	(2S,4aS,6aS,6bR,10S,12aR,14bR)-10-hydroxy-2,4a,6a,6b,9,9,12a-heptamethyl-1,3,4,5,6,6a,7,8,8a,10,11,12,13,14b-tetradecahydropicene-2-carboxylic acid	C30H48O3	504.3855	456.3603	0.6185	10.9349	MS2-MetDNA	-	--	--	--	59458344	Lipids and lipid-like molecules	Prenol lipids	rp	391.29	1554.65	715.58	2846.87	331.58	1982.82	2708.8	6617.16	1844.53	4881.21	6692.99	9980.89	1.8233653931890907	0.017245356170971178	4.1833642472826185	2.0646636195143344	up
MW0103839	(2-Mercaptopropionylamino)acetic acid	C5H9NO3S	205.064	163.0303	0.5849	1.5593	MS2-Search-DB	1953-02-2	--	C12876	--	5483	Organic acids and derivatives	Carboxylic acids and derivatives	rp	336381.42	354959.48	212441.96	184503.37	355974.07	188781.14	58764.68	111786.16	117290.41	156266.53	105761.32	155963.23	1.8197578805723649	0.004975238963728337	0.4322194848894956	-1.2101639830790965	down
MW0137884	Dehydrocarpaine I	C28H48N2O4	477.3662	1591.2383	0.6091	10.7097	MS2-Insilico	-	HMDB0030271	--	--	131750991	Phenylpropanoids and polyketides	Macrolides and analogues	rp	785.58	3873.77	2201.65	6928.0	2247.33	2984.36	6868.11	12645.02	788.64	9631.96	18651.16	19236.54	1.674723060774345	0.03673412159676877	3.565666124625342	1.8341716208266359	up
MW0143771	6alpha-Hydroxy-castasterone	C28H50O5	532.4	466.3658	0.6069	9.5557	MS2-MetDNA	-	--	C15803	--	23724595	Lipids and lipid-like molecules	Steroids and steroid derivatives	rp	92.73	420.62	180.68	320.56	105.04	125.23	370.62	355.98	673.06	662.57	1322.74	1521.23	1.6849839178364028	0.027561762209073155	3.941166074899989	1.9786225437884748	up
MW0108492	N,N-Bis(2-hydroxyethyl)glycine	C6H13NO4	248.0582	163.0845	0.6132	0.8525	MS2-Search-DB	150-25-4	HMDB0011727	--	62455	8761	--	--	rp	320762.19	135818.21	192302.53	216928.24	110655.27	249270.14	116952.82	48275.77	786.59	43235.21	137283.08	194638.93	1.4926017371101228	0.02393218643421644	0.4415079135518661	-1.1794887980335191	down
MEDL02246	Angelicin	C11H6O3	188.0449	186.0317	0.8982	5.875	MS2-MetDNA	523-50-2	HMDB0033930	C09060	--	10658	Lignans and Coumarins	Coumarins	rp	626.68	467.92	805.09	631.63	219.25	924.41	218.42	445.41	126.77	434.57	138.52	276.57	1.524833133267746	0.020064255880754986	0.44633168071662976	-1.1638118818655123	down
MW0009386	Phenmedipham	C16H16N2O4	347.1235	300.111	0.5853	3.579	MS2-Search-DB	13684-63-4	--	C18420	--	24744	Benzenoids	Benzene and substituted derivatives	rp	1821.48	2419.63	6249.24	7500.74	6993.21	7836.16	1261.51	5117.54	3079.0	1255.56	2131.58	1845.85	1.2426966955047691	0.04142993845494752	0.4476183453857746	-1.1596589293176724	down
MEDP1527	Carnitine C19:0	C26H51NO4	442.3892	441.3818	0.583	9.1235	MS2-Search-Local	-	-	-	--	--	FA	CAR	rp	6247.51	5021.73	4857.0	8913.22	1502.61	2568.61	12887.54	18329.63	22545.02	17167.44	12020.87	19745.99	2.0608367200680413	0.00018657578397702525	3.527794266571582	1.8187664284545504	up
MW0155618	Plaunotol;18-Hydroxygeranylgeraniol	C20H34O2	308.2662	306.2559	0.9271	7.9688	MS2-MetDNA	64218-02-6	--	C13273	--	5282197	Lipids and lipid-like molecules	Prenol lipids	rp	2992.5	2950.1	3523.2	2059.99	6374.18	7704.19	1396.88	2820.7	2558.42	1766.03	1773.38	1179.88	1.3694297108637503	0.049438526658856674	0.4489618093309837	-1.155335366696328	down
MW0106543	Dodecanedioyl-L-carnitine	C25H47NO5	424.3333	441.3454	0.5016	7.3955	MS2-Insilico	-	HMDB0013199	--	--	53481699	Organic acids and derivatives	Hydroxy acids and derivatives	rp	10408.22	7206.41	8671.93	5835.29	10899.81	9253.15	3477.68	590.25	1329.48	11378.27	3651.18	3122.38	1.6353588131092518	0.02836227124129336	0.4504892509413234	-1.1504354123749811	down
MW0120224	4-Amino-7-chloroquinoline	C9H7ClN2	220.0633	178.0298	0.5798	3.2336	MS2-Search-DB	1198-40-9	--	--	1728	94711	Organoheterocyclic compounds	Quinolines and derivatives	rp	76884.4	50732.79	41588.38	92011.92	19002.7	24756.94	115949.95	155134.46	314885.51	66828.42	83433.72	140769.69	1.4170071194737337	0.04674375640163669	2.8756311989689194	1.5238786613348942	up
MW0106094	Calpain Inhibitor I	C20H37N3O4	422.249	383.2784	0.5789	2.1183	MS2-Search-DB	110044-82-1	--	--	--	44119970	Organic acids and derivatives	Carboxylic acids and derivatives	rp	2492.25	1656.79	2107.85	2390.25	2460.87	2312.31	3834.22	7559.92	11148.29	4439.07	3714.3	5247.29	1.646710230608836	0.02431680606156756	2.6782587896562826	1.4212953693684511	up
MW0055017	MG(16:1(9Z)/0:0/0:0)	C19H36O4	394.2811	680.5955	0.83	10.4777	MS2-MetDNA	-	HMDB0011565	--	--	53480976	Lipids and lipid-like molecules	Glycerolipids	rp	636.42	659.83	883.44	471.95	909.31	919.22	124.12	253.45	348.99	549.63	550.21	192.25	1.7559480952878406	0.0030252539365374386	0.4505744201670918	-1.1501626831018827	down
MW0055930	PA(20:1(11Z)/18:2(9Z,12Z))	C41H75O8P	766.505	726.52	0.5785	12.0898	MS2-MetDNA	-	HMDB0115099	--	--	52929132	Lipids and lipid-like molecules	Glycerophospholipids	rp	642.64	809.63	907.73	1035.16	195.68	1526.83	1936.36	2936.22	1520.8	1318.96	3608.42	2667.6	1.909505734427219	0.007556355942147489	2.733345448221554	1.4506678034182563	up
MW0159141	Val Pro Gly	C12H21N3O4	289.1862	271.1532	0.5753	1.1807	MS2-Search-DB	-	--	--	20993	--	--	--	rp	3416.76	5857.08	1971.84	10953.24	3292.77	4053.52	6935.51	8747.88	29346.26	13338.8	15448.19	12524.16	1.5353295178951578	0.03241853259479323	2.9223281878856167	1.5471182070420255	up
MW0063678	Stigmast-4-ene-3,6-dione	C29H46O2	427.3526	1465.0974	0.5602	7.8027	MS2-Insilico	-	HMDB0038063	--	--	11743229	Lipids and lipid-like molecules	Steroids and steroid derivatives	rp	9221.9	7811.48	8826.25	8261.81	9663.16	10370.27	3538.14	3462.06	2415.53	10742.3	2300.42	2098.89	1.7902311773675184	0.013453768608035118	0.4534650346312344	-1.1409367818598708	down
MEDP1294	Leu-Gly	C8H16N2O3	377.2423	188.1161	0.5746	6.7142	MS2-Search-DB	615-82-7	-	-	--	97364	Amino acid and Its metabolomics	Small Peptide	rp	238.72	4671.86	811.89	3496.17	473.74	1977.85	2775.91	8429.52	2805.7	7945.83	9396.52	17267.37	1.6587094223406336	0.035820693642063604	4.1662289432170585	2.058742120744021	up
MW0152947	Lys Glu Ala	C14H26N4O6	364.2227	346.1852	0.6282	5.5344	MS2-Search-DB	-	--	--	23006	--	--	--	rp	15940.36	18785.69	8362.94	12703.35	20012.63	20636.29	6347.15	5687.98	11767.49	8794.34	7710.63	3447.73	1.7716617205518042	0.004633444212793317	0.453699173984247	-1.140192061802001	down
MW0169551	Nicotinate	C6H5NO2	124.039	123.032	0.7677	1.4548	MS2-MetDNA	108-01-0	--	C00253	--	937	--	--	rp	1185776.44	899387.89	1047643.46	1018997.93	687216.65	688274.67	499941.68	406244.04	211246.96	356896.68	529407.9	519858.37	1.975544730672632	0.0007691294121389219	0.4565695694906963	-1.131093388211018	down
MW0141792	1-Naphthyl -D-glucuronide	C16H16O7	362.1204	320.0896	0.5651	1.1392	MS2-Search-DB	27710-10-7	--	--	24060	152936	Organic oxygen compounds	Organooxygen compounds	rp	5175.31	1226.68	1721.96	3985.84	3633.31	980.06	14271.05	22960.23	9435.7	26814.05	7644.84	17378.71	1.8214482399819358	0.005959965694373998	5.8903090085845005	2.5583433205512653	up
MEDP0075	Nα-Acetyl-L-Arginine	C8H16N4O3	301.2007	216.1222	0.5643	5.7504	MS2-Search-Local	155-84-0	HMDB0004620	-	--	--	Amino acid and Its metabolomics	Amino acid derivatives	rp	3170.42	3223.58	3143.7	1527.59	4381.34	4046.1	5921.5	8995.51	4699.86	12825.25	5886.75	15053.17	1.6476509701637032	0.02086061957768872	2.738561504725095	1.453418281887526	up
MW0054570	LysoPE(0:0/16:1(9Z))	C21H42NO7P	498.2635	638.5485	0.5637	7.8608	MS2-Insilico	-	HMDB0011474	--	--	53480923	Lipids and lipid-like molecules	Glycerophospholipids	rp	976.19	857.54	579.21	674.01	818.65	328.29	1078.71	5032.16	1225.2	965.35	6065.24	5945.4	1.6655576746953105	0.04913511060557365	4.797493557933722	2.262280869173482	up
MW0011108	(2Z,6E)-Farnesol	C15H26O	241.2353	222.1984	0.9606	6.5896	MS2-MetDNA	3790-71-4	HMDB0059849	C03220	--	1549108	Lipids and lipid-like molecules	Prenol lipids	rp	624.97	600.54	1113.07	909.21	815.47	322.88	417.77	348.73	457.71	265.77	121.95	418.04	1.6807113871158563	0.015599034983730747	0.4628146844377972	-1.1114934550973237	down
MW0159110	Val Met Met Val Arg	C26H50N8O6S2	635.339	634.3295	0.5593	5.0607	MS2-Search-DB	-	--	--	264792	--	--	--	rp	873.29	581.35	833.35	519.21	837.9	846.31	1445.44	1584.99	2210.88	1302.61	1382.91	1453.6	1.942343931272516	0.0008939137909753965	2.0885267655368804	1.062485632492753	up
MW0152149	Laudanosine	C21H27NO4	358.19699999999995	357.194	0.5504	2.2608	MS2-Search-DB	2688-77-9	HMDB0030213	C09558	--	73397	Organoheterocyclic compounds	Isoquinolines and derivatives	rp	4254.99	2667.73	2955.73	3129.6	2694.66	4562.16	6712.39	6663.67	13003.41	5136.94	5290.26	5534.31	1.4932654900118956	0.028532687686073182	2.0893783182423573	1.0630737410579905	up
MW0148591	Diprotin B	C16H29N3O4	372.187	327.2158	0.5659	1.5961	MS2-Search-DB	-	--	--	44661	146208	--	--	rp	64261.84	32833.12	41650.23	44890.22	41235.74	49574.36	23862.53	24747.02	464.93	17694.3	31362.42	31513.91	1.745183160537907	0.0037423956454437296	0.4723892549745121	-1.0819519455021804	down
MW0055479	Oleoyl-L-carnitine	C25H47NO4	426.359	425.3505	0.7776	8.3135	MS2-Search-DB	13962-05-5	HMDB0005065	--	--	46907933	Lipids and lipid-like molecules	Fatty Acyls	rp	1646839.07	1441907.98	1608311.48	1390848.14	2083283.25	1808666.73	512859.24	599325.39	901026.69	1760188.49	435282.44	513837.44	1.8445386362725813	0.00603464428539589	0.4732051627214505	-1.0794622811589352	down
MW0152955	Lys Glu Gly	C13H24N4O6	379.1857	332.1696	0.5445	3.9718	MS2-Search-DB	-	--	--	20611	--	--	--	rp	780.5	3499.3	2208.08	7370.61	1853.86	1958.72	3233.72	13322.14	18282.23	6219.67	10752.15	14775.03	1.823438745925036	0.01398578310114738	3.7680197067862897	1.9138065102820403	up
MW0157146	Soyasapogenol D	C31H52O3	455.3843	472.3916	0.5439	10.7023	MS2-Insilico	65892-76-4	HMDB0034507	C17423	--	46173903	Lipids and lipid-like molecules	Prenol lipids	rp	5748.96	16672.2	9290.48	27237.79	7727.77	11748.66	25109.04	44193.67	4864.97	39218.47	44056.82	59196.97	1.6767321886804505	0.029049482325518038	2.7623533870078063	1.4658978949294574	up
MW0161374	(2S,3R,4R,5S)-2-[(3S,8S,9S,10R,13S,14S,17R)-3-hydroxy-10,13-dimethyl-2,3,4,7,8,9,11,12,14,15,16,17-dodecahydro-1H-cyclopenta[a]phenanthren-17-yl]-5,6-dimethylheptane-3,4-diol	C28H48O3	479.3847	432.3603	0.5379	10.3108	MS2-MetDNA	-	--	--	--	11048310	Lipids and lipid-like molecules	Steroids and steroid derivatives	rp	31091.24	119987.28	49785.08	129057.09	34315.67	31450.41	127802.83	225265.14	19360.46	289231.04	203677.39	231638.39	1.6012422863967966	0.02989372115979828	2.772332393119942	1.4711002420194643	up
MW0124626	Khellin	C14H12O5	521.1372	260.0685	0.5968	11.6411	MS2-Search-DB	82-02-0	--	C09010	41035	3828	Organoheterocyclic compounds	Benzopyrans	rp	183.94	109.23	96.96	59.39	165.45	73.45	90.69	44.4	67.22	15.73	62.25	51.28	1.5994140002723998	0.03355308538751213	0.4816391156561402	-1.0539755315448336	down
MEDL01978	Pelletierine	C8H15NO	321.1803	141.1154	0.5192	2.7063	MS2-Search-Local	4396-01-4	HMDB0030325	C06182	--	92987	Alkaloids	Alkaloids	rp	6862.31	8387.0	6694.37	13363.38	3343.27	7675.2	4835.08	28659.35	14719.41	21764.88	15098.28	21069.94	1.7171345134849294	0.02858237262829264	2.2913270501168577	1.1961833948742684	up
MW0169628	Palmitoyl-L-Carnitine	C23H45NO4	422.3264	399.3349	0.6547	7.6448	MS2-Search-DB	-	--	C02990	--	461	--	--	rp	48764.87	45300.24	36888.42	29583.95	56924.56	38127.02	15161.0	17842.07	21964.81	34588.89	12962.69	22776.14	1.9172639502637527	0.001789597064870424	0.4902228600864215	-1.0284903333175803	down
MW0054123	Isopimaric acid	C20H30O2	303.2274	302.2246	0.5128	4.6287	MS2-Search-DB	5835267	HMDB0036811	C09118	24100	442048	--	--	rp	25205.58	25738.39	19551.07	30049.64	27042.1	27680.16	11749.78	15692.5	8554.73	17154.85	13158.55	10200.94	2.0123913431017684	5.667405399711556e-05	0.4927729624864121	-1.0210049946111803	down
MEDN0207	6-Hydroxymelatonin	C13H16N2O3	291.1526	248.1161	0.9545	2.9084	MS2-MetDNA	2208-41-5	HMDB0004081	C05643	--	1864	Hormones and hormone related compunds	Hormones and hormone related compunds	rp	26624.32	25754.34	28526.45	26509.39	10606.44	11722.37	10986.87	10208.02	11149.46	7116.15	11490.38	13240.52	1.6245129494253492	0.020835817381526792	0.4947569165608615	-1.0152082190075888	down
