# Supplementary material for: Non-Targeted Metabolomic Analysis of Chicken Kidneys in Response to Coronavirus IBV Infection Under Stress Induced by Dexamethasone
Source: Front Cell Infect Microbiol. 2022 Jul 15;12:945865. doi: 10.3389/fcimb.2022.945865 (PMC9335950; doi:10.3389/fcimb.2022.945865)
Supplement: Supplementary Table S1 — Specific R package from this article. [file DataSheet_2.zip › Supplementary Table S1-S10/Table S4 Mock_vs_Dex_neg_filter_identi_known.xlsx]

## Sheet: Sheet1
Index	Compounds	Formula	Precursor(g/mol)	Mass(g/mol)	score	RT(min)	MS_level	CAS_ID	HMDB_ID	cpd_ID	Metlin_ID	Pubchem.CID	Class.I	Class.II	source	M1	M2	M3	M4	M5	M6	D1	D2	D3	D4	D5	D6	VIP	p_value	Fold_Change	Log2FC	Type
MW0106679	Ethyl sulfate	C2H6O4S	124.9911	125.9987	0.7521	1.1671	MS2-Search-DB	540-82-9	HMDB0031233	--	--	6004	Organic acids and derivatives	Organic sulfuric acids and derivatives	rp	8190.83	2960.09	6273.76	5547.4	9299.37	3686.48	385106.32	793136.52	772542.43	676108.12	1399535.22	758129.56	1.978191320605173	0.0020694934863524626	133.05988887569444	7.0559319237483145	up
MW0009372	Phenacemide	C9H10N2O2	355.1407	178.0742	0.6298	2.8745	MS2-Search-DB	63-98-9	HMDB0015253	C07428	44162	4753	Benzenoids	Benzene and substituted derivatives	rp	1179.01	828.08	3032.67	1857.18	4189.14	5453.65	247.72	2155.18	576.01	310.98	456.9	848.72	1.4361267118095384	0.04322201219348122	0.27784673631310786	-1.8476388009100928	down
MW0107900	L-Leucine	C6H13NO2	130.0874	131.0946	0.7711	1.4247	MS2-MetDNA	61-90-5	HMDB0000687	C00123	--	6106	Organic acids and derivatives	Carboxylic acids and derivatives	rp	31346.38	38671.86	30036.96	25654.4	62891.08	11635.81	188489.76	254766.57	239965.13	501102.52	193353.62	475907.41	1.8689497241425308	0.004827967130483601	9.256979135021792	3.2105414701639443	up
MEDN1426	9(S),12(S),13(S)-TriHOME	C18H34O5	329.2329	330.2406	0.7233	5.903	MS2-Search-Local	97134-11-7	HMDB04708	C14833	--	--	Oxidized lipid	Oxidized lipid	rp	130800.0	55128.45	35869.52	71747.98	56715.76	24770.43	700511.27	488333.4	92622.18	361975.86	349082.96	253261.48	1.7037221648014276	0.013476647979577526	5.988252500172385	2.5821350552417366	up
MW0151925	Juvenile hormone I;Methyl(2E,6E,10R,11S)-10,11-epoxy-7-ethyl-3,11-dimethyl-2,6-tridecadienoate	C18H30O3	276.2043	294.2195	0.9887	10.1569	MS2-MetDNA	13804-51-8	--	C19613	--	11197171	Lipids and lipid-like molecules	Prenol lipids	rp	3155.05	6310.62	3028.69	3228.89	6034.93	3967.53	616.36	2984.54	1133.44	1431.4	857.0	2068.05	1.7290071288074869	0.0044129483061327215	0.3533737261284528	-1.5007333175708517	down
MW0144103	9,10,13-TriHOME;9,10,13-Trihydroxyoctadec-11-enoic acid;(11E)-9,10,13-Trihydroxyoctadec-11-enoic acid	C18H34O5	329.2328	330.2406	0.6229	6.3599	MS2-Insilico	-	HMDB0004710	C14835	--	5282965	Lipids and lipid-like molecules	Fatty Acyls	rp	55036.08	43380.36	21200.68	51973.66	27529.18	19336.23	260972.63	196313.59	41296.59	223221.87	122855.44	159476.87	1.7845028836464072	0.008670571617552142	4.596514248463274	2.2005402127370464	up
MW0160603	(2Z,4E,7E)-2-hydroxy-6-oxonona-2,4,7-trienedioic acid	C9H8O6	235.0093	212.0321	0.9031	2.6376	MS2-MetDNA	-	--	--	--	5282147	Organic acids and derivatives	Keto acids and derivatives	rp	772.41	656.45	273.15	181.53	238.52	292.08	2212.9	1903.76	1478.02	1012.46	1705.66	1480.46	2.002300446566551	0.00021674886610647902	4.0566247193617615	2.0202798441862155	up
MEDP0519	L-Norleucine	C6H13NO2	112.0765	131.0946	0.9773	1.2003	MS2-MetDNA	327-57-1	HMDB0001645	C01933	--	21236	Amino acid and Its metabolomics	Amino acids	rp	870.55	546.56	637.8	672.87	1146.64	404.83	4105.8	3794.19	1236.19	2637.69	2376.85	1734.8	1.7712241852820492	0.007546727647775663	3.712220599404101	1.8922824454358167	up
MW0009765	Stearidonic acid	C18H28O2	275.2009	276.2089	0.797	10.1569	MS2-MetDNA	20290-75-9	HMDB0006547	C16300	--	5312508	Lipids and lipid-like molecules	Fatty Acyls	rp	16387.96	32660.09	18835.56	16457.49	29875.58	21487.78	4302.63	14518.36	5968.39	8097.61	5789.36	10907.77	1.8113195201939265	0.0024768454685190283	0.365383127422636	-1.452518079821005	down
MW0149437	gamma-Glutamyl-gamma-aminobutyraldehyde	C9H16N2O4	215.1031	216.111	0.8606	1.3416	MS2-MetDNA	-	--	C15700	--	23724544	--	--	rp	2245.84	1270.29	2280.35	2335.24	2117.75	1832.75	1146.89	469.96	576.73	918.64	587.5	735.37	2.0190684535348056	0.0001497156603379997	0.3670757526348635	-1.4458502752163782	down
MW0151553	Ile Phe Val Lys	C26H43N5O5	504.3084	505.3264	0.5814	9.351	MS2-Search-DB	-	--	--	161427	--	--	--	rp	63088.8	49973.18	52841.89	30450.47	48431.5	35926.85	18281.99	20336.96	16706.61	17447.21	21270.45	17419.93	1.9786999604975035	0.0018820126137883552	0.397072002694285	-1.332527453989908	down
MEDN0273	1,3-Dimethyluric Acid	C7H8N4O3	234.0154	196.06	0.7607	2.6377	MS2-MetDNA	944-73-0	HMDB0001857	-	--	70346	Amino acid and Its metabolomics	Amino acid derivatives	rp	2384.3	523.88	1301.27	1623.21	1349.04	687.57	5549.0	5708.57	3761.39	3058.84	4624.79	2470.1	1.8520481409155485	0.0017619449411475309	3.198859614678363	1.677557679652253	up
MW0104811	2-Methylpropyl 3-hydroxy-2-methylidenebutanoate	C9H16O3	171.1027	1268.8783	0.5239	5.2715	MS2-Insilico	-	HMDB0040203	--	--	546207	Organic acids and derivatives	Hydroxy acids and derivatives	rp	32623.32	35515.77	46037.55	29321.02	25167.84	16750.06	157523.7	127022.44	43787.96	130656.34	64520.73	44146.59	1.5522072539316818	0.02484858873377471	3.0615432706942176	1.614259073741733	up
MW0107643	Lactacystin	C15H24N2O7S	416.1451	376.1304	0.5383	5.1635	MS2-Search-DB	133343-34-7	--	--	64856	6610292	Organic acids and derivatives	Carboxylic acids and derivatives	rp	17571.18	13464.88	14149.81	5585.03	1788.09	4796.02	47663.08	27171.29	15885.55	27400.53	14405.76	24268.87	1.540904647211217	0.01794766166924501	2.7337643215474987	1.4508888732327407	up
MEDP0773	Norambreinolide	C16H26O2	249.1857	250.1933	0.5557	9.9908	MS2-Insilico	564-20-5	HMDB0035293	-	--	61129	Aldehyde,Ketones,Esters	Esters	rp	55228.86	96965.27	86811.61	71544.81	101622.39	82738.37	13360.84	50393.47	27603.92	37305.23	23135.48	45689.91	1.947411646969164	0.0003032333528880246	0.3990388702169688	-1.3253988092469868	down
MEDN1144	9(S)-HODE	C18H32O3	295.2274	296.2351	0.8177	9.002	MS2-Search-Local	73543-67-6	-	C14767	--	5312830	Oxidized lipids	Oxidized lipids	rp	241486.51	250684.63	139220.88	233506.36	454297.72	115666.91	751682.76	894891.93	283725.87	532682.45	532994.82	672508.77	1.7278420636822052	0.005718446968096264	2.556680724524357	1.3542720096586112	up
MW0108457	N(6)-Methyllysine	C7H16N2O2	182.0899	160.1212	0.625	7.0329	MS2-MetDNA	-	HMDB0002038	C02728	--	164795	Organic acids and derivatives	Carboxylic acids and derivatives	rp	4101.19	799.98	3698.68	1689.46	2398.84	4119.46	916.2	1328.5	714.01	1419.9	1035.72	1325.66	1.557433110761372	0.03075267042082068	0.4010082337702981	-1.3182962355198249	down
MEDN1282	LPE(0:0/18:2)	C23H44NO7P	476.2681	477.2861	0.8131	7.8472	MS2-Search-Local	-	-	-	--	53480926	GP	LPE	rp	1938.22	1302.15	676.0	725.14	1403.07	1066.88	331.01	739.6	205.34	535.5	623.19	559.57	1.5899285168204345	0.01423875236187533	0.42104012396891777	-1.2479703701641678	down
MEDN1221	D-Mannose 6-phosphate	C6H13O9P	300.048	260.0297	0.7896	0.8166	MS2-Search-Local	3672-15-9	-	C00275	--	65127	Carboxylic acids and derivatives	Phosphate sugars	rp	425337.18	283098.2	854026.37	565709.94	981644.43	714361.02	207484.59	301274.8	316304.46	246875.29	295009.72	313503.29	1.6657610678285808	0.020361591302574308	0.4394284282552873	-1.1862998888124627	down
MEDN0327	L-Dihydroorotic Acid	C5H6N2O4	139.0072	158.0328	0.585	1.5991	MS2-Search-Local	5988-19-2	HMDB0003349	C00337	--	439216	Organic acid And Its derivatives	Organicacid and Its derivatives	rp	319346.25	124783.04	139882.79	110859.34	184943.98	100700.49	515897.08	484944.24	435348.0	381270.17	284689.54	372938.49	1.8881883575174188	0.0004025502804552029	2.5242706877498944	1.3358666246370792	up
MEDN1323	Ursocholic acid	C24H40O5	445.237	408.2876	0.6059	10.6638	MS2-Search-DB	2955-27-3	HMDB0000917	C17644	--	122340	Bile acids	Bile acids	rp	76712.81	53683.0	63715.7	69581.77	52924.93	132731.67	19100.39	46417.52	44177.27	47182.81	14737.73	27333.12	1.5816586265485466	0.01693401896404052	0.44274817654340975	-1.17544172963168	down
MW0103663	Sinefungin	C15H23N7O5	379.1583	381.1761	0.5877	11.1706	MS2-Search-DB	58944-73-3	--	D05846	--	65482	Nucleosides, nucleotides, and analogues	5'-deoxyribonucleosides	rp	1227485.68	2504361.84	1483607.12	1391131.98	2269213.93	1731333.29	312007.13	1508197.53	432337.09	1077179.59	469213.89	959659.72	1.6420272523650514	0.006315512342827771	0.4486221275020698	-1.156427314297748	down
MW0062275	Prostaglandin I2	C20H32O5	334.2074	352.225	0.8798	10.3563	MS2-MetDNA	35121-78-9	HMDB0001335	C01312	--	5280427	Lipids and lipid-like molecules	Fatty Acyls	rp	3023.66	4854.99	3152.0	3698.08	5381.35	3183.48	1054.08	2926.08	1366.65	1919.68	1061.7	2339.92	1.7632213493404112	0.002433888280614639	0.4579853830844233	-1.1266265404256823	down
MW0013212	20-carboxy Arachidonic Acid	C20H30O4	333.2042	334.2144	0.5821	10.3563	MS2-Search-DB	79551-84-1	--	--	35986	6437827	Lipids and lipid-like molecules	Fatty Acyls	rp	15916.49	27556.13	19265.15	19610.55	26053.88	18524.72	4966.17	15268.41	7236.88	12115.04	6466.24	13275.48	1.8108188301535648	0.0012887629688605126	0.46742030768571396	-1.0972076796347847	down
MEDN1078	cis-EODA	C18H34O3	297.2338	298.2508	0.8371	9.002	MS2-Search-Local	2443-39-2	-	-	--	119250	FA	FFA	rp	4711.7	4092.03	2813.55	4247.16	8025.46	2140.21	13792.26	14616.85	5835.05	9526.48	10207.71	11010.06	1.8040487582334581	0.002520553639630801	2.496662903076476	1.3200010431763562	up
MW0007103	F-Amidine	C14H19FN4O2	292.13	294.1492	0.6083	2.4882	MS2-Search-DB	877617-46-4	--	--	96435	11589583	--	--	rp	57802.45	65079.05	63697.01	59045.18	115646.4	122436.37	27041.33	77286.63	23028.74	38646.79	16769.39	49017.14	1.4933012565840338	0.021684442186900167	0.4791956262068528	-1.0613133547040698	down
MW0168625	5-(4-HYDROXYPHENYL)-5-PHENYLHYDANTOIN	C15H12N2O3	267.0733	268.0848	0.5853	1.9149	MS2-Search-DB	2784-27-2	--	--	1849	17732	--	--	rp	18662.95	19503.96	25373.15	19790.53	38670.86	39360.1	13148.98	11254.53	21428.31	11538.1	8690.48	13079.69	1.6319549600678218	0.016096664053652555	0.4904519695057466	-1.0278162362180714	down
MEDN1081	12,13-DiHOME	C18H34O4	296.2307	314.2457	0.9953	9.002	MS2-MetDNA	263399-35-5	-	-	--	10236635	Oxidized lipids	Oxidized lipids	rp	46817.51	46599.35	26522.84	42095.89	80859.64	20869.55	129453.57	154798.19	51689.04	94728.74	100465.03	115862.38	1.7440632481779206	0.004769646618654588	2.4529315475705284	1.2945069740673525	up
MW0124100	Felodipine	C18H19Cl2NO4	423.0821	383.0691	0.5698	1.5991	MS2-Search-DB	72509-76-3	HMDB0015158	D00319	2659	3333	Organoheterocyclic compounds	Pyridines and derivatives	rp	52162.38	15642.87	25562.99	22069.09	27771.31	18219.03	62445.31	76662.14	66185.66	66991.77	37117.9	49709.16	1.7486496023767588	0.0019171280351712734	2.224599661260056	1.1535457321774167	up
MEDL01909	Acerogenin G	C19H22O3	297.1525	298.1569	0.6851	11.1872	MS2-Search-DB	130233-83-9	HMDB0138216	-	--	14608480	Phenolic acids	Phenolic acids	rp	107147.76	138751.57	103118.16	197973.03	95164.19	70066.99	48513.12	98606.17	56420.73	57805.06	36540.9	56051.42	1.4857336078458074	0.020657623682978733	0.4969483518966074	-1.0088321753624996	down
MW0156186	Psychosine sulfate	C24H47NO10S	578.2558	541.2921	0.8431	8.4246	MS2-MetDNA	-	HMDB0013046	C02744	--	5280538	Lipids and lipid-like molecules	Sphingolipids	rp	429.36	780.81	1039.07	1228.94	926.4	1259.06	2298.83	738.71	1561.56	1446.39	3423.31	2971.55	1.4690170906255466	0.04028723260862371	2.1965290873007466	1.135225604291447	up
MEDL02217	N-Feruloyltyramine	C18H19NO4	354.1532	313.1314	0.9936	5.1635	MS2-MetDNA	66648-43-9	HMDB0029365	C02717	--	5280537	Alkaloids	Phenolamine	rp	26719.91	19553.04	29654.07	7991.33	1533.2	5500.06	59728.81	33155.46	21136.89	33168.25	19327.64	29987.29	1.304397622668294	0.04474935971192728	2.1605372351297567	1.1113900948360675	up
MW0128408	(Z)-7-Hexadecen-1,16-olide	C16H28O2	251.192	1310.9253	0.7515	9.9908	MS2-Insilico	-	HMDB0031086	--	--	5365703	Phenylpropanoids and polyketides	Macrolides and analogues	rp	701.77	1477.97	1199.63	1076.03	1518.65	1225.79	1095.56	814.4	363.01	477.06	127.45	720.82	1.6004692665854972	0.009469871277691205	0.4997749949998889	-1.0006493733188755	down
MEDP0895	Dethiobiotin	C10H18N2O3	213.1241	214.1317	0.579	1.973	MS2-Search-DB	533-48-2	HMDB0003581	C01909	--	643	CoEnzyme and vitamins	CoEnzyme and vitamins	rp	33475.11	51851.72	43446.95	39690.85	36434.41	14280.33	110632.56	111601.61	31380.02	59014.72	72903.49	56496.01	1.4508066990795274	0.03522817568045097	2.0167427710007564	1.0120270846117234	up

## Sheet: up
Index	Compounds	Formula	Precursor(g/mol)	Mass(g/mol)	score	RT(min)	MS_level	CAS_ID	HMDB_ID	cpd_ID	Metlin_ID	Pubchem.CID	Class.I	Class.II	source	M1	M2	M3	M4	M5	M6	D1	D2	D3	D4	D5	D6	VIP	p_value	Fold_Change	Log2FC	Type
MW0106679	Ethyl sulfate	C2H6O4S	124.9911	125.9987	0.7521	1.1671	MS2-Search-DB	540-82-9	HMDB0031233	--	--	6004	Organic acids and derivatives	Organic sulfuric acids and derivatives	rp	8190.83	2960.09	6273.76	5547.4	9299.37	3686.48	385106.32	793136.52	772542.43	676108.12	1399535.22	758129.56	1.978191320605173	0.0020694934863524626	133.05988887569444	7.0559319237483145	up
MW0107900	L-Leucine	C6H13NO2	130.0874	131.0946	0.7711	1.4247	MS2-MetDNA	61-90-5	HMDB0000687	C00123	--	6106	Organic acids and derivatives	Carboxylic acids and derivatives	rp	31346.38	38671.86	30036.96	25654.4	62891.08	11635.81	188489.76	254766.57	239965.13	501102.52	193353.62	475907.41	1.8689497241425308	0.004827967130483601	9.256979135021792	3.2105414701639443	up
MEDN1426	9(S),12(S),13(S)-TriHOME	C18H34O5	329.2329	330.2406	0.7233	5.903	MS2-Search-Local	97134-11-7	HMDB04708	C14833	--	--	Oxidized lipid	Oxidized lipid	rp	130800.0	55128.45	35869.52	71747.98	56715.76	24770.43	700511.27	488333.4	92622.18	361975.86	349082.96	253261.48	1.7037221648014276	0.013476647979577526	5.988252500172385	2.5821350552417366	up
MW0144103	9,10,13-TriHOME;9,10,13-Trihydroxyoctadec-11-enoic acid;(11E)-9,10,13-Trihydroxyoctadec-11-enoic acid	C18H34O5	329.2328	330.2406	0.6229	6.3599	MS2-Insilico	-	HMDB0004710	C14835	--	5282965	Lipids and lipid-like molecules	Fatty Acyls	rp	55036.08	43380.36	21200.68	51973.66	27529.18	19336.23	260972.63	196313.59	41296.59	223221.87	122855.44	159476.87	1.7845028836464072	0.008670571617552142	4.596514248463274	2.2005402127370464	up
MW0160603	(2Z,4E,7E)-2-hydroxy-6-oxonona-2,4,7-trienedioic acid	C9H8O6	235.0093	212.0321	0.9031	2.6376	MS2-MetDNA	-	--	--	--	5282147	Organic acids and derivatives	Keto acids and derivatives	rp	772.41	656.45	273.15	181.53	238.52	292.08	2212.9	1903.76	1478.02	1012.46	1705.66	1480.46	2.002300446566551	0.00021674886610647902	4.0566247193617615	2.0202798441862155	up
MEDP0519	L-Norleucine	C6H13NO2	112.0765	131.0946	0.9773	1.2003	MS2-MetDNA	327-57-1	HMDB0001645	C01933	--	21236	Amino acid and Its metabolomics	Amino acids	rp	870.55	546.56	637.8	672.87	1146.64	404.83	4105.8	3794.19	1236.19	2637.69	2376.85	1734.8	1.7712241852820492	0.007546727647775663	3.712220599404101	1.8922824454358167	up
MEDN0273	1,3-Dimethyluric Acid	C7H8N4O3	234.0154	196.06	0.7607	2.6377	MS2-MetDNA	944-73-0	HMDB0001857	-	--	70346	Amino acid and Its metabolomics	Amino acid derivatives	rp	2384.3	523.88	1301.27	1623.21	1349.04	687.57	5549.0	5708.57	3761.39	3058.84	4624.79	2470.1	1.8520481409155485	0.0017619449411475309	3.198859614678363	1.677557679652253	up
MW0104811	2-Methylpropyl 3-hydroxy-2-methylidenebutanoate	C9H16O3	171.1027	1268.8783	0.5239	5.2715	MS2-Insilico	-	HMDB0040203	--	--	546207	Organic acids and derivatives	Hydroxy acids and derivatives	rp	32623.32	35515.77	46037.55	29321.02	25167.84	16750.06	157523.7	127022.44	43787.96	130656.34	64520.73	44146.59	1.5522072539316818	0.02484858873377471	3.0615432706942176	1.614259073741733	up
MW0107643	Lactacystin	C15H24N2O7S	416.1451	376.1304	0.5383	5.1635	MS2-Search-DB	133343-34-7	--	--	64856	6610292	Organic acids and derivatives	Carboxylic acids and derivatives	rp	17571.18	13464.88	14149.81	5585.03	1788.09	4796.02	47663.08	27171.29	15885.55	27400.53	14405.76	24268.87	1.540904647211217	0.01794766166924501	2.7337643215474987	1.4508888732327407	up
MEDN1144	9(S)-HODE	C18H32O3	295.2274	296.2351	0.8177	9.002	MS2-Search-Local	73543-67-6	-	C14767	--	5312830	Oxidized lipids	Oxidized lipids	rp	241486.51	250684.63	139220.88	233506.36	454297.72	115666.91	751682.76	894891.93	283725.87	532682.45	532994.82	672508.77	1.7278420636822052	0.005718446968096264	2.556680724524357	1.3542720096586112	up
MEDN0327	L-Dihydroorotic Acid	C5H6N2O4	139.0072	158.0328	0.585	1.5991	MS2-Search-Local	5988-19-2	HMDB0003349	C00337	--	439216	Organic acid And Its derivatives	Organicacid and Its derivatives	rp	319346.25	124783.04	139882.79	110859.34	184943.98	100700.49	515897.08	484944.24	435348.0	381270.17	284689.54	372938.49	1.8881883575174188	0.0004025502804552029	2.5242706877498944	1.3358666246370792	up
MEDN1078	cis-EODA	C18H34O3	297.2338	298.2508	0.8371	9.002	MS2-Search-Local	2443-39-2	-	-	--	119250	FA	FFA	rp	4711.7	4092.03	2813.55	4247.16	8025.46	2140.21	13792.26	14616.85	5835.05	9526.48	10207.71	11010.06	1.8040487582334581	0.002520553639630801	2.496662903076476	1.3200010431763562	up
MEDN1081	12,13-DiHOME	C18H34O4	296.2307	314.2457	0.9953	9.002	MS2-MetDNA	263399-35-5	-	-	--	10236635	Oxidized lipids	Oxidized lipids	rp	46817.51	46599.35	26522.84	42095.89	80859.64	20869.55	129453.57	154798.19	51689.04	94728.74	100465.03	115862.38	1.7440632481779206	0.004769646618654588	2.4529315475705284	1.2945069740673525	up
MW0124100	Felodipine	C18H19Cl2NO4	423.0821	383.0691	0.5698	1.5991	MS2-Search-DB	72509-76-3	HMDB0015158	D00319	2659	3333	Organoheterocyclic compounds	Pyridines and derivatives	rp	52162.38	15642.87	25562.99	22069.09	27771.31	18219.03	62445.31	76662.14	66185.66	66991.77	37117.9	49709.16	1.7486496023767588	0.0019171280351712734	2.224599661260056	1.1535457321774167	up
MW0156186	Psychosine sulfate	C24H47NO10S	578.2558	541.2921	0.8431	8.4246	MS2-MetDNA	-	HMDB0013046	C02744	--	5280538	Lipids and lipid-like molecules	Sphingolipids	rp	429.36	780.81	1039.07	1228.94	926.4	1259.06	2298.83	738.71	1561.56	1446.39	3423.31	2971.55	1.4690170906255466	0.04028723260862371	2.1965290873007466	1.135225604291447	up
MEDL02217	N-Feruloyltyramine	C18H19NO4	354.1532	313.1314	0.9936	5.1635	MS2-MetDNA	66648-43-9	HMDB0029365	C02717	--	5280537	Alkaloids	Phenolamine	rp	26719.91	19553.04	29654.07	7991.33	1533.2	5500.06	59728.81	33155.46	21136.89	33168.25	19327.64	29987.29	1.304397622668294	0.04474935971192728	2.1605372351297567	1.1113900948360675	up
MEDP0895	Dethiobiotin	C10H18N2O3	213.1241	214.1317	0.579	1.973	MS2-Search-DB	533-48-2	HMDB0003581	C01909	--	643	CoEnzyme and vitamins	CoEnzyme and vitamins	rp	33475.11	51851.72	43446.95	39690.85	36434.41	14280.33	110632.56	111601.61	31380.02	59014.72	72903.49	56496.01	1.4508066990795274	0.03522817568045097	2.0167427710007564	1.0120270846117234	up

## Sheet: down
Index	Compounds	Formula	Precursor(g/mol)	Mass(g/mol)	score	RT(min)	MS_level	CAS_ID	HMDB_ID	cpd_ID	Metlin_ID	Pubchem.CID	Class.I	Class.II	source	M1	M2	M3	M4	M5	M6	D1	D2	D3	D4	D5	D6	VIP	p_value	Fold_Change	Log2FC	Type
MW0009372	Phenacemide	C9H10N2O2	355.1407	178.0742	0.6298	2.8745	MS2-Search-DB	63-98-9	HMDB0015253	C07428	44162	4753	Benzenoids	Benzene and substituted derivatives	rp	1179.01	828.08	3032.67	1857.18	4189.14	5453.65	247.72	2155.18	576.01	310.98	456.9	848.72	1.4361267118095384	0.04322201219348122	0.27784673631310786	-1.8476388009100928	down
MW0151925	Juvenile hormone I;Methyl(2E,6E,10R,11S)-10,11-epoxy-7-ethyl-3,11-dimethyl-2,6-tridecadienoate	C18H30O3	276.2043	294.2195	0.9887	10.1569	MS2-MetDNA	13804-51-8	--	C19613	--	11197171	Lipids and lipid-like molecules	Prenol lipids	rp	3155.05	6310.62	3028.69	3228.89	6034.93	3967.53	616.36	2984.54	1133.44	1431.4	857.0	2068.05	1.7290071288074869	0.0044129483061327215	0.3533737261284528	-1.5007333175708517	down
MW0009765	Stearidonic acid	C18H28O2	275.2009	276.2089	0.797	10.1569	MS2-MetDNA	20290-75-9	HMDB0006547	C16300	--	5312508	Lipids and lipid-like molecules	Fatty Acyls	rp	16387.96	32660.09	18835.56	16457.49	29875.58	21487.78	4302.63	14518.36	5968.39	8097.61	5789.36	10907.77	1.8113195201939265	0.0024768454685190283	0.365383127422636	-1.452518079821005	down
MW0149437	gamma-Glutamyl-gamma-aminobutyraldehyde	C9H16N2O4	215.1031	216.111	0.8606	1.3416	MS2-MetDNA	-	--	C15700	--	23724544	--	--	rp	2245.84	1270.29	2280.35	2335.24	2117.75	1832.75	1146.89	469.96	576.73	918.64	587.5	735.37	2.0190684535348056	0.0001497156603379997	0.3670757526348635	-1.4458502752163782	down
MW0151553	Ile Phe Val Lys	C26H43N5O5	504.3084	505.3264	0.5814	9.351	MS2-Search-DB	-	--	--	161427	--	--	--	rp	63088.8	49973.18	52841.89	30450.47	48431.5	35926.85	18281.99	20336.96	16706.61	17447.21	21270.45	17419.93	1.9786999604975035	0.0018820126137883552	0.397072002694285	-1.332527453989908	down
MEDP0773	Norambreinolide	C16H26O2	249.1857	250.1933	0.5557	9.9908	MS2-Insilico	564-20-5	HMDB0035293	-	--	61129	Aldehyde,Ketones,Esters	Esters	rp	55228.86	96965.27	86811.61	71544.81	101622.39	82738.37	13360.84	50393.47	27603.92	37305.23	23135.48	45689.91	1.947411646969164	0.0003032333528880246	0.3990388702169688	-1.3253988092469868	down
MW0108457	N(6)-Methyllysine	C7H16N2O2	182.0899	160.1212	0.625	7.0329	MS2-MetDNA	-	HMDB0002038	C02728	--	164795	Organic acids and derivatives	Carboxylic acids and derivatives	rp	4101.19	799.98	3698.68	1689.46	2398.84	4119.46	916.2	1328.5	714.01	1419.9	1035.72	1325.66	1.557433110761372	0.03075267042082068	0.4010082337702981	-1.3182962355198249	down
MEDN1282	LPE(0:0/18:2)	C23H44NO7P	476.2681	477.2861	0.8131	7.8472	MS2-Search-Local	-	-	-	--	53480926	GP	LPE	rp	1938.22	1302.15	676.0	725.14	1403.07	1066.88	331.01	739.6	205.34	535.5	623.19	559.57	1.5899285168204345	0.01423875236187533	0.42104012396891777	-1.2479703701641678	down
MEDN1221	D-Mannose 6-phosphate	C6H13O9P	300.048	260.0297	0.7896	0.8166	MS2-Search-Local	3672-15-9	-	C00275	--	65127	Carboxylic acids and derivatives	Phosphate sugars	rp	425337.18	283098.2	854026.37	565709.94	981644.43	714361.02	207484.59	301274.8	316304.46	246875.29	295009.72	313503.29	1.6657610678285808	0.020361591302574308	0.4394284282552873	-1.1862998888124627	down
MEDN1323	Ursocholic acid	C24H40O5	445.237	408.2876	0.6059	10.6638	MS2-Search-DB	2955-27-3	HMDB0000917	C17644	--	122340	Bile acids	Bile acids	rp	76712.81	53683.0	63715.7	69581.77	52924.93	132731.67	19100.39	46417.52	44177.27	47182.81	14737.73	27333.12	1.5816586265485466	0.01693401896404052	0.44274817654340975	-1.17544172963168	down
MW0103663	Sinefungin	C15H23N7O5	379.1583	381.1761	0.5877	11.1706	MS2-Search-DB	58944-73-3	--	D05846	--	65482	Nucleosides, nucleotides, and analogues	5'-deoxyribonucleosides	rp	1227485.68	2504361.84	1483607.12	1391131.98	2269213.93	1731333.29	312007.13	1508197.53	432337.09	1077179.59	469213.89	959659.72	1.6420272523650514	0.006315512342827771	0.4486221275020698	-1.156427314297748	down
MW0062275	Prostaglandin I2	C20H32O5	334.2074	352.225	0.8798	10.3563	MS2-MetDNA	35121-78-9	HMDB0001335	C01312	--	5280427	Lipids and lipid-like molecules	Fatty Acyls	rp	3023.66	4854.99	3152.0	3698.08	5381.35	3183.48	1054.08	2926.08	1366.65	1919.68	1061.7	2339.92	1.7632213493404112	0.002433888280614639	0.4579853830844233	-1.1266265404256823	down
MW0013212	20-carboxy Arachidonic Acid	C20H30O4	333.2042	334.2144	0.5821	10.3563	MS2-Search-DB	79551-84-1	--	--	35986	6437827	Lipids and lipid-like molecules	Fatty Acyls	rp	15916.49	27556.13	19265.15	19610.55	26053.88	18524.72	4966.17	15268.41	7236.88	12115.04	6466.24	13275.48	1.8108188301535648	0.0012887629688605126	0.46742030768571396	-1.0972076796347847	down
MW0007103	F-Amidine	C14H19FN4O2	292.13	294.1492	0.6083	2.4882	MS2-Search-DB	877617-46-4	--	--	96435	11589583	--	--	rp	57802.45	65079.05	63697.01	59045.18	115646.4	122436.37	27041.33	77286.63	23028.74	38646.79	16769.39	49017.14	1.4933012565840338	0.021684442186900167	0.4791956262068528	-1.0613133547040698	down
MW0168625	5-(4-HYDROXYPHENYL)-5-PHENYLHYDANTOIN	C15H12N2O3	267.0733	268.0848	0.5853	1.9149	MS2-Search-DB	2784-27-2	--	--	1849	17732	--	--	rp	18662.95	19503.96	25373.15	19790.53	38670.86	39360.1	13148.98	11254.53	21428.31	11538.1	8690.48	13079.69	1.6319549600678218	0.016096664053652555	0.4904519695057466	-1.0278162362180714	down
MEDL01909	Acerogenin G	C19H22O3	297.1525	298.1569	0.6851	11.1872	MS2-Search-DB	130233-83-9	HMDB0138216	-	--	14608480	Phenolic acids	Phenolic acids	rp	107147.76	138751.57	103118.16	197973.03	95164.19	70066.99	48513.12	98606.17	56420.73	57805.06	36540.9	56051.42	1.4857336078458074	0.020657623682978733	0.4969483518966074	-1.0088321753624996	down
MW0128408	(Z)-7-Hexadecen-1,16-olide	C16H28O2	251.192	1310.9253	0.7515	9.9908	MS2-Insilico	-	HMDB0031086	--	--	5365703	Phenylpropanoids and polyketides	Macrolides and analogues	rp	701.77	1477.97	1199.63	1076.03	1518.65	1225.79	1095.56	814.4	363.01	477.06	127.45	720.82	1.6004692665854972	0.009469871277691205	0.4997749949998889	-1.0006493733188755	down
