# Supplementary material for: Non-Targeted Metabolomic Analysis of Chicken Kidneys in Response to Coronavirus IBV Infection Under Stress Induced by Dexamethasone
Source: Front Cell Infect Microbiol. 2022 Jul 15;12:945865. doi: 10.3389/fcimb.2022.945865 (PMC9335950; doi:10.3389/fcimb.2022.945865)
Supplement: Supplementary Table S1 — Specific R package from this article. [file DataSheet_2.zip › Supplementary Table S1-S10/Table S6Mock_vs_IBV_neg_filter_identi_known.xlsx]

## Sheet: Sheet1
Index	Compounds	Formula	Precursor(g/mol)	Mass(g/mol)	score	RT(min)	MS_level	CAS_ID	HMDB_ID	cpd_ID	Metlin_ID	Pubchem.CID	Class.I	Class.II	source	M1	M2	M3	M4	M5	M6	B1	B2	B3	B4	B5	B6	VIP	p_value	Fold_Change	Log2FC	Type
MW0012381	14-Hydroxymyristic acid	C14H28O3	226.1889	244.2038	0.9986	10.1486	MS2-MetDNA	17278-74-9	--	--	--	3084276	Lipids and lipid-like molecules	Fatty Acyls	rp	4292.29	12276.38	6301.01	6442.43	7367.62	5869.18	12109.52	19290.59	9811.26	9606.55	21690.23	22877.27	1.7229326870614028	0.014488410816867412	2.2417829269892	1.1646465879926176	up
MW0014269	3-Oxotetradecanoic acid	C14H26O3	224.1732	750.6737	0.997	9.484	MS2-MetDNA	-	HMDB0010730	--	--	454064	Lipids and lipid-like molecules	Fatty Acyls	rp	5155.01	9720.98	8591.09	8374.63	6968.9	5500.04	21717.88	43520.31	6097.58	15357.18	40032.93	43359.45	1.6995701798960332	0.02411708801643976	3.8384751747040498	1.940533317514388	up
MEDP0061	N,N-Dimethylglycine	C4H9NO2	140.0115	103.063	0.9606	1.0448	MS2-MetDNA	1118-68-9	HMDB0000092	C01026	--	673	Amino acid and Its metabolomics	Amino acid derivatives	rp	56431.28	159009.65	31169.31	179576.82	114493.09	136485.38	297214.46	239299.46	195566.59	173647.97	222557.36	296090.31	1.793618898407805	0.002894399548639625	2.103438652584694	1.072749742089366	up
MW0054770	Mesaconic acid	C5H6O4	129.0193	130.0266	0.9373	1.4786	MS2-MetDNA	498-24-8	HMDB0000749	C01732	4130	638129	Lipids and lipid-like molecules	Fatty Acyls	rp	32183.89	22790.83	45438.9	40486.21	75355.35	22613.13	12191.17	15726.66	35599.5	18419.32	14597.11	10585.64	1.3993445080316107	0.04207000871376915	0.44844542166350987	-1.1569956831803834	down
MW0013100	2,3-Dihydroxy-3-methylbutanoic acid	C5H10O4	134.0523	134.0579	0.9327	1.1754	MS2-MetDNA	1756-18-9	--	C04039	--	677	Lipids and lipid-like molecules	Fatty Acyls	rp	37009.94	15058.32	24370.89	12825.39	22659.77	23789.39	8692.41	12507.65	1411.13	12529.61	23476.62	2315.08	1.3976985844031582	0.02688381296350569	0.448978253485094	-1.1552825259766148	down
MEDL00587	p-Tolyl Sulfate	C7H8O4S	187.007	188.0143	0.8389	4.2456	MS2-Search-Local	3233-58-7	-	-	--	--	Organic acid And Its derivatives	Sulfonic acids	rp	3886.3	28521.32	1971.7	787.24	34322.56	4040.9	22503.94	97310.79	178679.1	89507.45	12187.15	60298.92	1.2664319307100298	0.04732754122431597	6.262576155970037	2.64675624228745	up
MEDN1112	16-Hydroxyhexadecanoic acid	C16H32O3	271.2272	272.2351	0.7949	8.7196	MS2-Search-Local	506-13-8	HMDB0006294	-	--	10466	FA	FFA	rp	167746.79	251964.49	177075.86	154317.88	59788.13	73148.41	75140.94	68613.54	13250.53	71158.16	52912.53	66366.13	1.4591247865068178	0.0264290330243586	0.3930152672912798	-1.3473427375749982	down
MW0107900	L-Leucine	C6H13NO2	130.0874	131.0946	0.7711	1.4247	MS2-MetDNA	61-90-5	HMDB0000687	C00123	--	6106	Organic acids and derivatives	Carboxylic acids and derivatives	rp	31346.38	38671.86	30036.96	25654.4	62891.08	11635.81	633379.37	784807.13	668796.4	682959.65	579729.88	613189.95	2.1122596189500022	1.6688652250506271e-06	19.79091013830697	4.306766055015556	up
MW0063480	Sclareol	C20H36O2	307.264	308.2715	0.7556	5.6952	MS2-Search-DB	515-03-7	HMDB0036827	C09183	53595	163263	Lipids and lipid-like molecules	Prenol lipids	rp	635079.91	168494.48	211145.92	153527.03	18440.23	892716.04	1005779.98	690228.89	800924.31	470642.58	756599.7	1242361.16	1.4276345442108982	0.022225894669645658	2.388442818948457	1.2560703380580884	up
MW0106679	Ethyl sulfate	C2H6O4S	124.9911	125.9987	0.7521	1.1671	MS2-Search-DB	540-82-9	HMDB0031233	--	--	6004	Organic acids and derivatives	Organic sulfuric acids and derivatives	rp	8190.83	2960.09	6273.76	5547.4	9299.37	3686.48	19162.38	124709.27	47676.91	17741.84	112042.03	35447.17	1.566177022743223	0.03886754073824655	9.922139566988422	3.3106512506377594	up
MEDP0752	DL-Leucine	C6H13NO2	130.0874	131.0946	0.7028	1.9066	MS2-Search-Local	328-39-2	HMDB0062203	C00123	--	857	Amino acid and Its metabolomics	Amino acids	rp	21452.28	16243.33	28891.41	20494.73	35175.97	37359.4	79121.18	74666.5	103234.26	90731.62	88277.8	62322.0	1.9521886643253838	2.785693438609399e-05	3.122179876444331	1.6425536569118029	up
MEDL02333	FFA(14:1)	C14H26O2	225.1858	226.1933	0.6964	10.1486	MS2-Search-Local	544-64-9	HMDB0002000	C08322	--	--	Lipids	Free fatty acids	rp	25437.28	44409.19	37516.31	42046.68	44881.89	38469.0	70123.46	118326.82	62015.93	60380.32	138738.78	140526.24	1.8159553235471453	0.011923921638364829	2.5352752305106945	1.3421423752912824	up
MW0139150	Nevadensin	C18H16O7	343.0849	344.0896	0.652	5.2715	MS2-Search-DB	-	--	C10111	--	160921	Phenylpropanoids and polyketides	Flavonoids	rp	76846.61	19254.48	37039.15	31210.52	37165.39	41097.81	4501.22	7528.51	35203.32	4995.0	10181.64	21925.74	1.5362366400919394	0.02136672711906941	0.3476116131157498	-1.5244518139300034	down
MW0009821	Sulpiride	C15H23N3O4S	340.1296	341.1409	0.5859	3.7843	MS2-Search-DB	15676-16-1	HMDB0014535	D01226	2610	5355	Benzenoids	Benzene and substituted derivatives	rp	175703.81	70555.99	170006.66	39583.21	42025.27	38079.04	36299.63	3230.5	43268.27	4611.48	2346.79	1502.5	1.5571637566131529	0.03910162191794396	0.1702742649658092	-2.554067690474473	down
MW0052373	Dihydrojasmonic acid	C12H20O3	211.1338	212.1412	0.5824	5.4127	MS2-Search-DB	-	HMDB0033601	-	--	107126	Lipids and lipid-like molecules	Fatty Acyls	rp	70347.84	40227.99	70211.04	38360.49	30240.58	18131.87	19952.06	36519.91	5228.18	8932.27	15299.08	15580.68	1.4895482811768197	0.024062191060620186	0.3794566839741701	-1.3979928874609202	down
MEDL01843	Matairesinol	C20H22O6	356.1247	358.1416	0.5816	4.3742	MS2-Search-DB	580-72-3	HMDB0035698	C10682	--	119205	Lignans and Coumarins	Lignans	rp	37796.13	22595.04	24797.2	13647.0	28574.18	19515.62	4703.25	9695.55	2051.45	2383.2	1717.95	836.87	1.9448287421694943	0.0008677464706172874	0.14557253872838807	-2.780189868313612	down
MEDP0895	Dethiobiotin	C10H18N2O3	213.1241	214.1317	0.579	1.973	MS2-Search-DB	533-48-2	HMDB0003581	C01909	--	643	CoEnzyme and vitamins	CoEnzyme and vitamins	rp	33475.11	51851.72	43446.95	39690.85	36434.41	14280.33	13167.86	18199.57	10198.1	27164.11	12766.96	14086.54	1.6445707317840963	0.008322273721638303	0.43609551391629614	-1.197283945293345	down
MW0107527	Imazethapyr	C15H19N3O3	288.1349	289.1426	0.5724	2.9053	MS2-Search-DB	81335-77-5	--	C18865	--	54740	Organic acids and derivatives	Carboxylic acids and derivatives	rp	55843.74	60059.13	64663.93	63044.94	20962.98	23711.73	22479.12	22116.77	23444.41	14772.47	21835.79	29475.88	1.503042511976952	0.0251965129943876	0.4652471179273254	-1.1039308816579252	down
MW0168155	formonitrile	CHN	61.9889	27.0109	0.5673	2.3552	MS2-MetDNA	-	--	--	--	768	Organic nitrogen compounds	Organonitrogen compounds	rp	74183.46	187948.73	34800.78	33345.65	23685.81	27414.14	140420.54	182781.91	96464.0	124437.92	105742.03	158875.73	1.3670810390526988	0.04263598204668666	2.1205232638005853	1.0844203105154049	up
MW0151620	Ile Tyr Arg Glu	C26H41N7O8	577.2936	579.3017	0.5334	10.3148	MS2-Search-DB	-	--	--	167362	--	--	--	rp	5375.19	19363.17	7171.36	20591.71	4922.04	4185.83	17781.95	35792.3	3375.86	47233.4	30694.97	36478.13	1.4547377425106651	0.035398369731239665	2.7813432387642782	1.4757817951365182	up
