# Supplementary material for: Non-Targeted Metabolomic Analysis of Chicken Kidneys in Response to Coronavirus IBV Infection Under Stress Induced by Dexamethasone
Source: Front Cell Infect Microbiol. 2022 Jul 15;12:945865. doi: 10.3389/fcimb.2022.945865 (PMC9335950; doi:10.3389/fcimb.2022.945865)
Supplement: Supplementary Table S1 — Specific R package from this article. [file DataSheet_2.zip › Supplementary Table S1-S10/Table S7 Mock_vs_IBV-A-Dex_pos_filter_identi_known.xlsx]

## Sheet: Sheet1
Index	Compounds	Formula	Precursor(g/mol)	Mass(g/mol)	score	RT(min)	MS_level	CAS_ID	HMDB_ID	cpd_ID	Metlin_ID	Pubchem.CID	Class.I	Class.II	source	M1	M2	M3	M4	M5	M6	A1	A2	A3	A4	A5	A6	VIP	p_value	Fold_Change	Log2FC	Type
MW0056953	PC(18:0/18:1(11Z))	C44H86NO8P	810.5988	198.0325	0.9971	9.888	MS2-MetDNA	-	HMDB0008037	--	--	24778815	Lipids and lipid-like molecules	Glycerophospholipids	rp	1788.68	1835.29	396.98	2874.1	6977.2	10147.98	27534.37	44869.87	24066.04	27642.56	21981.62	22775.69	1.817108399264676	0.00041849628872200174	7.030330267445401	2.8135924651176767	up
MW0055907	PA(20:0/a-17:0)	C40H79O8P	765.5644	718.5513	0.9933	11.0346	MS2-MetDNA	-	HMDB0115631	--	--	131822287	Lipids and lipid-like molecules	Glycerophospholipids	rp	228.17	1818.4	2870.1	1786.88	2018.05	263.0	83.65	244.02	269.48	282.36	322.93	87.76	1.3866153242254982	0.029833271601525626	0.1436012732898515	-2.7998595535201987	down
MW0165684	(3R,10R,11S)-14-(hydroxymethyl)-3,10-dimethyl-6-propan-2-yltricyclo[9.3.0.03,7]tetradeca-1(14),6-dien-9-ol	C20H32O2	350.2152	304.2402	0.9925	5.6097	MS2-MetDNA	-	--	--	--	90658198	Organic oxygen compounds	Organooxygen compounds	rp	4505.74	4175.99	244.15	2034.95	572.31	1816.02	2445.18	22710.3	10871.63	9077.14	4618.39	11120.66	1.2895491450770793	0.040039233264225885	4.557837347069029	2.1883494408901973	up
MW0141524	17alpha,20alpha-Dihydroxycholesterol	C27H46O3	483.3643	418.3447	0.9923	9.1236	MS2-MetDNA	-	HMDB0006764	C05499	--	21145112	Lipids and lipid-like molecules	Steroids and steroid derivatives	rp	53406.13	65923.31	104249.94	59908.1	82873.92	39652.99	88193.51	174399.15	91375.58	237917.46	194680.01	63869.83	1.2126034542613826	0.04879213047467665	2.09459457828576	1.0666710284122427	up
MW0059247	PE-NMe(14:0/20:1(11Z))	C40H78NO8P	733.5577	731.5465	0.9887	11.8805	MS2-MetDNA	-	HMDB0112958	--	--	131820074	Lipids and lipid-like molecules	Glycerophospholipids	rp	5294.61	5148.67	13752.94	19566.78	4395.06	651.81	215.94	269.86	370.21	246.19	199.43	227.41	1.3341498353023675	0.04108080237611368	0.03132645098214767	-4.996474855765699	down
MW0054404	Loganin	C17H26O10	433.1902	390.1526	0.9872	2.7178	MS2-MetDNA	18524-94-2	--	C01433	64938	87691	Lipids and lipid-like molecules	Prenol lipids	rp	2927.86	1021.38	2855.26	2787.28	3709.27	2702.06	1023.39	206.77	1792.94	1268.45	1091.29	1220.76	1.4998245640128742	0.0055866887933750725	0.41264479216852223	-1.2770276620973435	down
MW0012074	11b,21-Dihydroxy-5b-pregnane-3,20-dione	C21H32O4	394.2051	429.2668	0.9871	4.7617	MS2-MetDNA	-	HMDB0006757	--	--	44263339	Lipids and lipid-like molecules	Steroids and steroid derivatives	rp	2815.06	174.51	185.69	126.38	119.23	208.72	23971.86	17559.27	3404.02	2861.23	4414.84	20765.83	1.3553000246823608	0.032248683951395	20.106141465013962	4.329564337972588	up
MW0006739	Desmethylcitalopram	C19H19FN2O	380.1467	310.1481	0.986	3.9391	MS2-MetDNA	62498-67-3	HMDB0014021	C16608	--	162180	Benzenoids	Benzene and substituted derivatives	rp	108.74	696.51	535.06	345.48	700.42	854.9	2648.02	1107.22	1279.58	1213.75	806.5	782.93	1.3098762791920875	0.041404628646990085	2.4183073082987003	1.2739975878408432	up
MW0054519	LysoPA(i-22:0/0:0)	C25H51O7P	558.3533	494.3372	0.984	9.6554	MS2-MetDNA	-	HMDB0114769	--	--	131821855	Lipids and lipid-like molecules	Glycerophospholipids	rp	1261.82	323.57	510.97	738.07	912.51	574.8	207.16	330.58	506.81	177.11	291.93	72.53	1.363724363038216	0.018429754119007904	0.3670095841026994	-1.4461103567319653	down
MW0062269	Prostaglandin G2	C20H32O6	392.213	368.2199	0.9835	6.6083	MS2-MetDNA	51982-36-6	HMDB0003235	C05956	3508	5280883	Lipids and lipid-like molecules	Fatty Acyls	rp	2182.69	4258.12	2737.45	1455.3	3230.17	1608.42	277.58	154.95	2502.29	134.39	753.33	636.54	1.434345562854118	0.009283637584646237	0.2882004117074873	-1.7948556984172903	down
MW0113851	Acetone	C3H6O	101.079	58.0419	0.9816	2.0031	MS2-MetDNA	67-64-1	HMDB0001659	C00207	--	180	Organic oxygen compounds	Organooxygen compounds	rp	3667.85	2415.37	3170.53	3627.79	3394.01	1739.06	3371.24	16003.76	7905.86	9994.58	17499.88	3693.67	1.2787317932521982	0.03989002144775501	3.245642842115372	1.69850425119252	up
MW0054984	MG(0:0/22:0/0:0)	C25H50O4	457.4082	708.6268	0.9807	9.7385	MS2-MetDNA	-	HMDB0011551	--	--	121658	Lipids and lipid-like molecules	Glycerolipids	rp	4128.63	2005.42	3074.21	4480.16	1964.61	1339.69	9659.78	16683.52	4127.19	7924.25	21417.95	7420.17	1.3535198370737598	0.024583452906995755	3.956568459905183	1.9842497201739644	up
MW0076646	TG(18:2(9Z,12Z)/14:0/20:4(8Z,11Z,14Z,17Z))	C55H94O6	929.6275	778.705	0.9775	9.3796	MS2-MetDNA	-	HMDB0052406	--	--	131763094	Lipids and lipid-like molecules	Glycerolipids	rp	268.37	294.54	3975.08	3112.98	5722.91	264.74	5912.03	5822.77	1865.09	8146.33	6338.01	6640.98	1.2908530027313845	0.021164682754233968	2.5460941062952114	1.3482857437390148	up
MW0110913	Anandamide	C22H37NO2	350.2971	347.2824	0.9762	10.0376	MS2-MetDNA	94421-68-8	HMDB0004080	C11695	--	5281969	Organic nitrogen compounds	Organonitrogen compounds	rp	1403.97	1894.83	2378.55	1460.01	1939.69	966.86	1211.85	167.13	1486.0	817.8	528.25	620.16	1.3890601724415756	0.011589598117187943	0.4810068987077741	-1.0558705092909604	down
MW0012748	19-Oxotestosterone	C19H26O3	348.163	302.1882	0.9757	4.5539	MS2-MetDNA	-	HMDB0003959	C05295	--	12850019	Lipids and lipid-like molecules	Steroids and steroid derivatives	rp	128.56	665.94	69.68	504.24	417.99	106.45	3374.64	3905.96	1442.49	972.03	951.14	3258.45	1.5091505839618795	0.013867571403086292	7.345873440191034	2.876934040531641	up
MW0165910	(1R,2E,7S,8R)-4-(hydroxymethyl)-1,8-dimethyl-12-propan-2-yltricyclo[9.3.0.03,7]tetradeca-2,11-diene-4,9-diol	C20H32O3	366.21	320.2351	0.9708	4.8863	MS2-MetDNA	-	--	--	--	90658912	Lipids and lipid-like molecules	Prenol lipids	rp	216.5	257.0	416.11	111.72	88.92	408.94	2529.73	7100.48	1740.75	1418.86	768.97	7158.47	1.2853136473794302	0.04264354263105235	13.818968909877999	3.788578069216978	up
MW0161667	(E)-3-(3,4-dihydroxyphenyl)-N-[2-(5-hydroxy-1H-indol-3-yl)ethyl]prop-2-enamide	C19H18N2O4	357.1635	338.1267	0.9693	3.9391	MS2-MetDNA	-	--	--	--	16659826	Organoheterocyclic compounds	Indoles and derivatives	rp	20131.77	58384.33	29607.94	36240.25	19328.52	49740.51	232420.58	113360.27	106994.9	87887.27	63937.02	79605.35	1.4313847579371184	0.023789161931553855	3.205710289283791	1.6806440502275182	up
MW0105913	Aspartame	C14H18N2O5	297.1343	294.1216	0.9688	2.6845	MS2-MetDNA	22839-47-0	HMDB0001894	--	--	44355849	Organic acids and derivatives	Carboxylic acids and derivatives	rp	9275.43	2587.78	6589.47	6946.48	10188.59	9641.75	12823.99	19994.97	11554.86	17516.15	24061.14	13728.59	1.5486461487571344	0.003982575852641342	2.203864734299517	1.1400356789254498	up
MW0014881	5α-Pregnan-3α-ol-20-one	C21H34O2	363.2276	318.2559	0.9685	5.8667	MS2-MetDNA	516-54-1	HMDB0001449	C13712	41883	92786	Lipids and lipid-like molecules	Steroids and steroid derivatives	rp	2144.68	1933.14	855.08	2614.04	4640.8	1444.74	19037.91	22669.78	9296.85	9201.91	5893.24	13447.35	1.6111704826449995	0.008046617642473613	5.8351114397380375	2.544760208978412	up
MW0050306	DG(18:4(6Z,9Z,12Z,15Z)/22:2(13Z,16Z)/0:0)	C43H72O5	732.5536	288.0634	0.9678	11.1671	MS2-MetDNA	-	HMDB0007349	--	--	53478178	Lipids and lipid-like molecules	Glycerolipids	rp	34858.08	48513.9	49605.23	36384.42	16158.97	6565.3	3332.79	2780.48	6499.41	1844.48	1305.14	1336.18	1.6157987798231508	0.008981498716873244	0.0890147585012747	-3.4898116373876933	down
MW0115025	N-Methyl-γ-oxo-3-pyridinebutanamide	C10H12N2O2	259.0437	192.0899	0.9667	2.3295	MS2-MetDNA	713-05-3	HMDB0001004	--	--	436	Organic oxygen compounds	Organooxygen compounds	rp	36.98	15.2	14.19	29.43	28.12	66.52	57.65	67.9	63.91	47.38	107.08	48.01	1.3249634262524406	0.01864994630441047	2.058023524469649	1.0412594732142586	up
MW0103392	5'-Deoxy-5'-methylthioadenosine	C11H15N5O3S	302.0978	297.0896	0.9663	2.7759	MS2-MetDNA	2457-80-9	HMDB0001173	C00170	--	439176	Nucleosides, nucleotides, and analogues	5'-deoxyribonucleosides	rp	738.89	152.46	949.33	456.71	1486.0	768.93	2231.01	2670.81	1008.97	2454.51	1770.09	1890.95	1.603219194055847	0.002502259251262876	2.641804618304513	1.4015237721765819	up
MEDP0453	Indole	C8H7N	165.0737	117.0578	0.9618	2.9086	MS2-MetDNA	120-72-9	HMDB0000738	C00463	--	798	Heterocyclic compounds	Indole and Its derivatives	rp	3804.75	4262.15	2564.58	5154.33	1756.51	1351.04	1152.81	1390.19	1433.47	1112.85	616.57	1951.28	1.3982809834912024	0.026689426269166303	0.4052836552100844	-1.3029961011528488	down
MW0060221	PE-NMe2(15:0/18:1(9Z))	C40H78NO8P	754.5365	731.5465	0.9588	11.8884	MS2-MetDNA	-	HMDB0113854	--	--	131820965	Lipids and lipid-like molecules	Glycerophospholipids	rp	1141.45	2896.91	3653.42	1619.21	180.27	152.03	43.13	19.65	194.46	140.84	31.28	44.06	1.3178984925532526	0.0471508807442416	0.04909320366804276	-4.348332874258606	down
MW0112843	3-Hydroxy-L-kynurenine	C10H12N2O4	272.0951	224.0797	0.9555	1.4632	MS2-MetDNA	606-14-4	HMDB0011631	C03227	--	11811	Organic oxygen compounds	Organooxygen compounds	rp	38020.45	42702.98	20136.97	27779.63	29920.01	9091.7	12667.07	1805.91	15552.81	1356.42	298.27	10520.43	1.5309770971722472	0.006447703560060332	0.2517176976510951	-1.9901214424890168	down
MEDP1493	N6-methyladenosine	C11H15N5O4	564.2347	281.1124	0.9551	2.3492	MS2-MetDNA	1867-73-8	HMDB0004044	-	--	102175	Nucleotide And Its metabolomics	Nucleotide and Its metabolomics	rp	1961.35	614.87	1075.12	912.03	1966.79	1819.68	2359.2	3359.95	2804.6	3582.62	2950.43	2321.97	1.6798980816417692	0.0009051865422439377	2.081329702126029	1.0575055195882561	up
MW0107423	Ile Ala	C9H18N2O3	204.1418	1507.1444	0.9546	2.1189	MS2-MetDNA	24787-73-3	HMDB0028900	--	--	7009577	--	--	rp	1422.77	891.16	588.76	772.89	521.54	247.05	6458.79	11544.67	2459.07	11165.74	13354.45	3995.24	1.5519335374898906	0.009556676859347244	11.020721529554454	3.4621467755145616	up
MW0111693	1,2-Dihydroxy-5-(methylthio)pent-1-en-3-one	C6H10O3S	164.0449	162.0351	0.9514	2.643	MS2-MetDNA	-	HMDB0012134	C15606	--	5462190	Organic oxygen compounds	Organooxygen compounds	rp	1342.14	944.69	1511.61	1296.2	1911.01	985.75	3066.86	6568.15	1972.9	5767.51	4842.02	4045.9	1.5940209682392752	0.006516426499206899	3.286450434216783	1.7165302266896745	up
MW0113202	5-Aminopentanal	C5H11NO	204.1783	101.0841	0.9503	0.7367	MS2-MetDNA	-	HMDB0012815	C12455	--	443849	Organic oxygen compounds	Organooxygen compounds	rp	4251.47	5465.85	6833.63	3225.15	3966.61	2785.92	2280.18	1638.94	2716.14	320.15	1343.81	2700.55	1.5232295048130342	0.00657333470027162	0.4146376951994882	-1.2700768153785402	down
MW0063514	S-Farnesylcysteine	C18H31NO2S	326.2148	325.2076	0.9484	7.1047	MS2-MetDNA	68000-92-0	HMDB0011627	C19691	--	6438372	--	--	rp	756.51	92.14	305.87	220.13	669.75	2348.15	2316.97	4910.59	1613.01	4044.71	6985.65	1610.52	1.3714691590631292	0.02082524841572056	4.890428111233794	2.2899607651609686	up
MW0109205	Phenylalanyl-Glycine	C11H14N2O3	224.1107	1577.2226	0.9482	1.9927	MS2-MetDNA	-	HMDB0028995	--	--	6992304	Organic acids and derivatives	Carboxylic acids and derivatives	rp	1456.86	227.04	554.65	642.63	455.16	809.86	2682.46	7275.88	1058.18	6435.58	9057.32	1869.55	1.3457671344151911	0.029358929948020064	6.844573344267039	2.774960614047917	up
MW0107567	Isoleucyl-Isoleucine	C12H24N2O3	246.1885	1535.1757	0.9459	3.3907	MS2-MetDNA	42537-99-5	HMDB0028910	--	--	7010568	--	--	rp	2844.87	2475.01	3364.78	3935.81	3685.89	2182.83	6026.83	11763.47	3422.88	5753.73	11959.27	4979.83	1.2979451611570418	0.03499180463112729	2.374685424293871	1.247736411603637	up
MW0168173	methyl 2-[(2R,3E,12bS)-3-ethylidene-2,4,6,7,12,12b-hexahydro-1H-indolo[2,3-a]quinolizin-2-yl]-3-oxopropanoate	C21H24N2O3	400.1942	352.1787	0.9437	5.2851	MS2-MetDNA	-	--	--	--	5280491	Alkaloids and derivatives	Corynanthean-type alkaloids	rp	1188.28	349.08	1209.03	1190.28	1185.62	136.8	2128.67	4212.19	2902.96	3655.64	688.6	2220.4	1.4529266157321166	0.016504140724349886	3.0059306838255284	1.5878117413719859	up
MW0056956	PC(18:0/18:3(6Z,9Z,12Z))	C44H82NO8P	829.5555	278.0354	0.9422	11.0346	MS2-MetDNA	-	HMDB0008040	--	--	52922655	Lipids and lipid-like molecules	Glycerophospholipids	rp	6589.3	8377.46	4325.88	2837.27	3722.24	4567.12	2064.3	2328.52	686.25	1654.12	650.72	2080.02	1.559899232460508	0.006959305823198195	0.31111627596585983	-1.6844742238305188	down
MW0167939	[(10S,12S,13E,14S,16S,18R)-13-ethylidene-14-hydroxy-8,15-diazahexacyclo[14.2.1.01,9.02,7.010,15.012,17]nonadeca-2,4,6,8-tetraen-18-yl] acetate	C21H22N2O3	352.1732	350.163	0.9401	5.322	MS2-MetDNA	-	--	--	--	135397924	--	--	rp	80.68	272.31	813.03	771.76	939.29	197.76	3696.96	4080.13	2506.49	2333.58	551.76	2088.9	1.5822293075588354	0.009451640298157387	4.9621670141113485	2.3109702935486154	up
MW0167999	(2S)-2-[[4-[(6aR)-3-amino-1-oxo-2,5,6,6a,7,9-hexahydroimidazo[1,5-f]pteridin-8-yl]benzoyl]amino]pentanedioic acid	C20H23N7O6	423.1611	457.171	0.9327	2.7227	MS2-MetDNA	-	--	--	--	135398645	--	--	rp	413.35	99.78	524.28	193.23	225.76	532.5	813.96	313.65	357.93	1398.02	1243.94	778.16	1.1981737738392797	0.04398474606787317	2.4665191814570866	1.302476506827809	up
MW0054757	Menatetrenone	C31H40O2	463.3389	444.3028	0.9321	6.149	MS2-MetDNA	863-61-6	HMDB0030017	D00100	--	5282367	Lipids and lipid-like molecules	Prenol lipids	rp	3319.02	918.27	2731.05	2555.22	1405.12	2761.85	1487.96	556.45	1637.47	1553.82	437.54	890.06	1.2758199909993193	0.02530754969968897	0.4794043766019285	-1.0606850151179288	down
MW0142242	2'-Aminobiphenyl-2,3-diol	C12H11NO2	202.0859	201.079	0.9277	3.1249	MS2-MetDNA	-	--	C08061	--	441379	Benzenoids	Benzene and substituted derivatives	rp	7123.62	3741.59	5259.13	5358.31	5986.32	13139.65	15854.14	19302.2	8176.11	18913.75	24633.69	10346.0	1.4490665391981807	0.011054039177147522	2.3942180256310115	1.2595545349775163	up
MW0057085	PC(18:3(6Z,9Z,12Z)/18:0)	C44H82NO8P	828.5514	432.324	0.9272	11.0346	MS2-MetDNA	-	HMDB0008168	--	--	52922781	Lipids and lipid-like molecules	Glycerophospholipids	rp	11661.31	16610.88	15873.68	6630.15	8301.9	8820.18	4031.7	5255.25	3783.02	3613.31	1654.47	2983.96	1.6249169178416292	0.004904525649596207	0.3140251347239466	-1.6710480571387738	down
MW0055906	PA(20:0/a-15:0)	C38H75O8P	733.5579	690.52	0.9269	11.1596	MS2-MetDNA	-	HMDB0115630	--	--	131822286	Lipids and lipid-like molecules	Glycerophospholipids	rp	10867.68	17498.94	16493.98	13179.31	5773.11	1770.48	555.65	588.22	854.88	858.71	427.63	466.61	1.6197140477650882	0.009348853600269756	0.057204937217440376	-4.1277165219366525	down
MW0062157	pregn-5-ene-3,20-dione-17-ol	C21H30O3	398.17800000000005	1521.16	0.9264	4.7866	MS2-MetDNA	-	HMDB0062522	--	--	192722	Lipids and lipid-like molecules	Steroids and steroid derivatives	rp	5302.63	1542.69	2453.61	2727.26	351.36	3155.79	8611.54	27037.62	20378.22	12982.47	3854.55	6172.66	1.3796194000050699	0.03333795141368364	5.088220562995467	2.347161209585107	up
MW0167945	[(10S,12S,13R,14S,16S,18R)-13-formyl-14-methyl-8,15-diazahexacyclo[14.2.1.01,9.02,7.010,15.012,17]nonadeca-2,4,6,8-tetraen-18-yl] acetate	C21H22N2O3	397.1756	350.163	0.9238	4.7866	MS2-MetDNA	-	--	--	--	135397963	--	--	rp	1118.86	2534.71	1956.26	6620.49	1776.77	7688.41	10299.29	76344.65	58179.16	40480.57	9704.58	16953.42	1.3598881495160606	0.03785416002966276	9.769844898711712	3.2883356588532697	up
MW0154347	Neamine;Neomycin A	C12H26N4O6	370.203	322.1852	0.9197	5.9083	MS2-MetDNA	3947-65-7	--	C01441	--	72392	Organic oxygen compounds	Organooxygen compounds	rp	1013.46	191.73	1102.54	269.54	192.21	451.1	928.68	1157.54	2818.73	1254.84	1100.37	1134.29	1.2576396295017704	0.032014544893962084	2.6065025554403247	1.3821152743667957	up
MEDN0204	Pyruvic Acid	C3H4O3	199.0217	88.016	0.9173	1.4607	MS2-MetDNA	127-17-3	HMDB0000243	C00022	--	1060	Organic acid And Its derivatives	Organicacid and Its derivatives	rp	318.19	127.22	310.91	242.96	635.18	447.51	1712.68	2044.97	154.24	1690.16	2944.97	312.24	1.2502048416139635	0.04821379480739851	4.255229422133844	2.089236917399368	up
MW0151804	Isochavicol;t-Anol;trans-Anol;(E)-4-Propenylphenol;(E)-4-Hydroxypropenylbenzene	C9H10O	181.0856	134.0732	0.9172	3.9887	MS2-MetDNA	20649-39-2	--	C20464	--	5474441	Benzenoids	Benzene and substituted derivatives	rp	25255.92	19251.37	25963.63	16342.04	21910.83	22416.1	12577.35	8231.59	15388.13	12569.43	4008.59	7911.25	1.6644707561237675	0.00040882526990923686	0.4627603393597478	-1.1116628705907692	down
MEDP0525	N-Acetyl-L-alanine	C5H9NO3	195.0756	131.0582	0.9168	1.3564	MS2-MetDNA	97-69-8	HMDB0000766	-	--	88064	Amino acid and Its metabolomics	Amino acid derivatives	rp	5713.57	2542.78	5164.59	3970.56	3601.27	5731.7	9189.71	10282.43	9416.09	9038.9	11260.65	7450.09	1.8025243842435936	5.278856156861749e-05	2.1193262205012857	1.0836056738242164	up
MW0160207	1-(3,17-dihydroxy-10,13-dimethyl-1,2,3,4,7,8,9,11,12,14,15,16-dodecahydrocyclopenta[a]phenanthren-17-yl)ethanone	C21H32O3	334.2480000000001	332.2351	0.9147	4.7366	MS2-MetDNA	-	--	--	--	247974	Lipids and lipid-like molecules	Steroids and steroid derivatives	rp	794.98	515.46	152.64	602.05	1117.86	905.96	1823.66	2545.46	1363.64	739.97	1326.6	977.48	1.3284245376531607	0.031998576343164005	2.1464703652526933	1.1019662546873852	up
MW0110770	3-(Dimethylamino)propionic acid	C5H11NO2	119.0896	117.079	0.9106	0.9231	MS2-MetDNA	-	--	--	--	25201408	--	--	rp	780653.12	773004.08	2880835.19	2802613.15	2628775.06	2348773.68	316579.04	1098387.72	546366.24	671870.37	550815.71	600589.79	1.4184702107579492	0.016635305785523802	0.30984166913318484	-1.6903969165143191	down
MW0107797	Leucyl-Isoleucine	C17H24N2O6	246.1878	352.1634	0.9026	2.9096	MS2-MetDNA	36077-41-5	HMDB0028932	--	65251	7010534	--	--	rp	1219.84	767.33	604.79	332.45	780.41	2133.8	5319.29	7359.71	1489.12	5715.92	9877.59	2035.54	1.4231748483571058	0.01988166859640364	5.4460077895119055	2.44519904589294	up
MEDP1636	17a-Hydroxyprogesterone	C21H30O3	409.1379	330.2195	0.8959	5.3214	MS2-MetDNA	68-96-2	HMDB0000374	C01176	--	6238	Hormones and hormone related compunds	Hormones and hormone related compunds	rp	182.86	197.75	782.2	670.33	815.34	923.03	2718.71	2948.17	1886.74	1144.87	1800.96	1294.13	1.6333186965596087	0.0042690813329717	3.3021271115018576	1.7233956561699373	up
MW0074265	TG(18:0/18:4(6Z,9Z,12Z,15Z)/16:1(9Z))	C55H96O6	895.7560000000003	1549.1913	0.894	10.976	MS2-MetDNA	-	HMDB0045321	--	--	131756324	Lipids and lipid-like molecules	Glycerolipids	rp	2082.6	59.18	307.51	2934.46	151.52	207.78	29625.15	6185.97	12182.0	11310.46	10863.67	13214.65	1.554384455110723	0.010663085194223331	14.518748748487306	3.8598452195614814	up
MEDL02045	Coniferol	C10H12O3	222.1121	180.0786	0.8924	3.9973	MS2-MetDNA	458-35-5	HMDB0012915	C00590	--	1549095	Phenolic acids	Phenolic acids	rp	824.27	544.06	4140.5	1799.17	1696.57	3042.24	6415.89	4185.99	6530.5	4977.82	1595.83	3936.95	1.373790832408181	0.0206685470911778	2.294630694764838	1.1982619803476242	up
MW0110250	Tyr-Glu	C14H18N2O6	333.1053	310.1165	0.8909999999999999	1.8453	MS2-MetDNA	2545-89-3	--	--	--	7009628	Organic acids and derivatives	Carboxylic acids and derivatives	rp	5204.37	1758.07	4329.64	4068.3	5907.62	6388.76	7634.45	13694.88	7131.44	10541.86	15963.78	8297.62	1.4992123137062363	0.007827793787302938	2.2874707666407783	1.1937533061980488	up
MW0059246	PE-NMe(14:0/20:0)	C40H80NO8P	757.5568	733.5622	0.8891	11.1593	MS2-MetDNA	-	HMDB0112983	--	--	131820098	Lipids and lipid-like molecules	Glycerophospholipids	rp	15563.87	15309.58	5110.23	7297.97	23080.46	22816.86	6551.69	6367.32	10340.99	3593.22	6089.74	5575.18	1.2140368976306375	0.03975916828469489	0.4319195433631942	-1.2111654982422395	down
MEDP0071	Gly-Leu	C8H16N2O3	228.0842	188.1161	0.8888	2.3568	MS2-MetDNA	869-19-2	HMDB0000759	C02155	--	92843	Amino acid and Its metabolomics	Amino acid derivatives	rp	2013.24	2011.58	2864.25	2084.88	1448.91	2717.21	4229.87	4754.24	5041.1	4004.51	5006.91	4149.48	1.8489055375172785	9.768640548700355e-06	2.0689471212862642	1.0488967728765306	up
MW0164611	(3R,5R,8S,9S,10S,14S)-3,11-dihydroxy-17-(2-hydroxyacetyl)-10-methyl-2,3,4,5,6,7,8,9,11,12,14,15,16,17-tetradecahydro-1H-cyclopenta[a]phenanthrene-13-carbaldehyde	C21H32O5	410.1977	364.225	0.8859999999999999	5.2851	MS2-MetDNA	-	--	--	--	53477896	Lipids and lipid-like molecules	Steroids and steroid derivatives	rp	710.63	1921.83	208.77	507.71	461.53	1473.47	8942.75	4016.12	6166.97	5676.84	1486.65	1780.88	1.4742663051066058	0.021100772770285752	5.312363501478067	2.409353867286762	up
MW0014993	6beta-Hydroxytestosterone	C19H28O3	372.1633	304.2038	0.8849	4.379	MS2-MetDNA	62-99-7	HMDB0006259	C14497	--	65543	Lipids and lipid-like molecules	Steroids and steroid derivatives	rp	3673.6	5168.07	29197.78	9788.74	12408.37	10616.72	45882.07	167157.33	86432.73	69263.62	28981.56	26564.48	1.3402287109230349	0.04027635104790861	5.988174294824461	2.5821162138177374	up
MW0109227	Phe-Ser	C12H16N2O4	323.1105	252.111	0.8779	2.5338	MS2-MetDNA	16053-39-7	--	--	65155	193508	Organic acids and derivatives	Carboxylic acids and derivatives	rp	204.92	458.41	135.79	120.05	259.58	697.3	469.63	1509.3	685.74	1189.0	1060.67	288.69	1.3066105516981823	0.032887668597251035	2.7733962314437246	1.4716537470308917	up
MW0056988	PC(18:1(11Z)/18:2(9Z,12Z))	C44H82NO8P	784.5835	184.0055	0.8757	11.044	MS2-MetDNA	-	HMDB0008072	--	--	53478723	Lipids and lipid-like molecules	Glycerophospholipids	rp	836485.39	1135702.98	190826.16	1054703.91	160488.72	1080370.52	202871.0	471121.22	162379.88	130470.28	115467.02	97962.32	1.3147181386906306	0.030108258063885007	0.2647193353374523	-1.917464520466996	down
MW0103715	Zeatin riboside	C15H21N5O5	334.1511	351.1543	0.8722	1.7859	MS2-MetDNA	-	HMDB0030388	C16431	--	6440982	Nucleosides, nucleotides, and analogues	Purine nucleosides	rp	7382.39	5576.32	9731.1	10238.01	12702.4	22553.68	4362.95	1745.81	10127.71	8383.59	2519.58	1498.24	1.090486451413049	0.04976587526464553	0.4200094157125069	-1.2515064244972098	down
MW0160052	2-amino-6-(ethylamino)-1H-1,3,5-triazin-4-one	C5H9N5O	197.1163	155.0807	0.8707	2.3272	MS2-MetDNA	-	--	--	--	81748	--	--	rp	2012.02	2364.3	1137.69	1890.19	1220.28	722.77	793.79	790.82	545.13	775.21	844.15	384.13	1.4628973987254414	0.017732934372133934	0.44218673941533604	-1.1772723335653974	down
MEDN1015	Nicotinic Acid	C6H5NO2	124.0391	123.032	0.8595	1.1437	MS2-Search-Local	59-67-6	HMDB0001488	C00253	--	938	CoEnzyme and vitamins	CoEnzyme and vitamins	rp	1720190.56	2493284.97	1387664.08	1686094.3	1274637.43	1051791.46	891761.35	532605.43	931314.21	680858.97	356219.65	1010317.42	1.5497153113640558	0.006348996027825425	0.4580020249930129	-1.1265741178731794	down
MW0163360	(2S)-2-azaniumyl-5-oxo-5-(4-oxobutylamino)pentanoate	C9H16N2O4	239.1024	216.111	0.8588	1.2001	MS2-MetDNA	-	--	--	--	25246104	Organic acids and derivatives	Carboxylic acids and derivatives	rp	16028.21	7278.92	10120.74	15941.71	10435.21	18307.26	32705.29	116141.83	24603.29	80357.53	146355.23	23490.51	1.2670803706422298	0.042813306174644634	5.423666130897858	2.439268372035654	up
MW0107520	Ile-Val	C11H22N2O3	232.1725	230.163	0.8576	2.1195	MS2-MetDNA	41017-96-3	--	--	--	449407	Organic acids and derivatives	Carboxylic acids and derivatives	rp	2940.42	1500.05	3710.83	4806.43	2369.84	1484.67	22826.96	19201.29	8922.81	15241.82	20341.0	8335.93	1.6998736629163476	0.002867840066482555	5.642901243379821	2.4964371011447466	up
MW0014353	4,5beta-Dihydrocortisone	C21H30O5	403.1753	362.2093	0.8567	4.5383	MS2-MetDNA	68-54-2	HMDB0006758	C05469	--	65554	Lipids and lipid-like molecules	Steroids and steroid derivatives	rp	187.54	63.14	152.27	494.37	450.09	100.59	4626.28	3945.57	1210.86	2019.08	837.41	2492.5	1.551039932838631	0.013357629361317723	10.45006906077348	3.385440571481196	up
MW0162001	3-(1H-imidazol-5-ylmethyl)-6-(1H-indol-3-ylmethyl)piperazine-2,5-dione	C17H17N5O2	366.1732	323.1382	0.8565	3.893	MS2-MetDNA	-	--	--	--	24066854	Organic acids and derivatives	Carboxylic acids and derivatives	rp	1009.41	1159.84	1140.08	1402.73	594.79	725.55	7949.82	5843.14	2268.98	2317.31	10539.02	11107.69	1.4290500084654707	0.01580115905232567	6.635163450699557	2.7301320054009226	up
MEDP0022	L-Proline	C5H9NO2	116.0706	115.0633	0.8562	0.9919	MS2-Search-Local	147-85-3	HMDB0000162	C00148	--	145742	Amino acid and Its metabolomics	Amino acids	rp	767763.99	566810.29	593518.39	624941.03	788320.19	855895.28	1712642.36	1675674.11	1219196.5	1380946.82	1984307.5	1248796.93	1.7792638658645257	0.0005375644117182346	2.197049507070365	1.1355673790011482	up
MW0167789	(2S,3R,4aS,4bR,8S,8aR,10aS)-7-ethenyl-1,1,4a,8-tetramethyl-2,3,4,4b,5,8,8a,9,10,10a-decahydrophenanthrene-2,3-diol	C20H32O2	352.2539	304.2402	0.8557	9.348	MS2-MetDNA	-	--	--	--	131801250	--	--	rp	1840.31	1953.01	1459.0	1453.88	1996.21	1675.72	148.05	136.74	954.48	465.75	569.74	585.9	1.84968320946708	1.9033200633509995e-05	0.2756431071879038	-1.8591265694611023	down
MW0057471	PC(22:0/24:1(15Z))	C54H106NO8P	895.7558	436.2261	0.8548	11.4168	MS2-MetDNA	-	HMDB0008553	--	--	24779122	Lipids and lipid-like molecules	Glycerophospholipids	rp	1501.21	110.46	91.14	90.63	2237.35	182.09	4599.34	15738.99	9195.38	8968.38	6722.58	6680.88	1.6910559679604926	0.003319013441380589	12.3206808643968	3.623010079211325	up
MEDN0498	Ribulose-5-Phosphate	C5H11O8P	250.0565	230.0192	0.8519	1.1308	MS2-MetDNA	4300-28-1	HMDB0000618	C00117	--	439184	Carboxylic acids and derivatives	Phosphate sugars	rp	27476.23	10391.19	15125.66	14588.02	4224.58	19427.52	2802.76	1931.98	5235.68	4583.96	1275.1	4055.96	1.499726163491378	0.013449002949025944	0.21796275917100355	-2.1978464357976657	down
MEDN1411	Cortexolone	C21H30O4	386.1782	346.2144	0.8444	4.3709	MS2-MetDNA	152-58-9	HMDB0000015	0	--	440707	Hormones and hormone related compunds	Hormones and hormone related compunds	rp	77.2	660.29	796.37	2256.78	280.17	1563.49	7347.45	9064.74	8115.48	7017.75	1788.81	4220.35	1.6893916409952905	0.003956253402465215	6.665349732886073	2.736680575938853	up
MEDP0618	Carnitine 2-methyl-C4	C12H23NO4	246.1696	245.1627	0.8425	2.7282	MS2-Search-Local	31023-25-3	HMDB0000378	-	--	--	FA	CAR	rp	131651.97	131196.18	94950.23	78600.43	141599.02	66959.86	401518.01	261430.01	261773.15	204085.34	242156.44	193105.36	1.6659636189654317	0.00268408367428972	2.425071185677312	1.2780270968734997	up
MEDP1436	Carnitine C6:0	C13H25NO4	260.1851	260.1856	0.8381	3.5237	MS2-Search-Local	-	-	-	--	--	FA	CAR	rp	22620.87	10120.56	12025.13	9719.58	17007.73	14974.76	50724.06	31588.88	35397.51	23460.99	38656.37	29418.28	1.6677355497830408	0.001688513528735363	2.41990754334838	1.2749519279540475	up
MEDP0039	Betaine	C5H11NO2	235.1655	117.079	0.8261	0.7991	MS2-Search-Local	107-43-7	HMDB0000043	C00719	--	247	Others	Others	rp	3351350.05	3537882.1	4897838.85	5154107.93	4712128.82	3963350.01	447613.57	1537328.27	1628179.74	2221927.38	1466845.46	1365580.58	1.8218215898372816	3.761013765267237e-05	0.33835307795438185	-1.563398582269171	down
MEDP1838	Spermine	C10H26N4	203.2226	202.2157	0.8224	0.6822	MS2-Search-Local	71-44-3	HMDB0001256	C00750	--	1103	Alcohol and amines	Polyamines	rp	607.57	542.42	452.85	256.75	586.51	592.39	1605.65	931.89	531.55	1258.9	1475.1	454.67	1.28587284063105	0.04119742594934812	2.059496657879407	1.0422917850239808	up
MEDP1656	Carnitine C16-OH	C23H45NO5	416.337	415.3298	0.8197	7.2708	MS2-Search-Local	195207-76-2	HMDB0013336	-	--	--	FA	CAR	rp	34510.68	30682.78	24155.88	27403.4	41227.68	32094.83	100732.44	162076.55	32298.56	54152.94	144124.82	43570.51	1.2581773881218647	0.048977690864973285	2.824964428561846	1.4982327014887038	up
MEDP1665	Carnitine C3:0	C10H19NO4	218.1386	217.1314	0.8179	1.2304	MS2-Search-Local	17298-37-2	HMDB0000824	C03017	--	--	FA	CAR	rp	453322.04	675255.25	179763.35	200078.3	259184.14	412141.71	1119740.11	1528029.08	827011.95	609485.0	938319.53	923765.84	1.6006064857679665	0.0027192821286312783	2.728003543020282	1.4478455180770675	up
MW0106978	Glu-Pro	C10H16N2O5	228.1045	244.1059	0.8164	1.9029	MS2-MetDNA	41745-47-5	HMDB0028827	--	--	11218768	Organic acids and derivatives	Carboxylic acids and derivatives	rp	2874.54	2523.27	3174.19	2159.83	3188.68	3635.82	8118.32	7115.35	4981.24	5399.15	9479.88	13394.96	1.5158861479593484	0.009012742449334265	2.761904110938904	1.4656632323134349	up
MEDP0881	Phosphocholine	C5H14NO4P	184.0731	183.066	0.8162	0.8899	MS2-Search-Local	107-73-3	HMDB0001565	C00588	--	1014	Nucleotide And Its metabolomics	Nucleotide and Its metabolomics	rp	757752.23	596707.04	210943.34	312308.92	180533.96	97326.19	530141.67	1559757.58	346065.25	1012276.73	1327013.69	806428.1	1.2293177936093846	0.03072885645454835	2.589421206350233	1.372629659284645	up
MEDP1202	5'-deoxy-5'-fluoroadenosine	C10H12FN5O3	234.0789	269.0924	0.8161	1.8952	MS2-MetDNA	731-98-6	-	C19766	--	448403	Nucleotide And Its metabolomics	Nucleotide and Its metabolomics	rp	7838.57	2176.73	17479.94	5936.13	8373.08	2945.73	26063.98	17587.8	9816.93	23805.47	22179.68	23101.22	1.5242075543289682	0.002828879327662224	2.738649989787751	1.4534648957388354	up
MEDL01930	N,N'-Diferuloylputrescine	C24H28N2O6	441.1825	440.1947	0.8112	4.5793	MS2-Search-Local	42369-86-8	HMDB0033468	-	--	5321825	Alkaloids	Phenolamine	rp	109.9	367.59	308.22	405.54	254.45	333.55	1632.69	2430.53	2226.76	1415.28	1670.83	708.1	1.7492409250821146	0.0023651706404594626	5.667663341295492	2.5027540648423243	up
MEDP0128	Diethanolamine	C4H11NO2	70.0653	105.079	0.8095	0.8078	MS2-Search-Local	111-42-2	HMDB0004437	C06772	--	8113	Alcohol and amines	Amines	rp	36674.16	28401.99	27271.89	31419.44	39017.13	41358.41	67355.21	81157.8	57313.88	59723.11	73196.17	70720.93	1.8508350614136888	3.0005750422596325e-05	2.0057854537470834	1.004167298189129	up
MW0056129	PA(21:0/14:0)	C38H75O8P	732.5481	690.52	0.809	10.1456	MS2-MetDNA	-	HMDB0115227	--	--	52929445	Lipids and lipid-like molecules	Glycerophospholipids	rp	32346.88	41452.17	34736.65	27064.34	53755.8	11653.83	8880.32	9800.79	9819.32	8566.52	8641.57	9092.51	1.600148336094664	0.008209124296650378	0.2726288242749715	-1.8749899926115616	down
MEDP1102	Carnitine C10:0	C17H33NO4	316.2477	315.241	0.8087	5.6341	MS2-Search-Local	3992-45-8	-	-	--	--	FA	CAR	rp	16624.07	10541.37	11027.04	10188.28	9859.78	21002.28	42782.18	29659.35	32012.32	45118.35	38978.18	41736.62	1.8455068862428925	1.972204087599745e-05	2.9060929431840004	1.5390808442393002	up
MEDP0017	L-Histidine	C6H9N3O2	156.0766	155.0695	0.8074	1.0316	MS2-Search-Local	71-00-1	HMDB0000177	C00135	--	6274	Amino acid and Its metabolomics	Amino acids	rp	138160.99	263824.24	173464.76	273695.31	114195.18	151386.31	667012.83	818686.0	631423.03	218456.86	262343.97	599284.66	1.4816414529480522	0.014921921055432281	2.8681533257131098	1.5201221496790525	up
MEDL00820	Cytosine	C4H5N3O	112.0505	111.0433	0.8058	1.1393	MS2-Search-Local	71-30-7	HMDB0000630	C00380	--	597	Nucleotides and derivatives	Nucleotides and derivatives	rp	4055.81	3490.88	3111.64	6350.78	4782.6	5456.89	92048.51	75491.03	59534.51	127315.17	71443.29	42017.61	1.7877491719328138	0.0016707907561185845	17.169693855831127	4.101792410487641	up
MW0167791	(2S,4aS,4bR,8S,8aR,10aS)-7-ethenyl-2-hydroxy-1,1,4a,8-tetramethyl-4,4b,5,8,8a,9,10,10a-octahydro-2H-phenanthren-3-one	C20H30O2	345.265	302.2246	0.8054	11.1676	MS2-MetDNA	-	--	--	--	131801252	--	--	rp	1399.05	1200.21	850.05	2079.14	4921.34	1891.58	3296.38	27467.33	5566.15	16995.3	19920.88	3557.15	1.262299067343532	0.0478533207035423	6.223230484135878	2.6376636790008243	up
MEDL00352	Glu-Val	C10H18N2O5	531.1802	246.1216	0.8053	2.0206	MS2-Search-Local	5879-06-1	HMDB0028832	-	--	6992567	Amino acid and Its metabolomics	Small Peptide	rp	348.38	364.72	247.45	316.15	685.59	839.34	1386.68	311.32	1033.24	1426.76	849.95	806.77	1.2995954471516251	0.03313545404668952	2.0754774898898143	1.053443284916494	up
MEDP0272	5-Hydroxyindole-3-Acetic Acid	C10H9NO3	192.0651	191.0582	0.8012	2.9086	MS2-Search-Local	54-16-0	HMDB0000763	C05635	--	1826	Heterocyclic compounds	Indole and Its derivatives	rp	311283.31	375025.06	249910.44	470712.51	197196.44	138928.17	115316.28	236120.7	121743.02	99987.8	85767.46	159662.39	1.3598524045598408	0.025239283753985545	0.4696336106667559	-1.090392432165445	down
MEDP0150	2'-Deoxyinosine	C10H12N4O4	294.1192	252.0859	0.8	2.0364	MS2-Search-Local	890-38-0	HMDB0000071	C05512	--	135398593	Nucleotide And Its metabolomics	Nucleotide and Its metabolomics	rp	55498.27	46071.14	31957.12	25987.83	49044.02	40272.71	14210.3	20107.16	32346.69	24138.95	11673.8	18058.07	1.5250568535677982	0.003577976635798753	0.4844047823766716	-1.0457149865086108	down
MW0063750	Taurohyocholate	C26H45NO7S	500.2955	515.2917	0.7977	7.8211	MS2-MetDNA	-	HMDB0011637	C15516	--	11954195	Lipids and lipid-like molecules	Steroids and steroid derivatives	rp	288.31	324.18	228.22	431.54	1515.79	459.39	1812.18	1282.4	1092.65	1504.03	1169.02	1640.54	1.5612197560118857	0.005046732924533335	2.6177069251685183	1.3883035841914269	up
MEDP0577	Carnitine isoC4:0	C11H21NO4	232.1541	231.1471	0.7918	2.0305	MS2-Search-Local	25518-49-4	HMDB0000736	-	--	--	FA	CAR	rp	91047.76	101518.54	58632.72	54741.61	83529.21	39604.2	346286.23	383078.74	211311.03	170929.79	378440.4	101267.69	1.5497142284647412	0.010046109642029163	3.708716285888561	1.8909199069357523	up
MW0109395	Prolyl-Tryptophan	C16H19N3O3	370.1406	1535.1757	0.7828	3.2246	MS2-MetDNA	35310-39-5	HMDB0029028	--	--	7408124	--	--	rp	92.12	424.84	550.03	465.38	515.23	213.77	2511.08	3651.76	486.56	2290.98	5334.78	1069.78	1.3490327862471927	0.028669815085611488	6.785683015163374	2.762494037898424	up
MEDL00392	1-Oleoyl-sn-glycero-3-phosphocholine	C26H52NO7P	522.3535	521.3481	0.7815	9.6637	MS2-Search-DB	19420-56-5	HMDB0002815	-	--	16081932	-	-	rp	2709.44	3384.9	2711.14	1870.43	3811.14	4022.56	6220.12	6034.38	6299.58	11160.43	4576.75	6267.13	1.5541757669722376	0.008691468978050863	2.1912071621174083	1.1317258867156132	up
MW0106716	Formiminoglutamic acid	C6H10N2O4	372.1157	174.0641	0.7731	1.1474	MS2-MetDNA	-	HMDB0000854	C00439	--	439233	Organic acids and derivatives	Carboxylic acids and derivatives	rp	43988.57	47329.79	44892.2	37962.61	62275.87	64121.38	20033.84	15348.24	26866.4	28085.07	16157.22	21393.82	1.7120415677826708	0.0004812461645354238	0.4254729723570271	-1.232860605478915	down
MW0163405	(2S)-6-[acetyl(hydroxy)amino]-2-azaniumylhexanoate	C8H16N2O4	246.1458	204.111	0.769	1.2057	MS2-MetDNA	-	--	--	--	25246243	--	--	rp	1783.64	775.71	2887.04	1872.8	3670.99	4347.24	11818.46	27560.63	14073.78	27478.34	27318.81	4384.96	1.5606721130343342	0.01040697736179667	7.343802282261293	2.8765272174879755	up
MEDP0212	N-Acetyl-5-Hydroxytryptamine	C12H14N2O2	219.1126	218.106	0.7686	3.1249	MS2-Search-Local	1210-83-9	HMDB0001238	C00978	--	903	Tryptamines,Cholines,Pigments	Tryptamines	rp	10841.84	6130.5	8329.01	8912.31	7309.44	13200.61	21789.4	25397.76	12664.02	23496.72	29784.51	14485.44	1.5935495359285443	0.004623660411890695	2.33203943957747	1.2215921876814997	up
MW0167975	[(10S,12R,13R,14S,16S,18R)-13-(hydroxymethyl)-14-methyl-8,15-diazahexacyclo[14.2.1.01,9.02,7.010,15.012,17]nonadeca-2,4,6,8-tetraen-18-yl] acetate	C21H24N2O3	318.1737	352.1787	0.7641	3.0418	MS2-MetDNA	-	--	--	--	135398114	--	--	rp	1448.01	865.67	2373.23	1479.97	3142.78	1206.6	10600.92	11340.22	8677.04	5287.31	8348.45	33715.69	1.2304754840348795	0.04498169965045182	7.414197632998802	2.890290572177182	up
MW0166277	(9R,10S,12S,13S,14R,16S,18R)-13-ethyl-8,15-diazahexacyclo[14.2.1.01,9.02,7.010,15.012,17]nonadeca-2,4,6-triene-14,18-diol	C19H24N2O2	351.1547	312.1838	0.7629	3.6197	MS2-MetDNA	-	--	--	--	91820294	Alkaloids and derivatives	Ajmaline-sarpagine alkaloids	rp	12693.24	34268.33	23763.12	28838.81	7953.31	17276.62	68653.42	74552.75	54809.91	50978.63	28354.09	138681.16	1.3529332625373989	0.023799104631081786	3.33374890008232	1.7371454437818874	up
MW0107624	L-2,4-Diaminobutyric acid	C4H10N2O2	260.1356	118.0742	0.7628	6.4068	MS2-MetDNA	1758-80-1	HMDB0002362	C03283	--	134490	Organic acids and derivatives	Carboxylic acids and derivatives	rp	3301.51	1108.92	3027.25	2298.26	1289.1	2732.08	318.91	548.49	431.85	440.35	289.75	145.21	1.6852259329037256	0.003229910111092173	0.15806796771417272	-2.661383058007534	down
MEDP1100	2-Aminomethylpyrimidine	C5H7N3	110.071	109.064	0.7626	0.9975	MS2-Search-Local	372118-67-7	-	-	--	4658047	Nucleotide And Its metabolomics	Nucleotide and Its metabolomics	rp	33563.33	32205.71	1133.89	26094.84	40186.99	21903.3	54137.37	158268.37	37810.98	134447.3	161415.56	113143.47	1.4949777555852002	0.010243690035599086	4.2506370251842736	2.0876790681221067	up
MEDP1664	Glu-Leu-Arg	C17H32N6O6	417.2442	416.2383	0.7552	1.3718	MS2-Search-Local	-	-	-	--	25217475	Amino acid and Its metabolomics	Small Peptide	rp	3240.23	3570.14	3522.88	4839.95	11608.08	7784.13	13404.76	24739.39	16781.8	26427.7	21212.87	11249.36	1.6702269841557984	0.00188248667543166	3.2927681170279763	1.7193009181911187	up
MW0103313	1-Methylguanosine	C11H15N5O5	595.2202	228.0786	0.7511	1.7417	MS2-MetDNA	-	HMDB0001563	--	--	96373	Nucleosides, nucleotides, and analogues	Purine nucleosides	rp	116.11	730.38	221.19	298.15	90.41	476.93	1098.78	2233.54	953.93	694.0	646.64	993.93	1.4066787840422037	0.01992959250778973	3.4248514098604885	1.7760413968592519	up
MW0057026	PC(18:1(9Z)/20:1(11Z))	C46H88NO8P	880.5674	263.1674	0.7471	8.2845	MS2-MetDNA	-	HMDB0008110	--	--	52922693	Lipids and lipid-like molecules	Glycerophospholipids	rp	1405.68	2180.88	1493.16	1261.84	705.55	863.39	127.36	519.14	1511.29	184.26	526.97	121.27	1.3157356819467128	0.02243481392008828	0.3780152961254029	-1.4034834816109043	down
MEDP1024	Leu-Val	C11H22N2O3	231.17	230.163	0.7449	2.312	MS2-Search-Local	22906-55-4	HMDB0029131	-	--	6993115	Amino acid and Its metabolomics	Small Peptide	rp	30413.76	24977.28	32603.72	36106.54	30191.5	26690.28	83150.07	149932.32	53596.87	98122.72	147026.58	55220.94	1.5310584617711782	0.011441091804585257	3.2436706237953286	1.6976273295605395	up
MEDP0034	3-N-Methyl-L-Histidine	C7H13N3O3	170.092	169.0851	0.7448	0.9148	MS2-Search-Local	368-16-1	HMDB0000479	C01152	--	64969	Amino acid and Its metabolomics	Amino acid derivatives	rp	15592.38	37639.04	35141.9	26083.78	39485.19	16088.45	82910.39	98989.57	32653.55	45554.05	48756.66	79796.87	1.4134342201476702	0.016757434762241383	2.2858283743280774	1.1927170864916377	up
MW0109317	Pro Ile	C11H20N2O3	275.1597	228.1474	0.7445	1.9155	MS2-Search-DB	-	--	--	23879	--	--	--	rp	13689.75	18744.82	12032.28	27248.21	13285.62	8242.24	21523.48	81023.45	41766.12	28166.49	87022.12	134980.64	1.2471343046599273	0.036109841427619055	4.230694405537707	2.0808944797056435	up
MW0114590	Hexaethylene glycol	C12H26O7	300.1923	282.1679	0.7405	2.4482	MS2-Search-Local	2615-15-8	HMDB0061822	--	--	17472	Organic oxygen compounds	Organooxygen compounds	rp	1529.0	688.64	1288.15	1211.12	2117.63	1430.76	6951.66	13791.96	7495.08	9432.2	19940.35	5411.01	1.5490463198292928	0.00920595384345477	7.624921055497078	2.9307224007192847	up
MW0055444	Octanoylcarnitine	C15H29NO4	288.2165	287.2097	0.7316	4.6893	MS2-Search-DB	14919-35-8	HMDB0000791	C02838	--	11953814	Lipids and lipid-like molecules	Fatty Acyls	rp	16160.09	8912.71	10604.28	7396.78	8218.96	18624.64	54113.68	27994.12	33435.81	38456.55	36272.31	41472.25	1.799102018434935	0.0002200707947046381	3.3145471817769128	1.7288117894248003	up
MW0151216	HoPhe-Leu-OH	C21H24N2O6	401.1686	400.1634	0.7293	4.5456	MS2-Search-DB	-	--	--	65234	--	--	--	rp	3841.38	2963.73	6987.58	2951.62	691.08	5865.73	107373.89	96546.63	39695.89	36881.88	24634.43	55269.57	1.6034260775781708	0.009824191313481213	15.467165955971215	3.9511369713236206	up
MW0137272	Aegeline	C18H19NO3	280.1258	297.1365	0.7279	3.64	MS2-Search-DB	456-12-2	HMDB0033435	--	--	15558419	Phenylpropanoids and polyketides	Cinnamic acids and derivatives	rp	762.86	411.87	566.61	547.94	1165.93	731.82	5344.79	24254.39	729.22	10463.45	36703.63	12056.73	1.2216118400808649	0.04693254166137556	21.388002951973114	4.4187298758573785	up
MW0159048	Val Ile Thr	C15H29N3O5	332.2173	331.2107	0.7277	2.4186	MS2-Search-DB	-	--	--	21085	--	--	--	rp	5930.01	4738.44	5734.9	3712.1	6001.17	7374.13	29554.17	23942.45	17720.86	33379.16	17969.91	24286.01	1.8430956218084296	0.0005419777955793379	4.384869254943529	2.1325338260094124	up
MW0012993	1-Stearoyl-2-arachidonyl-sn-glycero-3-phosphocholine	C46H84NO8P	810.5999	809.5935	0.727	9.0821	MS2-Search-DB	-	HMDB0008043	--	--	--	--	--	rp	366.77	561.41	586.84	1385.67	4510.98	3317.33	8700.34	8001.98	11460.2	11097.57	6845.34	7467.13	1.839526836307686	5.212630569013238e-05	4.993248205797372	2.3199786223445407	up
MW0161555	(5S,8S,9S,10R,13S,14S,17R)-17-[(2S,3R,4R,5S)-3,4-dihydroxy-5,6-dimethylheptan-2-yl]-10,13-dimethyl-2,4,5,7,8,9,11,12,14,15,16,17-dodecahydro-1H-cyclopenta[a]phenanthrene-3,6-dione	C28H46O4	488.3723	446.3396	0.7234	8.5005	MS2-MetDNA	-	--	--	--	14353979	Lipids and lipid-like molecules	Steroids and steroid derivatives	rp	1318.73	1077.21	1071.77	1178.07	912.15	408.82	3739.07	3598.8	1234.02	1862.95	6560.12	2075.48	1.256057006327643	0.038929041299069184	3.1961184899652237	1.6763208944099628	up
MW0146085	Asp Gln Met	C14H24N4O7S1	393.1417	392.1366	0.7218	4.3795	MS2-Search-DB	-	--	--	17381	--	--	--	rp	919.4	2543.89	3402.57	4383.33	3589.28	5535.57	23848.89	75235.07	42263.82	34095.22	14267.16	11229.72	1.4493462199399822	0.02592721021991014	9.862544689222167	3.301959932289405	up
MW0056905	PC(16:0/22:5(7Z,10Z,13Z,16Z,19Z))	C46H82NO8P	810.5997	1105.3762	0.7213	10.6275	MS2-MetDNA	-	HMDB0007990	--	--	24778737	Lipids and lipid-like molecules	Glycerophospholipids	rp	17203.12	18113.73	1864.99	3935.95	16408.67	12523.88	31622.23	27365.47	29719.07	27658.81	26129.25	29263.96	1.7457436103552395	0.0015171978043586074	2.451933709386707	1.2939199747742618	up
MW0056964	PC(18:0/20:4(5Z,8Z,11Z,14Z))	C46H84NO8P	810.5999	809.5935	0.7177	11.8821	MS2-Search-DB	35418-59-8	HMDB0008048	--	45201	16219824	Lipids and lipid-like molecules	Glycerophospholipids	rp	1422.41	1026.68	1675.1	6566.07	9736.58	5445.19	10851.31	15168.88	19807.6	15140.22	16053.27	10536.03	1.713672319074044	0.0004698080104593816	3.3842458438707745	1.7588343748557205	up
MEDP1776	Leu-Ala	C9H18N2O3	203.1387	202.1317	0.7176	2.1195	MS2-Search-Local	7298-84-2	HMDB0028922	-	--	81721	Amino acid and Its metabolomics	Small Peptide	rp	9393.03	6615.55	6456.55	10253.29	10571.55	9112.4	85264.94	130268.02	35762.04	124172.33	147254.82	49538.98	1.6350930544092444	0.005646866728919649	10.920520007014954	3.448969650200058	up
MEDP1295	Cytarabine	C9H13N3O5	226.082	243.0855	0.7135	1.1392	MS2-Search-Local	147-94-4	HMDB0015122	C02961	--	6253	Nucleotide And Its metabolomics	Nucleotide and Its metabolomics	rp	13086.41	3872.65	2611.4	9816.03	9752.18	4171.49	82761.83	208838.86	146612.29	365410.22	197144.92	99142.98	1.5924681534556662	0.008392519964424042	25.39614492303884	4.666537610683249	up
MW0012818	1-Hexadecyl-2-(5Z,8Z,11Z,14Z-eicosatetraenoyl)-sn-glycero-3-phosphocholine	C44H82NO7P	768.5871	767.5829	0.7127	11.1011	MS2-Search-DB	86288-11-1	--	--	43414	14389476	Lipids and lipid-like molecules	Glycerophospholipids	rp	1697.32	22968.63	34758.2	36598.8	44752.01	67832.97	3097.65	1114.87	1825.16	2204.64	2134.23	1612.97	1.4509344084021474	0.014855851031464619	0.057473941666551225	-4.120948194581176	down
MW0112046	2-Acetyl-3-ethylpyrazine	C8H10N2O	168.1128	150.0793	0.7092	0.8234	MS2-Search-DB	32974-92-8	HMDB0029410	--	--	61918	Organic oxygen compounds	Organooxygen compounds	rp	275330.9	163052.41	170714.48	259531.27	136093.24	101789.46	734991.29	324737.81	686025.0	535487.21	186992.35	233559.65	1.3276223317033409	0.03841525041357567	2.441721279130373	1.2878985270387555	up
MW0161416	(1S,10S,12R)-4-methoxy-9-azatetracyclo[7.5.2.01,10.02,7]hexadeca-2,4,6-triene-5,12-diol	C16H21NO3	552.307	275.1521	0.7077	2.7112	MS2-MetDNA	-	--	--	--	11818191	Organoheterocyclic compounds	Quinolines and derivatives	rp	228.23	288.47	67.89	449.17	540.02	1255.4	2454.2	5321.29	1791.88	5216.6	5117.9	909.67	1.5145596420056404	0.013007607487644271	7.3560324899794285	2.8789278518309662	up
MW0141968	2,3,4,5-Tetrahydrodipicolinate;delta1-Piperidine-2,6-dicarboxylate;L-2,3,4,5-Tetrahydrodipicolinate;(S)-2,3,4,5-Tetrahydropyridine-2,6-dicarboxylate	C7H9NO4	345.1218	171.0532	0.7072	2.5288	MS2-MetDNA	-	HMDB0012289	C03972	--	440179	Organic acids and derivatives	Carboxylic acids and derivatives	rp	94.37	690.62	279.96	653.12	580.2	766.35	4989.74	1868.64	2986.81	1184.1	2206.51	1148.26	1.4433511807075	0.023245456844198858	4.693586806847176	2.230690841871596	up
MW0013984	3beta-Hydroxy-5alpha-pregnan-20-one	C21H34O2	387.2509	318.2559	0.7042	8.5253	MS2-MetDNA	516-55-2	HMDB0001455	C15484	--	92787	Lipids and lipid-like molecules	Steroids and steroid derivatives	rp	7411.06	5470.73	5692.48	3999.76	2808.63	3353.02	815.73	272.16	6185.0	1514.77	521.97	1813.34	1.2745979086195798	0.02886824743176945	0.3870787119010233	-1.3693011287176022	down
MEDP1667	Phe -Glu	C14H18N2O5	295.1288	294.1216	0.7007	2.6837	MS2-Search-Local	3617-45-6	-	-	--	--	Amino acid and Its metabolomics	Small Peptide	rp	408118.91	166714.41	297070.58	294587.36	439908.32	419031.73	680891.29	996861.24	511628.25	875512.69	1132248.27	664989.28	1.6258139757025731	0.002699035167627472	2.400541058091968	1.2633596116053825	up
MW0017198	cis-Zeatin-O-glucoside	C16H23N5O6	404.151	381.1648	0.6979	3.5194	MS2-MetDNA	-	HMDB0012203	C15546	--	5280589	Lipids and lipid-like molecules	Fatty Acyls	rp	103.48	418.54	417.66	409.69	588.11	743.63	338.13	2999.17	1176.09	763.71	2177.99	1676.83	1.2590115482066102	0.041814062309506524	3.406022132624174	1.768087809803124	up
MW0052514	Eicosapentaenoyl PAF C-16	C44H80NO7P	766.572	765.5672	0.6955	11.0346	MS2-Search-DB	132196-28-2	--	--	43430	10485310	Lipids and lipid-like molecules	Glycerophospholipids	rp	25748.82	18266.91	29128.22	79288.73	20925.67	16918.34	4254.56	4429.84	5191.82	6972.05	3850.75	3902.45	1.3272865710137551	0.03892517762438444	0.15031515421042904	-2.733937631194432	down
MEDP1610	Stachydrine	C7H13NO2	144.1018	143.0946	0.6932	0.8234	MS2-Search-Local	471-87-4	-	C10172	--	115244	Amino acid and Its metabolomics	Amino acid and Its metabolomics	rp	329078.9	310181.44	240991.43	320096.75	319458.02	267479.82	518613.55	1007867.03	870345.86	1046589.66	428601.57	667912.06	1.6332555447636057	0.006968244565249958	2.540124420800705	1.3448991650588222	up
MEDL00009	L-Valine	C5H11NO2	118.0864	117.079	0.6918	0.9314	MS2-Search-Local	72-18-4	HMDB0000883	C00183	--	6287	Amino acids and derivatives	Amino acids and derivatives	rp	13798940.58	12915145.26	50741628.57	49906994.29	46714162.78	40975449.64	5672507.45	9706366.07	9219349.22	12057163.04	9869914.17	9288100.67	1.477394711532445	0.014266529892618363	0.2595340535239139	-1.9460042475302928	down
MW0014190	3-Methylglutarylcarnitine	C13H23NO6	290.1597	289.1525	0.6863	2.2691	MS2-Search-DB	102673-95-0	HMDB0000552	--	--	128145	--	--	rp	16401.12	7567.26	12785.28	5620.48	49266.06	28099.31	171192.72	59865.46	78967.32	73921.18	139897.6	86782.75	1.6052151570265354	0.0044511449618067035	5.099628602121388	2.350392181713852	up
MEDP0514	Thiamine	C12H17N4OS+	265.1114	264.1045	0.684	0.95	MS2-Search-Local	59-43-8	HMDB0000235	C00378	--	1130	CoEnzyme and vitamins	CoEnzyme and vitamins	rp	46874.11	42588.1	22975.39	28283.34	26405.5	47882.13	103781.49	94230.29	107376.47	92729.14	64950.13	77788.42	1.836498129365759	8.351140392491386e-05	2.5155087539068792	1.3308502101744266	up
MW0149516	Gelsemine	C20H22N2O2	369.1811	322.1681	0.6815	5.3195	MS2-Search-DB	509-15-9	--	C09207	--	279057	Alkaloids and derivatives	Gelsemium alkaloids	rp	162049.62	133911.82	122905.32	71734.55	12142.04	138899.08	4263776.27	1950107.42	1137352.49	1036518.44	189819.88	1009441.82	1.3092814501369825	0.04994342811042296	14.941369011397828	3.9012404368209737	up
MEDP1228	Heterodendrin	C11H19NO6	262.128	261.1212	0.6809999999999999	0.8567	MS2-Search-Local	66465-22-3	-	C08332	--	181804	Others	Others	rp	19651.07	11513.6	5637.15	6817.49	11065.38	8084.85	44749.77	44411.46	23562.28	38887.47	39030.11	38482.87	1.8221775680281087	5.291523982730923e-05	3.6502411838608335	1.8679917909144184	up
MW0100572	TG(i-21:0/16:0/10:0)	C50H96O6	815.6991	899.5395	0.6799	9.8881	MS2-MetDNA	-	HMDB0065906	--	--	131773470	Lipids and lipid-like molecules	Glycerolipids	rp	7470.72	4979.58	3915.11	2629.63	1659.86	1179.65	270.33	290.13	378.79	311.16	113.54	231.77	1.5164805242480128	0.01687370438230592	0.07308233968641442	-3.7743333680704727	down
MEDN1060	L-Isoisoleucine	C6H13NO2	132.1016	131.0946	0.6776	4.2798	MS2-Search-Local	1509-34-8	-	-	--	--	Amino acid and Its metabolomics	Amino acids	rp	33884.57	20537.41	33703.99	31809.01	44239.48	42969.73	63538.9	82380.73	59155.62	83390.43	101015.37	78052.04	1.7505930458245182	0.0002955228906134074	2.2570417736553456	1.1744331203851732	up
MW0151030	His Met Leu	C17H29N5O4S1	446.2028	399.194	0.6761	2.7344	MS2-Search-DB	-	--	--	21195	--	--	--	rp	26908.9	7646.78	13125.54	23693.25	12973.27	12385.15	36584.23	63484.66	36770.47	69400.32	68587.7	34721.93	1.6288447728327222	0.002545770293593728	3.200041991922292	1.6780908367190632	up
MW0123754	Doramapimod	C31H37N5O3	528.2783	527.2896	0.6734	2.277	MS2-Search-DB	285983-48-4	--	D03736	96425	156422	Organoheterocyclic compounds	Azoles	rp	204.78	54.4	157.24	58.16	203.57	135.03	2065.83	1610.86	711.11	2254.23	1207.46	967.37	1.7322995646989352	0.0030077902361969355	10.842445706977545	3.438618313880828	up
MW0148023	Cys Ile Leu	C15H29N3O4S1	370.176	347.1879	0.6717	5.1605	MS2-Search-DB	-	--	--	15651	--	--	--	rp	639.71	993.46	669.0	665.07	207.51	1680.68	36156.95	20571.82	8020.32	8159.73	4545.55	16011.36	1.4299104660324509	0.02692180180168004	19.249732773410386	4.266766513206508	up
MEDL00444	Pro-Ile	C11H20N2O3	251.1388	228.1474	0.6693	3.6151	MS2-Search-Local	-	-	-	--	7079600	Amino acid and Its metabolomics	Small Peptide	rp	1457.92	2948.63	2367.04	4660.79	327.82	923.18	10275.1	20858.17	17736.62	7257.44	4620.93	22923.84	1.5123766530101883	0.01156651143976321	6.5959474607776825	2.721579907208162	up
MW0110500	β-Alanine, N-[2-[(3-hexylphenyl)amino]-2-oxoethyl]-	C17H26N2O3	307.201	306.1943	0.6684	2.5781	MS2-Search-DB	1345982-24-2	--	--	64710	24905345	Organic acids and derivatives	Carboxylic acids and derivatives	rp	3200.03	14367.1	5197.2	10403.49	5559.24	10514.95	63890.74	39659.06	53700.78	42278.22	9594.61	56085.66	1.6536700448130712	0.0051827924520765605	5.385829498024147	2.4291685584232128	up
MEDP1669	Ala-Phe	C12H16N2O3	237.1228	236.1161	0.6655	1.8701	MS2-Search-Local	3061-90-3	-	-	--	96814	Amino acid and Its metabolomics	Small Peptide	rp	4870.61	2227.35	2774.15	2320.68	2053.26	4464.38	14317.75	23087.93	7610.06	17207.69	25338.39	6983.9	1.554818875381251	0.0093918419957437	5.0531024674472995	2.3371694354039585	up
MW0152846	Lys Ala Glu	C14H26N4O6	347.1962	346.1852	0.6605	5.1720000000000015	MS2-Search-DB	-	--	--	19875	--	--	--	rp	2946.84	1387.5	1413.63	1428.69	53.25	705.56	7139.83	9188.67	7950.5	6711.04	2280.32	18508.68	1.4045853190924278	0.02012303134443084	6.525012381119202	2.705980639178664	up
MW0155828	Pro Gln Asp	C14H22N4O7	359.1575	358.1489	0.6592	3.5818	MS2-Search-DB	-	--	--	17697	--	--	--	rp	5017.6	1403.66	1653.59	1262.98	583.33	277.05	7605.26	23782.3	7587.1	5508.45	5274.88	16660.34	1.3617124816578066	0.027199326941047274	6.512743903096719	2.7032654975176835	up
MW0108971	O-Benzyl-L-serine	C10H13NO3	196.0912	195.0895	0.6568	2.3214	MS2-Search-Local	4726-96-9	--	--	44267	78457	Organic acids and derivatives	Carboxylic acids and derivatives	rp	1436.02	3539.54	2181.28	3345.62	3251.27	1504.53	1126.2	471.33	1546.47	380.49	316.26	1371.15	1.5221908685634158	0.005901662102679016	0.3415789218429886	-1.5497091430285566	down
MW0015937	Asclepin	C31H42O10	539.2645	574.2778	0.6548	2.8922	MS2-Search-DB	36573-63-4	--	C08849	--	441844	--	--	rp	3086.0	1244.46	2423.18	2896.35	2618.34	4493.83	7823.08	7889.53	4898.36	7419.62	10166.03	7367.61	1.7446112761055266	0.00028804699961893274	2.718279147794795	1.4426936181582934	up
MW0148978	Ergosta-5,7,22,24(28)-tetraen-3beta-ol;Ergosta-5,7,22,24(24(1))-tetraen-3beta-ol;5,7,22,24(28)-Ergostatetraenol	C28H42O	395.3266	394.3236	0.6529	7.9937	MS2-MetDNA	-	--	C05440	--	23724485	Lipids and lipid-like molecules	Steroids and steroid derivatives	rp	6013.72	5966.0	6399.3	9174.53	6215.44	4854.62	848.45	583.34	2422.46	910.44	240.9	8357.11	1.4173506784200756	0.019144890677587584	0.34597232107511444	-1.5312714727623062	down
MW0052671	Ethyl (2E)-2-hexenoate	C8H14O2	160.13299999999995	142.0994	0.6527	0.8151	MS2-Search-DB	27829-72-7	HMDB0032268	--	--	5364778	Lipids and lipid-like molecules	Fatty Acyls	rp	52588.99	76610.75	41055.68	75976.41	55134.64	56797.47	169613.71	121842.09	135509.13	137769.28	118622.62	96209.76	1.7901367732897642	0.00029669841421287854	2.1765635870545763	1.1220521682481528	up
MEDN0499	Argininosuccinic acid	C10H18N4O6	291.1334	290.1226	0.6523	3.748	MS2-Search-DB	2387-71-5	HMDB0000052	C03406	--	--	Organic acid And Its derivatives	Organicacid and Its derivatives	rp	4579.45	4371.71	6557.14	6523.56	1643.37	846.18	12265.69	12938.08	11844.81	13894.82	9241.25	8270.49	1.7253095453187002	0.0002630419764443662	2.791647788605957	1.4811169337808	up
MW0153180	Lys Tyr Ile Glu	C26H41N5O8	552.3059	551.2955	0.6523	9.2089	MS2-Search-DB	-	--	--	175222	--	--	--	rp	5806.46	7321.98	7114.57	6881.12	9389.6	6427.12	11829.03	22077.32	9071.21	24797.11	23090.0	7019.29	1.3263302417262466	0.03543926439068697	2.2795068099490345	1.188721719211463	up
MEDP1869	His-Leu	C12H20N4O3	328.089	261.1434	0.6513	2.1347	MS2-Search-Local	7763-65-7	HMDB0028889	C05010	--	189008	Amino acid and Its metabolomics	Small Peptide	rp	510.43	259.01	345.31	749.28	390.12	839.49	1955.68	3556.39	434.53	1805.42	2338.9	801.65	1.3380791424213898	0.03530151469770754	3.520955896613698	1.8159671561600887	up
MW0156884	Ser Phe Val Phe Ser	C29H39N5O8	586.2838	585.2799	0.6442	5.2352	MS2-Search-DB	-	--	--	264116	--	--	--	rp	305.1	261.64	101.53	304.9	121.85	444.43	2979.81	2449.56	553.05	2206.54	2881.38	817.81	1.5713219497430089	0.009633906159997064	7.722335899184773	2.9490373086890704	up
MW0127573	Thiodiglycol	C4H10O2S	164.0737	122.0402	0.6426	1.6293	MS2-Search-DB	111-48-8	HMDB0042033	--	--	5447	Organosulfur compounds	Thioethers	rp	103823.81	64704.18	82163.25	120627.6	102147.13	124241.63	184564.09	274596.72	124128.08	233764.97	340157.01	151128.97	1.4527730307163629	0.014451996094879294	2.188929570244716	1.1302255359289484	up
MW0144652	Ala Lys Ala	C12H24N4O4	335.1963	288.1798	0.6419	4.9195	MS2-Search-DB	-	--	--	18417	--	--	--	rp	55615.87	27099.79	13456.67	32983.53	1344.5	7216.77	171662.89	99291.29	58479.65	41371.91	26055.2	153958.77	1.2757782024379731	0.0376165393974137	3.999645577859487	1.9998721635702843	up
MW0109329	Pro Phe	C14H18N2O3	263.1423	262.1317	0.6418	2.4934	MS2-Search-DB	-	--	--	23690	--	--	--	rp	7400.03	5074.91	7774.96	12235.86	7149.09	7635.27	15378.96	29929.73	13738.79	15888.06	36301.03	14399.97	1.3885509205663502	0.020188693880239642	2.6578426287049832	1.4102556849345285	up
MEDP1589	Thr-Leu	C10H20N2O4	233.1562	232.1423	0.6389	2.0436	MS2-Search-Local	59652-61-8	-	-	--	7021827	Amino acid and Its metabolomics	Amino acid and Its metabolomics	rp	15672.58	17437.99	8173.06	9646.3	14847.2	2999.45	55662.53	57559.75	29999.92	30005.43	71445.77	19977.9	1.5217044557599382	0.009563575512112444	3.8479857532898563	1.9441034577108327	up
MW0107090	Gly Pro Lys	C13H24N4O4	323.1601	300.1798	0.6351	2.535	MS2-Search-DB	52766-29-7	--	--	20897	24944865	--	--	rp	17279.0	11485.36	12853.63	13648.17	3965.91	17894.09	8277.76	141.25	12941.78	8409.47	646.91	5581.89	1.1750135917230915	0.038613252057028105	0.4667555081181275	-1.0992610472879063	down
MEDP1077	2'-O-methyladenosine	C11H15N5O4	282.119	281.1124	0.6347	0.9652	MS2-Search-Local	2140-79-6	HMDB0004326	C04779	--	102213	Nucleotide And Its metabolomics	Nucleotide and Its metabolomics	rp	5287.38	9410.79	6084.29	4893.97	10198.93	10319.59	24077.17	23893.3	17834.18	20347.97	17354.64	16653.76	1.8607007897847976	3.952737787274137e-05	2.601172206052826	1.3791619135425142	up
MEDN1016	P-Aminohippuric Acid	C9H10N2O3	263.0692	194.0691	0.6346	2.0354	MS2-Search-Local	61-78-9	HMDB0001867	-	--	2148	Amino acid and Its metabolomics	Amino acid derivatives	rp	93333.43	79753.0	42763.16	66177.64	28275.12	25855.79	302712.3	333489.26	130771.35	279215.83	206460.7	100908.96	1.6118790606888524	0.006106806174147258	4.026552502938052	2.009545145075888	up
MW0146249	Asp Pro Val	C14H23N3O6	294.1503	329.1587	0.6336	2.0697	MS2-Search-DB	-	--	--	22572	--	--	--	rp	551.19	2350.77	7321.46	2477.7	9816.99	884.29	11954.16	21365.64	9287.2	10290.74	25405.62	9791.97	1.4274077455882646	0.010580275147017124	3.764371602912522	1.9124090518754189	up
MW0107732	Leu Leu	C12H24N2O3	245.1856	244.1787	0.6317	2.9088	MS2-MetDNA	3303-31-9	--	--	23804	76807	--	--	rp	9540.61	6914.52	12857.38	6205.0	14663.54	9507.84	22585.52	30304.71	24781.41	43804.83	65147.16	11868.08	1.3347068848412926	0.029374882640935494	3.3254381175458283	1.7335444243347595	up
MW0014081	3-Hydroxybutyrylcarnitine	C11H21NO5	248.1489	247.142	0.6311	0.8552	MS2-Search-DB	-	HMDB0062735	--	--	90659885	Lipids and lipid-like molecules	Fatty Acyls	rp	8791.4	12433.65	3866.56	10744.54	8901.19	6090.32	33166.39	125694.51	21701.61	47293.75	107070.41	51721.99	1.4031787481533176	0.022253968014884964	7.607052144442612	2.927337494397311	up
MW0008766	N1,N1-dimethyl-4-[[4-(dimethylamino)phenyl](4-nitrophenyl)methyl]aniline	C23H25N3O2	376.1864	375.1947	0.6308	2.3614	MS2-Search-DB	-	--	--	96298	--	--	--	rp	2317.98	376.92	2811.51	961.69	2171.53	4423.99	6384.23	10675.73	6428.47	7900.85	10613.69	3099.91	1.590792151257472	0.004392603669033767	3.452556029645688	1.7876648273829845	up
MW0149838	Gln Tyr Glu	C19H26N4O8	439.1818	438.1751	0.6298	2.0281	MS2-Search-DB	-	--	--	20445	--	--	--	rp	23460.03	6313.5	30732.67	23997.73	31683.55	18938.55	7424.7	5610.34	20647.52	10191.84	4034.51	1122.63	1.3413176505775692	0.01343973768000012	0.3628578446358559	-1.46252363483897	down
MW0123336	Cinnamaldehyde	C9H8O	97.0447	132.0575	0.6285	1.1724	MS2-Search-DB	104-55-2	HMDB0032072	C00903	--	637511	Phenylpropanoids and polyketides	Cinnamaldehydes	rp	18927.77	27759.23	17538.9	23099.6	11847.71	9285.08	8635.44	6086.98	8278.34	6958.13	5292.33	13429.18	1.483556754576886	0.014427480185007426	0.44883982589067184	-1.1557274018599706	down
MW0150030	Glu Ile Ala	C14H25N3O6	373.2074	331.1743	0.627	1.5047	MS2-Search-DB	-	--	--	18382	--	--	--	rp	341.34	1100.19	55.69	138.39	361.13	1853.92	17033.03	9549.04	3327.19	7178.77	25794.28	4480.59	1.3432393943262722	0.029885317355498663	17.493858195737875	4.1287765994706485	up
MW0147998	Cys Gln Gln	C13H23N5O6S1	378.1421	377.1369	0.6264	3.9391	MS2-Search-DB	-	--	--	17212	--	--	--	rp	8712.39	23008.61	12583.62	14585.98	7763.16	20955.19	100309.53	46162.36	51551.18	38889.52	28568.64	36985.11	1.4848419089219305	0.017819435859128062	3.452459366309036	1.7876244347963106	up
MW0144667	Ala Lys Ser	C12H24N4O5	351.191	304.1747	0.6255	3.8062	MS2-Search-DB	-	--	--	23240	--	--	--	rp	16545.04	10537.49	10624.55	15979.86	4173.61	2654.22	88814.39	155862.11	83274.09	63979.99	40338.24	176968.45	1.5748315050623976	0.008349268342266054	10.067579699964158	3.3316449883071524	up
MW0154478	N-Hydroxy-L-phenylalanine;2-(Hydroxyamino)-3-phenylpropanoate	C9H11NO3	364.1671	181.0739	0.6243	6.8139	MS2-MetDNA	-	--	C19712	--	18605013	Organic acids and derivatives	Carboxylic acids and derivatives	rp	356.95	81.07	106.51	156.68	92.59	154.72	2893.59	6626.87	1330.32	5704.28	8327.51	1285.19	1.458838471976147	0.017408507173979883	27.587989710285488	4.785968428683772	up
MW0145478	Arg Pro Glu	C16H28N6O6	401.2136	400.207	0.6237	1.2056	MS2-Search-DB	-	--	--	18852	--	--	--	rp	8553.77	4144.17	3930.95	7734.61	5572.74	10282.31	32846.85	42842.87	11282.35	36976.9	62892.91	17252.29	1.4724135110090004	0.015001850175141532	5.0746277526166415	2.3433019978346343	up
MW0108558	N1-Acetylspermidine	C9H21N3O	264.0896	187.1685	0.6227	2.6592	MS2-Search-DB	-	HMDB0001276	C00612	--	496	Organic acids and derivatives	Carboximidic acids and derivatives	rp	6820.69	13258.4	11817.67	6702.7	11606.75	18121.39	21926.79	42873.09	33395.46	24093.58	22636.07	37868.58	1.666907428882451	0.0019151857991727085	2.6752523138526745	1.4196749643278943	up
MW0159237	Val Val Glu	C15H27N3O6	328.1866	345.19	0.6224	3.0667	MS2-Search-DB	-	--	--	15985	--	--	--	rp	1409.25	563.87	906.36	1537.3	1114.35	987.91	9539.4	63443.76	5803.59	28164.39	64116.11	10985.17	1.2573350682676698	0.045312319749591656	27.926262149028076	4.80355058078824	up
MEDP0611	N-Acetyl-L-Histidine	C8H11N3O3	266.069	197.08	0.6196	1.1807	MS2-Search-Local	2497-02-1	HMDB0032055	C02997	--	75619	Amino acid and Its metabolomics	Amino acid derivatives	rp	955809.1	499467.56	498522.38	684412.54	325488.48	839624.2	291768.29	133482.87	287757.49	283172.99	115720.23	457781.81	1.4583732809925052	0.010026545371361328	0.4127136085946034	-1.2767870851145993	down
MW0150297	Gly Arg Gln	C13H25N7O5	360.19300000000015	359.1917	0.6169	3.0833	MS2-Search-DB	-	--	--	19601	--	--	--	rp	5548.55	2453.31	3767.77	3691.61	5072.45	4709.2	9110.93	14699.26	7477.83	12063.51	17942.17	5507.48	1.4761199226814787	0.01392300953513644	2.646336453551871	1.4039964966176286	up
MW0168480	21-hydroxypregnenolone	C21H32O3	399.1911	332.2351	0.6164	5.2851	MS2-MetDNA	1164-98-3	HMDB0004026	--	7002	247020	--	--	rp	426.93	1186.22	603.2	705.48	354.12	1584.05	17520.02	12124.52	11998.31	10924.35	3413.31	4915.26	1.6716813400313018	0.0068561755859885744	12.529993827160494	3.647313798810732	up
MW0063496	Secologanin	C17H24O10	354.1187	388.1369	0.6163	4.3875	MS2-MetDNA	19351-63-4	--	C01852	--	161276	Lipids and lipid-like molecules	Prenol lipids	rp	3093.79	490.07	2413.14	313.04	109.43	537.93	8680.56	7729.74	1472.33	8055.06	7451.68	918.43	1.3780821459955896	0.02350648716061138	4.931123695633426	2.3019164428286203	up
MW0123848	Erlotinib	C22H23N3O4	394.1714	393.1689	0.6155	1.3385	MS2-Search-DB	-	HMDB0014671	--	--	176870	Organoheterocyclic compounds	Diazanaphthalenes	rp	25966.94	35676.86	49924.05	35574.48	57198.76	72058.76	15361.96	2581.83	44690.3	26609.79	16715.05	3271.18	1.297196996118076	0.014743218982033587	0.3951887455799994	-1.3393862333066744	down
MW0107916	L-N5-(1-Imino-3-pentenyl)ornithine	C10H19N3O2	252.1086	213.1477	0.6148	0.9323	MS2-Search-DB	-	--	--	45344	10198252	Organic acids and derivatives	Carboxylic acids and derivatives	rp	20021.17	24239.59	16235.25	22088.78	26779.02	32127.24	77815.56	198606.37	78066.43	180612.27	198859.63	72916.51	1.5860665346337268	0.008065663270160837	5.7026700275388436	2.511637556746573	up
MW0155769	Pro Ala Phe	C17H23N3O4	356.1601	333.1689	0.6137	4.853	MS2-Search-DB	-	--	--	21787	--	--	--	rp	3463.66	18716.35	5101.1	9053.68	2025.47	18772.38	193671.81	257058.07	126007.6	99219.47	35935.68	130551.46	1.6272816233285576	0.008437590709754594	14.745408053960047	3.882193841958352	up
MW0108492	N,N-Bis(2-hydroxyethyl)glycine	C6H13NO4	248.0582	163.0845	0.6132	0.8525	MS2-Search-DB	150-25-4	HMDB0011727	--	62455	8761	--	--	rp	320762.19	135818.21	192302.53	216928.24	110655.27	249270.14	61487.06	23960.48	109297.01	88652.24	8799.97	89968.78	1.5512653117009585	0.0045531329471052324	0.3117843966115461	-1.6813793653584606	down
MW0157700	Thr Leu Asp Glu	C19H32N4O10	477.2017	476.2118	0.613	1.9034	MS2-Search-DB	-	--	--	235122	--	--	--	rp	206.04	135.01	128.14	342.16	378.9	881.07	1935.58	965.47	1495.9	826.95	830.01	1306.12	1.6228613828898273	0.002869318845122254	3.5533041731842494	1.8291611928519176	up
MW0155340	Phe Ser Tyr	C21H25N3O6	433.2086	415.1743	0.608	3.6234	MS2-Search-DB	-	--	--	21877	--	--	--	rp	1998.33	1138.8	1562.4	1363.98	1806.5	1825.0	6463.17	14734.36	4295.19	8637.11	18718.8	5723.11	1.4468784549360516	0.017363864791124412	6.041431623072075	2.594890461929716	up
MW0143771	6alpha-Hydroxy-castasterone	C28H50O5	532.4	466.3658	0.6069	9.5557	MS2-MetDNA	-	--	C15803	--	23724595	Lipids and lipid-like molecules	Steroids and steroid derivatives	rp	92.73	420.62	180.68	320.56	105.04	125.23	286.12	445.87	1145.82	566.76	379.49	478.39	1.2321065354927203	0.041093757259862716	2.652868595665376	1.407553216434693	up
MW0142312	2-Dehydropantoate	C6H10O4	315.1084	146.0579	0.603	2.8004	MS2-MetDNA	-	--	C00966	--	38	Organic acids and derivatives	Keto acids and derivatives	rp	123752.83	164571.56	121604.45	110397.49	117124.56	97868.0	16905.8	24592.08	73143.1	43229.64	7520.66	56045.47	1.7830349854940333	0.00010341983981360607	0.3011438343437634	-1.7314753735813864	down
MW0117046	1H-Indole-3,5-dicarboxylic acid, 1-[3-[4-(decyloxy)phenoxy]-2-oxopropyl]-, 3-methyl ester	C30H37NO7	506.2435	523.257	0.6016	3.4738	MS2-Search-DB	-	--	--	45142	11670893	Organoheterocyclic compounds	Indoles and derivatives	rp	5276.54	2902.39	4964.95	5052.09	6305.76	11887.47	23566.35	30981.33	17520.17	22182.28	32797.48	19840.77	1.7955383013206772	0.00024882438437173857	4.0365927253141045	2.0131380324933263	up
MEDP1799	Quinoline-2-carboxylic acid	C10H7NO2	220.0601	173.0477	0.6006	5.3682	MS2-Search-DB	93-10-7	HMDB0000842	-	--	7124	Heterocyclic compounds	Pyridine and pyridine derivatives	rp	24274.71	87943.85	125367.63	85300.27	94042.79	172010.64	38497.03	29890.51	79022.0	51508.41	12937.47	21018.25	1.2222112981186288	0.030818190643719507	0.3954116098333907	-1.338572863670615	down
MW0108746	N-Desbutylbupivacaine	C14H20N2O	279.1695	232.1576	0.6002	3.2910000000000004	MS2-Search-DB	15883-20-2	HMDB0060725	--	--	115282	Organic acids and derivatives	Carboxylic acids and derivatives	rp	13015.98	7456.18	8788.17	11062.66	12295.84	17260.83	36395.49	54582.45	23511.31	47081.08	61700.91	20592.23	1.5867316506736402	0.007333627289537683	3.489763258722209	1.8031291690847284	up
MW0137970	Dihydroisoferulic acid	C10H12O4	179.0698	196.0736	0.5989	1.984	MS2-Search-DB	1135-15-5	HMDB0131138	--	--	2752054	Phenylpropanoids and polyketides	Phenylpropanoic acids	rp	16975.99	7613.17	10758.58	14364.27	12252.75	20430.94	29873.43	37619.98	16375.95	31896.3	41256.73	23018.89	1.544105791233659	0.005521556963313426	2.1850810175773736	1.1276867723987305	up
MW0141404	14-Demethyllanosterol;4,4-Dimethyl-5alpha-cholesta-8,24-dien-3beta-ol;4,4-Dimethyl-8,24-cholestadienol	C29H48O	528.2609	412.3705	0.5988	9.6305	MS2-MetDNA	7448-02-4	HMDB0001286	C05108	--	440559	Lipids and lipid-like molecules	Prenol lipids	rp	618.45	315.31	242.03	486.96	314.02	1208.36	722.45	544.23	1690.15	1079.45	1332.6	1206.56	1.234271592053102	0.03095439668559167	2.064418092825097	1.04573517975449	up
MW0063352	Rimexolone	C24H34O3	353.2428	370.2508	0.5983	12.0898	MS2-Insilico	-	--	D05729	--	5311412	Lipids and lipid-like molecules	Steroids and steroid derivatives	rp	34765.63	41956.86	29669.12	29845.19	43283.5	44973.64	39813.57	156866.17	83349.61	109598.79	116614.08	57239.55	1.4226292426137352	0.022315351895279924	2.5100088225098642	1.3276924351596568	up
MW0138019	D-Proline	C5H9NO2	231.1336	115.0633	0.5946	1.8537	MS2-Search-DB	344-25-2	HMDB0003411	C00763	58150	8988	Organic acids and derivatives	Carboxylic acids and derivatives	rp	96961.23	75624.84	69709.91	102112.21	57304.6	73868.45	212696.96	179187.64	135590.66	112479.28	160393.63	380476.22	1.3072168087415559	0.029967431900684224	2.4829078413606056	1.3120307136776646	up
MW0110217	Tyr Pro Phe	C23H27N3O5	408.1914	425.1951	0.5938	5.2856	MS2-Search-DB	72122-59-9	--	--	20967	4670740	Organic acids and derivatives	Carboxylic acids and derivatives	rp	19770.88	32119.11	20597.8	15390.26	5880.33	33579.14	198954.79	99275.21	134062.56	115526.41	35536.27	48163.7	1.5152824357242949	0.017723513458167597	4.959409763909333	2.3101684308236994	up
MW0107642	Lacosamide	C13H18N2O3	251.1387	250.1317	0.5935	5.3186	MS2-Search-DB	175481-36-4	--	D07299	--	219078	Organic acids and derivatives	Carboxylic acids and derivatives	rp	1805.72	9078.94	1859.33	3441.16	401.3	9671.48	112099.9	103867.28	61591.94	55557.7	12346.82	55036.22	1.634451974961722	0.008435103532908203	15.252529807185867	3.9309766449457753	up
MW0126356	Pyrrole	C4H5N	109.0761	67.0422	0.5924	0.8234	MS2-Search-DB	-	HMDB0035924	C19907	--	8027	Organoheterocyclic compounds	Heteroaromatic compounds	rp	33262.97	24069.86	22391.05	34855.29	22058.58	15295.33	83482.95	41606.6	80447.19	66412.03	26021.19	29989.43	1.343043789843663	0.03589874140181911	2.1585779081158623	1.110081163971027	up
MW0158582	Tyr Pro Ala	C17H23N3O5	350.168	349.1638	0.5923	3.075	MS2-Search-DB	-	--	--	17974	--	--	--	rp	222.39	106.78	1392.61	514.99	54.68	706.23	4146.15	22237.79	3335.41	10644.94	23398.68	4305.24	1.3129746619893807	0.03514890244578156	22.706963385017747	4.505062881412407	up
MW0009547	Propanoic acid, 2-[[1-[3-[4-([1,1'-biphenyl]-4-ylcarbonyl)-2-propylphenoxy] propyl]-1,2,3,4-tetrahydro-5-quinolinyl]oxy]-2-methyl-	C38H41NO5	574.2621	591.2985	0.5882	8.837	MS2-Search-DB	1143573-33-4	--	--	45516	42626030	Benzenoids	Benzene and substituted derivatives	rp	1751.27	1110.82	635.93	1078.34	899.29	684.82	374.7	1032.53	270.48	639.25	177.88	408.54	1.2582425047282295	0.02760830236037081	0.4712919631132039	-1.0853070154343438	down
MW0160550	3-azaniumylpropanoate	C3H7NO2	217.0638	89.0477	0.5879	1.3551	MS2-MetDNA	-	--	--	--	4755801	Organic acids and derivatives	Carboxylic acids and derivatives	rp	11.76	15.74	6.58	3.45	338.5	14.78	333.92	2151.56	697.62	398.47	2074.52	350.57	1.2504967194237429	0.04619643082974879	15.369770476702232	3.9420237157003073	up
MW0108704	N-Benzyloxycarbonyl-L-leucine	C14H19NO4	307.1651	265.1314	0.5866	4.0131	MS2-Search-DB	2018-66-8	--	C04335	--	74840	Organic acids and derivatives	Carboxylic acids and derivatives	rp	176787.45	248181.57	172354.72	178073.86	50328.55	67046.19	687476.25	335872.77	432826.56	298822.11	128983.87	863217.38	1.2699625341658138	0.03719180119806307	3.0771550785276336	1.6215971526038646	up
MW0111236	Octadecylphosphocholine	C23H50NO4P	453.38	435.3477	0.5859	7.6946	MS2-Search-DB	65956-63-0	--	--	44313	125219	Organic nitrogen compounds	Organonitrogen compounds	rp	881.9	482.32	233.27	4860.71	170.84	982.84	4630.4	7072.29	115.65	6613.82	6695.78	10200.75	1.3172619385779762	0.0185506775469584	4.641256824857988	2.2145155315303846	up
MW0110612	15(S)-HETE Ethanolamide	C22H37NO3	381.3109	363.2773	0.5853	4.9026	MS2-Search-DB	161744-53-2	--	--	45392	91886095	Organic nitrogen compounds	Organonitrogen compounds	rp	78913.37	114120.4	152501.12	95263.9	55332.07	49382.31	13976.26	27025.53	23940.02	19959.94	8029.5	21268.66	1.6549383132095103	0.005617150851260686	0.20934400172226825	-2.256052513372377	down
MW0112752	3-Amino-1-(2-aminophenyl)propan-1-one	C9H12N2O	182.1285	164.095	0.5842	0.8234	MS2-Search-DB	363-36-0	HMDB0012246	--	43923	9692	Organic oxygen compounds	Organooxygen compounds	rp	100734.62	67352.73	82314.16	108202.39	72525.51	61373.78	241542.91	232786.84	197940.97	237463.69	82009.1	83653.87	1.4399928382899343	0.025162827882711625	2.1835338366031705	1.1266648876656196	up
MEDP1527	Carnitine C19:0	C26H51NO4	442.3892	441.3818	0.583	9.1235	MS2-Search-Local	-	-	-	--	--	FA	CAR	rp	6247.51	5021.73	4857.0	8913.22	1502.61	2568.61	9374.01	19404.52	8802.86	8669.98	23563.98	8008.49	1.260573419914535	0.030781312608973155	2.6733776057446956	1.418663627876538	up
MW0005308	4-Phenylbutan-2-ol	C10H14O	301.2157	150.1045	0.5815	7.4620000000000015	MS2-Search-DB	2344-70-9	HMDB0031613	--	--	61302	Benzenoids	Benzene and substituted derivatives	rp	13833.79	9067.76	10185.25	10817.77	7671.33	12710.32	4779.71	2676.73	6991.07	2672.46	814.14	5983.76	1.6727553530542385	0.0004957921293380753	0.3720528287399694	-1.4264206070221257	down
MW0115251	Salidroside	C14H20O7	323.1090000000001	300.1209	0.5813	3.6483	MS2-Search-DB	10338-51-9	--	C06046	--	159278	Organic oxygen compounds	Organooxygen compounds	rp	3903.3	3086.58	3164.52	3242.7	4110.63	3152.74	6044.42	15708.14	5733.02	11284.17	21209.21	4656.85	1.267850705564915	0.041962855038341886	3.1284772321249226	1.6454606046861278	up
MW0054159	Isovaleryl-L-carnitine	C12H23NO4	287.1963	245.1627	0.5811	0.8161	MS2-Search-DB	31023-24-2	--	C20826	--	169235	Lipids and lipid-like molecules	Fatty Acyls	rp	2775.95	2221.66	2202.65	2484.54	3018.43	1752.25	5815.81	21057.83	21556.08	31164.25	5097.14	9094.35	1.4189393572650555	0.0276899884195642	6.487882796005392	2.6977477574175333	up
MW0004150	3-Nitro-N,N-di(propan-2-yl)benzamide	C13H18N2O3	251.1385	250.1317	0.581	2.4473	MS2-Search-DB	2448-06-8	--	--	96347	221836	Benzenoids	Benzene and substituted derivatives	rp	89436.13	21777.05	48615.4	38289.08	49413.5	36218.18	15193.96	15368.14	40765.96	29459.05	16130.49	12665.72	1.2146680616412464	0.04202506926617732	0.4566823662039178	-1.1307370106261254	down
MW0151083	His Ser Leu Ser Glu	C23H37N7O10	572.2689	571.2602	0.5806	4.5467	MS2-Search-DB	-	--	--	264255	--	--	--	rp	192.77	37.94	184.41	203.36	36.0	314.0	1894.59	1449.93	247.23	1408.08	2006.81	336.02	1.4613786241132256	0.01833162083100873	7.581633074508509	2.9225086366198205	up
MW0008816	Nalbuphine	C21H27NO4	380.1811	357.194	0.5805	3.3409	MS2-Search-DB	20594-83-6	HMDB0014982	--	--	58320671	Benzenoids	Phenanthrenes and derivatives	rp	143.89	351.64	902.14	310.32	927.01	578.49	6925.92	2362.46	1902.79	1284.37	5678.19	6940.44	1.4165413639219209	0.018655880031505843	7.809008274492839	2.965139341156158	up
MW0162672	(2S)-2-azaniumyl-3-[6-[[(E)-4-hydroxy-3-methylbut-2-enyl]amino]purin-9-yl]propanoate	C13H18N6O3	349.1729	306.144	0.5802	1.8977	MS2-MetDNA	-	--	--	--	25243933	--	--	rp	2116.77	1260.84	1346.5	1265.05	1243.28	2298.17	4372.22	12424.93	2826.09	7002.87	17770.34	3680.76	1.2473898182346743	0.044612681595322064	5.04450502118962	2.3347127156133567	up
MW0106094	Calpain Inhibitor I	C20H37N3O4	422.249	383.2784	0.5789	2.1183	MS2-Search-DB	110044-82-1	--	--	--	44119970	Organic acids and derivatives	Carboxylic acids and derivatives	rp	2492.25	1656.79	2107.85	2390.25	2460.87	2312.31	14555.73	16522.59	6224.59	18180.4	16576.14	8270.14	1.7309968447432018	0.0025994609415400127	5.9856687470939605	2.5815124408560224	up
MEDP1441	Carnitine C5:1	C12H21NO4	329.1271	244.1543	0.5771	1.7406	MS2-Search-Local	-	HMDB0002366	-	--	--	FA	CAR	rp	8473.68	4929.89	5690.85	6388.28	5915.1	12606.31	40765.66	71977.13	23239.36	47343.76	88340.21	18255.81	1.4929094895428967	0.014277675093412366	6.588519345124808	2.719954281097196	up
MW0000653	(3'-(Aminocarbonyl)[1,1'-biphenyl]-3-yl) cyclohexylcarbamate	C20H22N2O3	407.1572	338.163	0.5764	4.5962	MS2-Search-DB	546141-08-6	--	--	45376	1383884	Benzenoids	Benzene and substituted derivatives	rp	30.79	30.78	348.57	231.81	301.1	814.09	4983.43	5060.65	3576.2	2789.04	1322.4	1450.26	1.6607043687265637	0.007031584493173472	10.9165917342955	3.4484505980744955	up
MW0158094	Trp Arg Asp	C21H29N7O6	517.2493	475.2179	0.5757	12.0898	MS2-Search-DB	-	--	--	20771	--	--	--	rp	33065.27	34325.67	26622.21	28527.7	36997.38	39834.35	36430.97	110051.54	66349.25	84155.35	90310.11	48173.5	1.4704692791792011	0.01660171184816623	2.184205671612416	1.1271087113148803	up
MW0153556	Met Gly Ile	C13H25N3O4S1	320.1634	319.1566	0.5757	1.6863	MS2-Search-DB	-	--	--	22683	--	--	--	rp	35866.15	29930.9	44278.01	43775.11	39843.61	56158.03	151795.66	104548.21	60394.64	86626.03	145225.4	71757.85	1.5460895397040844	0.009580799942707387	2.4828629018136787	1.3120046012915534	up
MW0158504	Tyr Ile Met	C20H31N3O5S1	408.1867	425.1984	0.5752	1.4391	MS2-Search-DB	-	--	--	21472	--	--	--	rp	11309.58	4198.86	11811.57	5334.46	10687.63	7133.95	1429.75	555.98	9036.72	4316.55	429.83	609.73	1.3248895509117846	0.01493984424507451	0.3244818086993733	-1.6237904956609623	down
MW0125645	N-Arachidonylmaleimide	C24H35NO2	414.2385	369.2668	0.5747	5.322	MS2-Search-DB	876305-42-9	--	--	45064	25021164	Organoheterocyclic compounds	Pyrrolidines	rp	3880.85	12386.93	11034.74	6397.62	1221.59	11165.81	281363.7	127085.32	77323.84	71748.46	14948.82	67800.16	1.3222131012256082	0.04719376805363792	13.892481568771085	3.796232421145878	up
MEDP1294	Leu-Gly	C8H16N2O3	377.2423	188.1161	0.5746	6.7142	MS2-Search-DB	615-82-7	-	-	--	97364	Amino acid and Its metabolomics	Small Peptide	rp	238.72	4671.86	811.89	3496.17	473.74	1977.85	7238.34	14197.24	10486.81	7797.1	3575.55	9503.08	1.6103521669660348	0.003499704827242211	4.524171331670413	2.1776535656387006	up
MW0152550	Leu Tyr Thr	C19H29N3O6	396.212	395.2056	0.5743	1.8454	MS2-Search-DB	-	--	--	20591	--	--	--	rp	10540.24	7046.19	7691.17	10620.9	6972.2	10177.38	27519.08	24362.3	17318.19	14175.7	22660.38	39785.75	1.5462054330965915	0.007713073288421551	2.748853492906812	1.458830016822014	up
MW0123088	Benzydamine	C19H23N3O	274.1737	309.1841	0.5732	2.1768	MS2-Search-DB	642-72-8	--	D07516	--	12555	Organoheterocyclic compounds	Benzopyrazoles	rp	340.44	2120.07	450.69	1013.71	910.84	3185.28	4984.8	4018.68	6965.15	18469.44	28053.01	11008.66	1.2705852739100902	0.035345445032007546	9.163379266752523	3.1958797328559214	up
MW0009952	Tramadol	C16H25NO2	330.1311	263.1885	0.5727	1.9813	MS2-Search-DB	27203-92-5	HMDB0014339	--	--	5523	Benzenoids	Phenol ethers	rp	28288.68	16166.28	19870.88	18185.26	18413.93	21557.81	7988.31	5025.72	13892.2	11214.68	2520.03	5397.49	1.6706023476169658	0.0004062636386039804	0.3758765717711967	-1.4116690992799172	down
MW0153487	Met Ala Leu	C14H27N3O4S1	334.1788	333.1722	0.5722	2.4377	MS2-Search-DB	-	--	--	21746	--	--	--	rp	2660.43	2381.06	2808.65	2866.34	3061.56	3463.04	13888.32	10045.63	6073.56	9641.44	10604.77	7506.23	1.7788018348346526	0.0015373953866807124	3.3501352583480846	1.7442193441103342	up
MW0120703	4-Quinazolinamine, 7-[3-(dimethylamino)propoxy]-2-(hexahydro-4-methyl-1H-1,4-diazepin-1-yl)-6-methoxy-N-(1-methyl-4-piperidinyl)-	C26H43N7O2	508.3396	485.3478	0.5722	8.6098	MS2-Search-DB	1197196-48-7	--	--	64826	44251522	Organoheterocyclic compounds	Diazanaphthalenes	rp	15780.41	10371.47	11296.2	8057.08	13125.8	8738.33	4846.79	1787.18	10792.6	5729.24	2537.79	7226.05	1.4189974805906425	0.00937002472682928	0.4886447519337075	-1.0331420977654924	down
MW0016137	beta-Micropteroxanthin	C27H40O2	379.2952	1465.0974	0.5710000000000001	5.4513	MS2-Insilico	-	HMDB0038505	--	--	131752384	Lipids and lipid-like molecules	Prenol lipids	rp	95768.21	100601.66	146635.17	103620.17	82385.73	85241.83	19314.19	35448.76	42933.11	25979.29	15133.34	41472.51	1.8176081450091817	0.0001984885903858981	0.2934967635554985	-1.7685835003362815	down
MW0123742	DL-Laudanosine	C21H27NO4	322.1791	357.194	0.5706	0.8401	MS2-Search-DB	1699-51-0	HMDB0030213	--	1154	15548	Organoheterocyclic compounds	Isoquinolines and derivatives	rp	87697.18	83373.33	113594.53	117407.06	122007.48	129784.03	18383.4	52917.47	34388.51	49396.81	43300.57	32841.09	1.8103944140130253	4.1454286839432055e-05	0.35363315294454145	-1.4996745618248453	down
MW0158563	Tyr Phe Asp	C22H25N3O7	408.1521	443.1693	0.5706	1.5213	MS2-Search-DB	-	--	--	21278	--	--	--	rp	10328.5	177.51	134.21	508.3	7076.57	4372.33	24017.53	24675.07	23652.62	25108.59	12493.46	7879.74	1.6853006675015625	0.002003060203499313	5.214179760344322	2.3824403210566016	up
MEDP1440	Carnitine C5:0	C12H23NO4	229.1543	246.17	0.5705	2.0032	MS2-Search-Local	-	-	-	--	--	FA	CAR	rp	29412.09	6330.18	10201.11	17427.08	25591.86	46205.85	86760.82	164205.18	51089.65	141914.7	243489.99	70040.25	1.449507901896645	0.015779973215231263	5.604134390515163	2.486491552878834	up
MW0108785	NG-Amino-L-arginine	C6H15N5O2	256.0748	189.1226	0.5705	2.5848	MS2-Search-DB	1031799-40-2	--	--	96429	91746433	--	--	rp	1719.77	487.02	1553.15	2530.64	2240.72	1127.59	18916.67	24268.48	49339.15	43542.8	19951.12	42437.04	1.7323729370525245	0.00227732167310813	20.54638369419261	4.360812586820513	up
MW0001293	1,2-Dimethoxy-4-(2-propenyl)benzene	C11H14O2	379.1861	178.0994	0.5686	4.5584	MS2-Search-DB	93-15-2	HMDB0031864	C10454	68336	7127	Benzenoids	Benzene and substituted derivatives	rp	9977.95	8611.26	10269.78	6871.08	6595.36	9440.76	333015.91	458885.54	155098.51	130962.34	108845.64	348444.22	1.6073259525727432	0.008346412413381875	29.657430071635556	4.890321683120164	up
MW0144698	Ala Phe Thr	C16H23N3O5	338.1706	337.1638	0.5683	2.5017	MS2-Search-DB	-	--	--	23110	--	--	--	rp	5275.07	5510.02	6251.32	7613.25	7972.9	14257.43	28598.35	10056.58	25549.14	9042.23	23283.66	30239.59	1.4227708674173154	0.015319024178401325	2.7041292030992325	1.4351640851324323	up
MW0124882	Methanone, (7-methyl-1-naphthalenyl)(1-pentyl-1H-indol-3-yl)-	C25H25NO	397.2121	355.1936	0.5683	5.8751	MS2-Search-DB	824960-56-7	--	--	96707	71418300	Organoheterocyclic compounds	Indoles and derivatives	rp	2870.88	438.83	340.55	252.6	1775.91	2291.17	9209.63	5189.74	492.54	4105.47	4507.58	3393.89	1.2772846317411304	0.04119151055392474	3.37503795511635	1.7549037265635383	up
MW0144591	Ala His His	C15H21N7O4	381.1846	363.1655	0.568	3.3409	MS2-Search-DB	-	--	--	21240	--	--	--	rp	22.73	44.58	22.29	36.25	168.68	54.39	1310.83	442.97	174.89	273.8	1077.54	1203.63	1.4054228426246385	0.020335678852776942	12.850108907485955	3.683708681514616	up
MW0005453	5-(Diphenylphosphinyl)pentanoic acid	C17H19O3P	320.1269	302.1072	0.5679	2.2691	MS2-Search-DB	71140-70-0	--	--	45330	10380172	Benzenoids	Benzene and substituted derivatives	rp	3122.32	761.1	1535.38	2184.38	1538.05	1973.64	13852.69	25521.76	6024.28	21665.57	33009.95	6242.89	1.4717064131572115	0.015974297003978236	9.565306656758015	3.2578112210640446	up
MW0105514	Ala-Gly	C10H10N2O6	188.1064	254.0539	0.5665	4.5545	MS2-Search-DB	687-69-4	--	--	65061	6998029	Organic acids and derivatives	Carboxylic acids and derivatives	rp	621.7	475.78	1093.4	494.17	650.43	290.9	7744.97	11157.03	6337.68	4994.18	2682.26	6317.39	1.7231398318209563	0.0035563255157887853	10.818918590991569	3.43548439614235	up
MW0148591	Diprotin B	C16H29N3O4	372.187	327.2158	0.5659	1.5961	MS2-Search-DB	-	--	--	44661	146208	--	--	rp	64261.84	32833.12	41650.23	44890.22	41235.74	49574.36	13448.03	7845.65	29639.34	19367.1	7025.7	11388.95	1.7088803312964815	0.0002782563437486546	0.3232509433293334	-1.6292735146907642	down
MW0009238	Octanoic acid, 2-[[4-[([1,1'-biphenyl]-4-ylmethyl)amino]-6-chloro-2-pyrimidinyl]thio]-	C25H28ClN3O2S	452.1516	469.1591	0.5656	3.7723	MS2-Search-DB	1077626-52-8	--	--	45473	25147690	Benzenoids	Benzene and substituted derivatives	rp	6865.12	1836.46	3506.34	5578.68	2803.85	5182.49	11739.45	25293.69	8781.83	21545.79	29033.26	9078.81	1.4795418137145215	0.01334793364848088	4.092386433212509	2.032942381387401	up
MW0126185	Pirenzepine	C19H21N5O2	420.1625	351.1695	0.5653	4.0388	MS2-Search-DB	28797-61-7	HMDB0014808	C07508	1973	4848	Organoheterocyclic compounds	Benzodiazepines	rp	2294.77	2308.36	2364.54	2563.33	3163.78	6936.98	12961.16	20207.11	8370.13	18270.07	33773.1	6573.61	1.41050418884622	0.020442536864624158	5.101691340969938	2.3509756166349427	up
MW0141792	1-Naphthyl -D-glucuronide	C16H16O7	362.1204	320.0896	0.5651	1.1392	MS2-Search-DB	27710-10-7	--	--	24060	152936	Organic oxygen compounds	Organooxygen compounds	rp	5175.31	1226.68	1721.96	3985.84	3633.31	980.06	11856.21	55787.13	23635.14	88540.98	53986.36	18635.14	1.4285598996333873	0.021758267310763458	15.095290602972165	3.91602662566611	up
MEDP0075	Nα-Acetyl-L-Arginine	C8H16N4O3	301.2007	216.1222	0.5643	5.7504	MS2-Search-Local	155-84-0	HMDB0004620	-	--	--	Amino acid and Its metabolomics	Amino acid derivatives	rp	3170.42	3223.58	3143.7	1527.59	4381.34	4046.1	7006.62	5881.24	12798.81	8828.53	4012.68	8149.15	1.5109635820762193	0.0122576788265709	2.394586597156992	1.2597766097354897	up
MW0150878	His Asp Trp	C21H24N6O6	523.1289	456.1757	0.564	2.0357	MS2-Search-DB	-	--	--	22625	--	--	--	rp	54860.06	60429.08	63510.38	62951.85	72454.99	59755.56	31262.66	15819.73	50401.08	30968.55	15130.31	36145.33	1.7015529017499902	0.0009926786989859849	0.4806041748849722	-1.0570789140440418	down
MW0155907	Pro Leu Asp	C15H25N3O6	388.1475	343.1743	0.5636	3.0747	MS2-Search-DB	-	--	--	22552	--	--	--	rp	616.55	281.38	542.9	717.52	2574.86	1707.18	4332.57	3187.93	3585.47	3074.19	6497.93	7553.33	1.5613896548579562	0.003524852418745833	4.38349540943949	2.132081737122212	up
MW0145509	Arg Thr Ala Arg	C19H38N10O6	520.3115	502.2976	0.5632	3.208	MS2-Search-DB	-	--	--	221893	--	--	--	rp	714.77	112.57	180.37	281.71	1064.48	923.26	3798.1	6103.46	2098.95	3706.08	12214.86	1756.23	1.2773191060799558	0.0388229467304381	9.055914267231381	3.1788603001722686	up
MW0138770	Licochalcone A	C21H22O4	339.1547	338.1518	0.563	2.6181	MS2-Search-DB	58749-22-7	--	--	52227	5318998	Phenylpropanoids and polyketides	Linear 1,3-diarylpropanoids	rp	1135.89	1061.0	2106.89	8052.16	11729.54	222.22	1622.55	22556.51	18396.85	7837.8	11513.46	16648.96	1.2191316228762517	0.03773206392084244	3.2325612871641494	1.6926777228118959	up
MEDP0366	N,N-Dimethylformamide	C3H7NO	56.0498	73.053	0.5629	0.9262	MS2-Search-DB	68-12-2	HMDB0001888	C03134	--	6228	Alcohol and amines	Amines	rp	83214.03	73620.68	85478.56	83393.26	106504.11	108698.65	258461.21	174475.82	128458.34	146889.21	290670.94	152687.67	1.496663570338126	0.0123893796424913	2.1290874667728485	1.090235219535337	up
MEDP1476	5-Methoxytryptamine	C11H14N2O	234.1575	190.1106	0.5627	2.0443	MS2-MetDNA	608-07-1	HMDB0004095	C05659	--	1833	Alcohol and amines	Amines	rp	875.42	1178.83	176.03	448.4	660.31	82.41	4102.97	3523.6	2063.49	2085.32	6076.13	3133.66	1.600600000307289	0.004004181112919868	6.1335038288419925	2.61671146418862	up
MW0124871	Methanone, (5-methyl-1-naphthalenyl)(1-pentyl-1H-indol-3-yl)-	C25H25NO	402.2052	355.1936	0.5626	4.4207	MS2-Search-DB	1391052-02-0	--	--	96705	71749654	Organoheterocyclic compounds	Indoles and derivatives	rp	9430.67	9362.36	11068.71	15645.59	11932.87	15819.28	33813.02	45301.71	26393.85	43983.19	64112.37	26549.28	1.6271304427911526	0.004560505791046098	3.278120729221665	1.7128689881292607	up
MW0007574	Mefenorex	C12H18ClN	229.1433	211.1128	0.5624	3.5154	MS2-Search-DB	17243-57-1	--	D07891	--	21777	Benzenoids	Benzene and substituted derivatives	rp	9590.21	11265.44	10143.5	6292.58	8925.67	11565.59	18778.12	31019.19	28726.45	19227.61	18706.34	18955.42	1.7301950309774572	0.0017875188551778074	2.3434773797617603	1.2286508693793308	up
MW0155799	Pro Asn Met	C14H24N4O5S1	343.1397	360.1467	0.5619	2.6097	MS2-Search-DB	-	--	--	22859	--	--	--	rp	68966.45	62760.39	88729.14	68612.42	184754.85	157105.95	31011.93	25366.22	62603.34	58928.85	44126.39	30680.51	1.2616181700503792	0.03093224474337577	0.4005477001222958	-1.319954035444074	down
MW0153120	Lys Pro Ser	C14H26N4O5	399.191	330.1903	0.5614	4.6273	MS2-Search-DB	-	--	--	16481	--	--	--	rp	208.95	480.17	1825.33	1334.95	681.25	213.67	14610.51	15839.42	16021.61	11744.81	2742.63	7721.43	1.7192108220375106	0.00413774447466125	14.476344344394985	3.8556254250662496	up
MW0122717	Acepromazine	C19H22N2OS	344.181	326.1453	0.5611	2.8673	MS2-Search-DB	61-00-7	HMDB0015552	D07065	--	6077	Organoheterocyclic compounds	Benzothiazines	rp	13586.17	9062.18	11692.09	12194.61	17066.97	17860.39	31923.35	44228.05	27126.67	31898.66	57457.02	22521.35	1.5701268918422897	0.006997388380349641	2.6411580506886554	1.4011706370302257	up
MW0152292	Leu Gln Ile	C17H32N4O5	373.2436	372.2373	0.5605	2.4934	MS2-Search-DB	-	--	--	15929	--	--	--	rp	3512.75	2604.95	1273.58	1110.04	3308.35	4573.45	9744.06	13455.7	6813.95	12941.91	16168.27	7030.22	1.6858007489636648	0.0020345392273380834	4.037943322151092	2.0136206606878577	up
MW0159110	Val Met Met Val Arg	C26H50N8O6S2	635.339	634.3295	0.5593	5.0607	MS2-Search-DB	-	--	--	264792	--	--	--	rp	873.29	581.35	833.35	519.21	837.9	846.31	11308.56	10397.59	2209.16	8488.52	10882.03	3311.55	1.6104246403700748	0.007790176364877026	10.374784310494922	3.3750094383431715	up
MW0153669	Met Ser Val	C13H25N3O5S1	380.1209	335.1515	0.5586	0.8483	MS2-Search-DB	-	--	--	17903	--	--	--	rp	5385.75	1023.73	1229.93	938.82	6044.08	4658.62	12738.03	9548.48	11293.28	8200.99	5494.36	9390.65	1.6670578728854752	0.0013409795534636802	2.9389552267447683	1.5553033805457914	up
MEDP1001	Delta-Hexalactone	C6H10O2	132.1016	114.0681	0.5583	2.5011	MS2-Search-Local	823-22-3	HMDB0000453	-	--	13204	Aldehyde,Ketones,Esters	Esters	rp	77088.88	34652.53	69390.7	68944.03	93424.13	94338.98	138531.81	157881.81	126076.84	157483.17	187872.45	140707.64	1.7753266881345942	9.452759964617032e-05	2.075085136839605	1.0531705287374369	up
MW0154326	N-Butyl-N'-hydroxyguanidine	C5H13N3O	245.9815	131.1059	0.5572	2.0863	MS2-Search-DB	140215-98-1	--	--	64621	447030	Organic nitrogen compounds	Organonitrogen compounds	rp	11388.76	7307.34	13085.82	8406.37	13503.81	7449.81	38851.76	70868.54	33437.24	62066.22	66680.33	67558.28	1.7811159459570067	0.000757022633718157	5.552040654274622	2.4730181319481717	up
MW0107478	Ile-Asn	C10H19N3O4	268.1165	245.1376	0.5517	2.5654	MS2-Search-DB	59652-59-4	HMDB0028902	--	--	7016079	Organic acids and derivatives	Carboxylic acids and derivatives	rp	795.51	1462.03	300.74	791.25	292.33	200.02	1264.83	3590.84	2414.33	1030.35	990.23	2119.07	1.306229355662084	0.0280056360046272	2.9698090518183817	1.5703701738372555	up
MW0152149	Laudanosine	C21H27NO4	358.19699999999995	357.194	0.5504	2.2608	MS2-Search-DB	2688-77-9	HMDB0030213	C09558	--	73397	Organoheterocyclic compounds	Isoquinolines and derivatives	rp	4254.99	2667.73	2955.73	3129.6	2694.66	4562.16	18174.93	20608.19	5262.75	18706.36	24232.49	9515.55	1.5976211083733984	0.007266888980124599	4.761948633275218	2.2515520584665425	up
MW0146187	Asp Lys Ile	C16H30N4O6	416.24800000000016	374.2165	0.5498	2.7604	MS2-Search-DB	-	--	--	22084	--	--	--	rp	364.26	80.01	521.4	566.05	497.9	778.43	3919.8	5417.55	2379.34	3659.81	4109.55	1939.17	1.7762766871271347	0.001534856509702659	7.629928242018483	2.9316694888591655	up
MW0108099	Lysyl-Isoleucine	C12H25N3O3	326.1329	259.1896	0.5489999999999999	1.9371	MS2-Search-DB	20556-13-2	HMDB0028954	--	23769	7010499	Organic acids and derivatives	Carboxylic acids and derivatives	rp	232.37	229.67	172.84	227.99	177.63	112.98	203.49	1451.41	427.08	989.52	1218.5	515.41	1.3519546741710449	0.028902234344863706	4.166010680722683	2.058666538131775	up
MEDL02520	Psoralen	C11H6O3	187.039	186.0317	0.5489	5.875	MS2-MetDNA	66-97-7	HMDB0034272	C09305	--	6199	Lignans and Coumarins	Coumarins	rp	7361.91	7581.37	7258.92	7664.42	7920.13	7065.32	3058.28	2583.95	3939.75	2905.09	3409.7	3578.01	1.9611741941444245	5.6573486962881586e-08	0.4342002498435412	-1.2035675387916651	down
MW0108228	Methionyl-Leucine	C11H22N2O3S	263.1391	1493.1287	0.5487	2.8836	MS2-Search-DB	14486-16-9	HMDB0028977	--	--	444206	--	--	rp	5645.78	4311.84	6720.05	9478.27	11651.92	2946.49	19552.86	57623.68	22510.82	24235.48	60179.49	23487.63	1.4612487154054965	0.014883498958533513	5.093688403814562	2.348710708331972	up
MEDL00426	Ile-Lys	C12H25N3O3	328.1861	259.1896	0.5483	1.4798	MS2-Search-DB	-	HMDB0028912	-	--	14299177	Amino acid and Its metabolomics	Small Peptide	rp	26055.38	2249.58	2317.94	1259.06	21189.71	12365.29	39564.48	57867.83	92764.52	57416.76	25797.91	16538.56	1.4502774771089686	0.01855986919356797	4.430983040776956	2.147626805037849	up
MW0156034	Pro Tyr Phe	C23H27N3O5	448.1822	425.1951	0.5479999999999999	1.9783	MS2-Search-DB	-	--	--	19506	--	--	--	rp	1890.68	530.14	1387.39	1738.1	1547.96	1998.33	16051.16	17064.94	10289.79	37474.22	23835.11	10243.39	1.5882672056605631	0.008438811063626069	12.643095484239929	3.660277825255102	up
MW0126214	Pralidoximum	C7H8N2O	176.0373	136.0637	0.5471	1.4397	MS2-Search-DB	154-97-2	HMDB0014871	C07400	44137	135398747	--	--	rp	176311.22	162927.57	138657.02	260331.03	719085.38	121179.52	1050477.84	1455855.61	333583.62	1281411.19	1717450.46	338324.1	1.3781546917934009	0.021359512269351698	3.913294357815265	1.968383633772608	up
MW0152955	Lys Glu Gly	C13H24N4O6	379.1857	332.1696	0.5445	3.9718	MS2-Search-DB	-	--	--	20611	--	--	--	rp	780.5	3499.3	2208.08	7370.61	1853.86	1958.72	15627.97	31497.73	9666.15	7955.25	5059.32	13679.47	1.3416863115855246	0.03491054368115525	4.724438870990833	2.240142988357632	up
MW0001979	2-(6-(4-(2-Chloro-5-fluorophenoxy)piperidin-1-yl)pyridazin-3-yl)-5-methyl-1,3,4-oxadiazole	C18H17ClFN5O2	390.1068	389.1055	0.5429	2.1016	MS2-Search-DB	944808-88-2	--	--	45354	16732433	Benzenoids	Phenol ethers	rp	1638.28	1646.59	2676.75	1949.61	2227.3	1691.81	3018.26	5486.58	4996.66	6847.97	5553.61	8026.62	1.6551121314845505	0.002604036719745065	2.8680240804575354	1.520057137223508	up
MW0104006	(S)-3,5-Dihydroxyphenylglycine	C8H9NO4	405.0711	183.0532	0.5416	2.0957	MS2-Insilico	146255-66-5	--	C12026	--	443586	Organic acids and derivatives	Carboxylic acids and derivatives	rp	6539.84	4711.1	7997.36	6189.1	8282.89	4036.46	15633.96	23222.75	19456.13	25674.12	19538.91	31845.16	1.7698613385607018	0.0005882537047881666	3.585346461228786	1.8421125369873041	up
MW0151509	Ile Lys Glu	C17H32N4O6	435.24800000000016	388.2322	0.5405	2.8756	MS2-Search-DB	-	--	--	18906	--	--	--	rp	1663.72	979.87	1490.52	1348.35	1745.09	2844.82	5480.12	5862.81	5039.62	5916.48	8201.54	3747.69	1.7729013294019382	0.0004896278324688207	3.4002186178625284	1.7656275077649122	up
MW0103270	δ-Tocotrienol	C27H40O2	397.305	396.3028	0.5397	4.7373	MS2-Search-DB	25612-59-3	--	C14156	--	5282350	Lipids and lipid-like molecules	Prenol lipids	rp	13423.67	16347.61	23473.36	15379.46	8607.2	8494.94	2776.79	3044.33	4881.85	3451.47	1682.51	5606.8	1.6680493703553434	0.004529181049443632	0.2501421968349481	-1.9991796466067628	down
MW0153159	Lys Thr Ser	C13H26N4O6	352.2223	334.1852	0.5389	4.0139	MS2-Search-DB	-	--	--	18738	--	--	--	rp	3990.3	11138.52	4344.99	7949.89	1144.42	2215.28	21138.42	9966.93	14100.96	9608.93	4665.05	25223.5	1.2282244515901042	0.036601984715768	2.751606060409181	1.4602739382901668	up
MW0010046	Verapamil	C27H38N2O4	454.273	454.2832	0.5379999999999999	6.1741	MS2-MetDNA	52-53-9	HMDB0001850	C07188	3009	2520	Benzenoids	Benzene and substituted derivatives	rp	404.36	523.55	385.47	292.66	298.73	900.07	1505.5	5596.29	3065.49	8271.47	5110.23	1053.14	1.4312684980716714	0.022815900459573275	8.771309593417094	3.1327922591897237	up
MW0146160	Asp Ile Tyr	C19H27N3O7	478.1749	409.1849	0.5379999999999999	2.6347	MS2-Search-DB	-	--	--	20692	--	--	--	rp	2166.11	1386.14	1728.83	1967.11	3381.13	2459.12	8200.8	17615.22	4228.65	15069.86	14343.32	9077.01	1.6172171154687305	0.006226356269501849	5.2362894279226575	2.38854484225806	up
MEDP0778	Ethyl butyrate	C6H12O2	134.1176	116.0837	0.535	0.8816	MS2-Search-DB	105-54-4	HMDB0033889	-	--	7762	Aldehyde,Ketones,Esters	Esters	rp	16116529.89	7340531.84	9555878.74	14318414.53	6843125.11	6823305.72	3840133.74	2566935.63	5056104.95	2486384.39	2313872.32	8464957.74	1.440058606305712	0.013787199265876487	0.4053981375474461	-1.30258863399877	down
MW0105273	4-Pentenyl acetate	C7H12O2	146.1174	1521.16	0.5341	2.2831	MS2-Insilico	-	HMDB0032460	--	--	74096	Organic acids and derivatives	Carboxylic acids and derivatives	rp	330904.99	198517.01	266666.64	299731.88	290796.54	416952.98	699112.44	867956.69	419579.26	754150.64	967761.17	483050.11	1.6079630004457035	0.004744443891638668	2.3240629512785653	1.2166491471707512	up
MW0151482	Ile Leu Ala Asp	C19H34N4O7	515.207	430.2427	0.5328	3.5569	MS2-Search-DB	-	--	--	163081	--	--	--	rp	198.89	367.27	207.4	121.74	288.45	887.59	1870.44	2258.15	1372.18	2120.58	2803.91	1865.52	1.8250204855759835	6.4662496322815e-05	5.933733718269331	2.568940186010626	up
MW0105867	Asp Lys Lys	C16H31N5O6	434.1953	389.2274	0.5321	4.3047	MS2-Search-DB	-	--	--	15828	--	--	--	rp	7375.43	2601.38	4536.37	5625.35	3771.91	6032.27	15909.22	27378.84	13270.83	23969.75	36414.83	11076.94	1.5516427942441833	0.008545498334897329	4.27551180237193	2.0960971288987382	up
MW0054955	Metronidazole	C6H9N3O3	194.0479	171.0644	0.5297	0.8424	MS2-Search-DB	443-48-1	HMDB0015052	C07203	573	4173	Organoheterocyclic compounds	Azoles	rp	12794.32	14146.87	12149.33	9676.02	23087.82	14864.89	40574.7	54497.74	26712.12	50894.07	33952.38	21657.95	1.6290859125335495	0.005454411421335157	2.6325061621266324	1.3964369082914971	up
MW0156027	Pro Tyr Glu	C19H25N3O7	449.1879	407.1693	0.5267	1.9778	MS2-Search-DB	-	--	--	20578	--	--	--	rp	1476.07	1272.94	1338.97	145.91	216.09	2049.28	4175.03	3421.32	797.51	8444.6	5234.8	2796.64	1.3131633822386028	0.032339645929559326	3.8265741022824136	1.9360533379759841	up
MW0006387	Bisphenol A	C15H16O2	479.224	228.115	0.5213	2.0281	MS2-Search-DB	80-05-7	HMDB0032133	C13624	--	6623	Benzenoids	Benzene and substituted derivatives	rp	6044.23	2580.94	4303.97	4287.72	6496.86	8133.1	14626.85	19737.32	13326.74	22094.79	25520.24	13544.67	1.7380810946057257	0.0009126296917359694	3.4179428275727366	1.7731282650459042	up
MW0125174	Mevastatin	C23H34O5	429.2014	390.2406	0.5211	4.7144	MS2-Search-DB	73573-88-3	--	C13963	--	64715	Organoheterocyclic compounds	Lactones	rp	2167.31	2642.82	4520.45	2819.59	596.13	2633.18	23200.23	23442.0	11872.52	9926.34	7453.01	7495.16	1.5531133393474992	0.013263977485488212	5.422111800919146	2.4388548610488643	up
MEDP0086	Urea	CH4N2O	125.0411	60.0324	0.5205	1.1477	MS2-MetDNA	57-13-6	HMDB0000294	C00086	--	1176	Alcohol and amines	Amines	rp	152416.42	216505.71	119218.7	154578.57	105657.97	90583.26	76257.31	54332.31	84249.87	61757.86	31788.59	92261.27	1.5140853178525504	0.008838197715768756	0.4775518608066269	-1.0662706805540454	down
MEDL01978	Pelletierine	C8H15NO	321.1803	141.1154	0.5192	2.7063	MS2-Search-Local	4396-01-4	HMDB0030325	C06182	--	92987	Alkaloids	Alkaloids	rp	6862.31	8387.0	6694.37	13363.38	3343.27	7675.2	57604.85	44401.09	73192.28	59471.95	7200.79	30757.98	1.5900645613785056	0.010924056081884605	5.8850689889570615	2.5570593276584246	up
MW0000072	2-Methoxycanthin-6-one	C15H10N2O2	501.1473	1423.0505	0.5185	2.0356	MS2-Insilico	-	HMDB0041064	--	--	10106139	Alkaloids and derivatives	Indolonaphthyridine alkaloids	rp	203607.37	223642.05	223547.4	196788.4	238608.78	160523.48	81552.81	29165.41	114597.06	61185.83	25989.48	105846.68	1.824117525091135	4.3999010439021335e-05	0.3355509782376677	-1.5753961318488203	down
MW0151146	His Val Glu	C16H25N5O6	348.1696	383.1805	0.5178	1.9035	MS2-Search-DB	-	--	--	17441	--	--	--	rp	13192.09	7381.87	9099.7	10007.22	9198.93	13743.82	27414.76	70986.68	16738.74	41225.21	103216.89	19768.49	1.2298726152091637	0.048406644915225235	4.460788523437558	2.1572987546078406	up
MW0004134	3-Methylcatechol	C7H8O2	166.0859	124.0524	0.5168	4.5626	MS2-MetDNA	488-17-5	--	C02923	--	340	Benzenoids	Phenols	rp	9983.75	6875.06	7779.3	9021.69	9196.66	10415.41	14778.19	22514.28	13184.93	21184.53	33626.56	13082.03	1.4101313172673515	0.019693141544713768	2.2220079753160533	1.1518639949125449	up
MW0111099	Minoxidil	C9H15N5O	248.098	209.1277	0.5155	2.3522	MS2-Search-DB	38304-91-5	HMDB0014508	--	1315	4201	--	--	rp	1435.03	2618.22	1958.96	3608.67	3069.76	2150.09	814.87	431.86	1619.59	1245.96	583.61	1087.06	1.5610053785019045	0.003628045625408301	0.3896674894024755	-1.3596845247721556	down
MW0107746	Leu Phe Asn	C19H28N4O5	807.393	392.206	0.5146	3.3255	MS2-Search-DB	-	--	--	20281	--	--	--	rp	2943.39	897.08	1292.18	1227.77	2440.54	7543.33	9985.21	11016.85	9409.39	12886.36	8776.79	6571.53	1.7541147428961787	0.0003911287095541275	3.5881723831380867	1.8432492019417936	up
MW0054123	Isopimaric acid	C20H30O2	303.2274	302.2246	0.5128	4.6287	MS2-Search-DB	5835267	HMDB0036811	C09118	24100	442048	--	--	rp	25205.58	25738.39	19551.07	30049.64	27042.1	27680.16	9898.24	6590.42	24895.38	14151.29	4072.48	10992.46	1.5624001735501905	0.00354289315151363	0.4547025271445421	-1.1370050725758205	down
MW0123471	Cyclopiazonic acid	C20H20N2O3	337.16	336.1474	0.5125	0.8151	MS2-Search-DB	18172-33-3	--	C03032	--	54682463	Organoheterocyclic compounds	Indoles and derivatives	rp	6972.46	6041.15	5708.97	6534.75	7966.21	8495.61	24561.14	13799.91	18177.72	13604.51	14228.72	17423.81	1.7585159073432757	0.0015897738229606927	2.4400259832714712	1.2868965107952548	up
MW0154454	N-Formylmaleamic acid	C5H5NO4	207.0321	143.0219	0.5027	9.7219	MS2-MetDNA	-	--	C18232	--	25188420	Lipids and lipid-like molecules	Fatty Acyls	rp	94.48	26.62	26.21	71.84	107.96	101.89	284.07	314.0	224.13	28.13	327.7	318.29	1.4820498087129108	0.011090838297318585	3.4879254079254083	1.802369187257386	up
MW0106543	Dodecanedioyl-L-carnitine	C25H47NO5	424.3333	441.3454	0.5016	7.3955	MS2-Insilico	-	HMDB0013199	--	--	53481699	Organic acids and derivatives	Hydroxy acids and derivatives	rp	10408.22	7206.41	8671.93	5835.29	10899.81	9253.15	4078.89	1310.49	6934.64	2913.01	1125.46	6181.09	1.5252174517209922	0.0032243772909534146	0.4312513044045498	-1.2133992743871544	down
MW0140661	(S)-3-Methyl-2-oxopentanoic acid;(S)-3-Methyl-2-oxopentanoate;(3S)-3-Methyl-2-oxopentanoic acid;(3S)-3-Methyl-2-oxopentanoate	C6H10O3	301.0802	130.063	0.5711	2.643	MS2-MetDNA	-	--	C00671	--	439286	Organic acids and derivatives	Keto acids and derivatives	rp	200.52	223.83	343.07	370.19	401.27	558.12	885.3	2275.84	151.38	1745.75	1572.5	1376.16	1.41583527288245	0.021429804966475258	3.81827849308536	1.9329223321657685	up
MEDL00353	Glu-Leu	C11H20N2O5	261.1444	260.1372	0.8068	2.4934	MS2-Search-Local	2566-39-4	HMDB0028823	-	--	9856500	Amino acid and Its metabolomics	Small Peptide	rp	537726.01	229737.6	343084.65	353520.61	527939.21	613156.26	933576.53	1436974.32	729151.31	1190849.73	1562379.77	1099897.59	1.6859834438381305	0.0012093598738698796	2.668863972704309	1.4162257757286665	up
MEDL00355	Glu-Tyr	C14H18N2O6	311.1233	310.1165	0.8274	1.8535	MS2-Search-Local	3422-39-7	HMDB0028831	-	--	515717	Amino acid and Its metabolomics	Small Peptide	rp	171007.4	78834.12	130515.19	133676.2	181380.9	168421.34	266244.15	400148.2	183459.33	315625.92	425067.73	267812.16	1.5705902597489412	0.004833379084041477	2.1512871871444457	1.1052001309035635	up
MW0000283	Heroin	C21H23NO5	335.144	369.1576	0.8201	3.0489	MS2-MetDNA	561-27-3	--	C06534	--	5462328	Alkaloids and derivatives	Morphinans	rp	742.08	871.84	860.38	773.3	852.2	162.61	3348.85	3300.01	1289.18	3778.68	3785.42	1669.87	1.6394851012921257	0.004101729366571928	4.028709110573597	2.0103176407103094	up
MW0062166	Pregnenolone sulfate	C21H32O5S	415.2416	396.197	0.6681	5.3187	MS2-MetDNA	1247-64-9	HMDB0000774	C18044	--	105074	Lipids and lipid-like molecules	Steroids and steroid derivatives	rp	405.75	3666.08	1031.68	1686.09	5490.72	3600.64	68530.87	30505.22	18367.9	18138.02	4200.37	17560.95	1.3141926106548916	0.04905717474876844	9.90515245929717	3.3081791811298262	up
