# Supplementary material for: Non-Targeted Metabolomic Analysis of Chicken Kidneys in Response to Coronavirus IBV Infection Under Stress Induced by Dexamethasone
Source: Front Cell Infect Microbiol. 2022 Jul 15;12:945865. doi: 10.3389/fcimb.2022.945865 (PMC9335950; doi:10.3389/fcimb.2022.945865)
Supplement: Supplementary Table S1 — Specific R package from this article. [file DataSheet_2.zip › Supplementary Table S1-S10/Table S8 Mock_vs_IBV-A-Dex_neg_filter_identi_known.xlsx]

## Sheet: Sheet1
Index	Compounds	Formula	Precursor(g/mol)	Mass(g/mol)	score	RT(min)	MS_level	CAS_ID	HMDB_ID	cpd_ID	Metlin_ID	Pubchem.CID	Class.I	Class.II	source	M1	M2	M3	M4	M5	M6	A1	A2	A3	A4	A5	A6	VIP	p_value	Fold_Change	Log2FC	Type
MEDN1312	2-hydroxyphenylacetic acid	C8H8O3	152.0428	152.0473	0.9945	3.1445	MS2-MetDNA	614-75-5	HMDB0000669	C05852	--	11970	Organic acid And Its derivatives	Organicacid and Its derivatives	rp	1083.85	2059.81	2758.66	698.91	1221.87	1557.71	4592.74	4921.16	5005.62	4316.36	2223.1	1817.02	1.5227378871889146	0.009548703605328291	2.4385953878183217	1.286050405771748	up
MEDN0413	Ethylmalonate	C5H8O4	133.0392	132.0423	0.9925	2.0894	MS2-MetDNA	601-75-2	HMDB0000622	-	--	11756	Organic acid And Its derivatives	Organicacid and Its derivatives	rp	3080.83	2226.32	3258.07	2096.69	4265.88	3005.16	15133.25	30638.35	14338.29	26094.22	35371.8	29898.57	1.6978759039302704	0.0014296590288541632	8.446712894420607	3.078390014347636	up
MW0160146	9-[(2R,3R,4S,5S)-3,4-dihydroxy-5-(methylsulfanylmethyl)oxolan-2-yl]-3H-purin-6-one	C11H14N4O4S	297.0659	298.0736	0.9822	2.6460000000000004	MS2-MetDNA	-	--	--	--	161214	--	--	rp	7990.86	6745.37	7289.28	7619.27	12054.08	9117.66	24504.81	62218.38	15244.99	50322.59	53466.28	27999.95	1.5160141247013628	0.010447773913410688	4.600019836069059	2.201640082329816	up
MW0160389	(Z)-3-(3,4-dihydroxyphenyl)prop-2-enoic acid	C9H8O4	360.0798	180.0423	0.9805	2.779	MS2-MetDNA	-	--	--	--	1549111	Phenylpropanoids and polyketides	Cinnamic acids and derivatives	rp	1570.88	984.55	454.22	825.78	1269.44	1491.72	2920.34	5893.96	2460.14	4569.7	7133.58	3561.32	1.5762339827428835	0.005616248533857301	4.023145291734062	2.008323840344655	up
MEDP0519	L-Norleucine	C6H13NO2	112.0765	131.0946	0.9773	1.2003	MS2-MetDNA	327-57-1	HMDB0001645	C01933	--	21236	Amino acid and Its metabolomics	Amino acids	rp	870.55	546.56	637.8	672.87	1146.64	404.83	2386.81	1355.61	1327.9	1020.12	1813.15	1558.95	1.5462021038168947	0.0048424130971306215	2.211261319156394	1.1448695279011496	up
MW0113926	Aminoacetone	C3H7NO	93.0539	73.0528	0.9659	1.1465	MS2-MetDNA	298-08-8	HMDB0002134	C01888	--	215	Organic oxygen compounds	Organooxygen compounds	rp	170.27	400.66	393.73	1150.23	271.23	1213.57	944.79	1414.11	1090.22	494.8	2250.32	1948.54	1.0969373484041751	0.04542789735311046	2.26207812339396	1.1776487552723696	up
MW0103849	(2R)-2-Hydroxypentanedioic acid	C5H8O5	184.9853	148.0372	0.965	0.8587	MS2-MetDNA	-	HMDB0000606	C01087	--	439391	Organic acids and derivatives	Hydroxy acids and derivatives	rp	9425.44	25006.09	65920.71	64200.75	69368.24	38036.53	25494.81	2483.28	19385.34	1750.52	1343.66	38165.97	1.2709668604151534	0.03297314590670709	0.325872591390663	-1.6176200804225425	down
MEDN0283	2-Hydroxybutanoic Acid	C4H8O3	86.0328	104.047	0.9542	1.9392	MS2-MetDNA	600-15-7	HMDB0000008	C05984	--	11266	Organic acid And Its derivatives	Organicacid and Its derivatives	rp	491.48	617.26	558.92	643.04	74.79	67.63	2323.83	6455.78	918.11	8323.28	6091.08	4651.29	1.4696873444572134	0.011279915679316231	11.725219312548921	3.5515430025463663	up
MW0011071	(2R,3R)-2,3-Dihydroxy-3-methylpentanoic acid	C6H12O4	130.0591	148.0736	0.9227	2.5796	MS2-MetDNA	-	HMDB0012140	C06007	--	448154	Lipids and lipid-like molecules	Fatty Acyls	rp	27650.09	73957.52	36087.18	34397.85	100856.77	13095.46	109371.78	119330.85	102223.21	97052.26	157812.74	76576.26	1.4837560788867488	0.0051853704762971405	2.315605590129968	1.2113895445102498	up
MW0111938	2,3-Butanedione	C4H6O2	85.0298	86.0368	0.9046	1.9377	MS2-MetDNA	431-03-8	HMDB0003407	C00741	--	650	Organic oxygen compounds	Organooxygen compounds	rp	1383.2	852.04	1667.73	1938.16	2079.51	1489.8	28794.99	65645.67	14251.74	84345.9	67936.79	55258.09	1.5871569662408596	0.005039864042755824	33.60450520910818	5.07058275667502	up
MW0142430	2-Hydroxymuconate semialdehyde;2-Hydroxymuconic semialdehyde;2-Hydroxymuconate-6-semialdehyde	C6H6O4	141.0165	142.0266	0.8544	8.9605	MS2-MetDNA	3270-98-2	--	C00682	--	5280366	Organic acids and derivatives	Keto acids and derivatives	rp	428503.21	137910.79	478686.56	249619.56	212170.96	404067.74	154603.41	159316.53	85630.05	202445.82	133992.84	97601.38	1.3320009615857755	0.022202173486310317	0.43621559045422026	-1.196886761705938	down
MEDN0285	2-Methylsuccinic Acid	C5H8O4	131.0349	132.042	0.8526	2.0894	MS2-Search-Local	498-21-5	HMDB0001844	C08645	--	10349	Organic acid And Its derivatives	Organicacid and Its derivatives	rp	310296.61	202951.08	370867.81	277869.72	450477.19	232441.3	1754277.32	3630188.06	1633561.59	3127220.96	4419629.29	3620544.47	1.6754671764842604	0.0018198179968168487	9.857111561665189	3.3011649542957127	up
MW0166632	(2R)-4-(2-amino-3-hydroxy-4-methylphenyl)-2-azaniumyl-4-oxobutanoate	C11H14N2O4	238.094	238.0954	0.8434	1.3748	MS2-MetDNA	-	--	--	--	102515514	Organic oxygen compounds	Organooxygen compounds	rp	2286.16	1006.63	3449.29	2072.66	3838.62	5006.01	7863.95	13284.19	6004.14	9057.04	20197.48	7602.8	1.4455503546824462	0.014480808714006147	3.624681967703265	1.8578544175426013	up
MW0156186	Psychosine sulfate	C24H47NO10S	578.2558	541.2921	0.8431	8.4246	MS2-MetDNA	-	HMDB0013046	C02744	--	5280538	Lipids and lipid-like molecules	Sphingolipids	rp	429.36	780.81	1039.07	1228.94	926.4	1259.06	2944.28	3097.17	804.31	1623.48	2154.12	1280.8	1.2933543444140927	0.0382261581134273	2.101856756432259	1.071664351590011	up
MEDL00369	Glu-Phe	C14H18N2O5	293.1142	294.1216	0.8309	2.6832	MS2-Search-Local	-	HMDB0029156	-	--	18653118	-	-	rp	421021.77	188096.46	323056.01	324988.21	464819.72	471143.99	651815.79	1130530.99	542941.18	949652.53	1411710.13	672777.74	1.4875300156903497	0.010190645240522671	2.443739196471944	1.2890903244227303	up
MW0140672	(S)-Acetoin;(S)-2-Acetoin	C4H8O2	87.045	88.0524	0.8186	2.0902	MS2-MetDNA	-	--	C01769	--	447765	Organic oxygen compounds	Organooxygen compounds	rp	91879.43	60689.07	108495.25	83926.53	133440.38	70099.84	591407.02	1237582.16	534887.95	1065424.32	1586807.33	1228380.3	1.6580736686994129	0.0022682009166685693	11.384032574305351	3.5089397900022687	up
MEDN1282	LPE(0:0/18:2)	C23H44NO7P	476.2681	477.2861	0.8131	7.8472	MS2-Search-Local	-	-	-	--	53480926	GP	LPE	rp	1938.22	1302.15	676.0	725.14	1403.07	1066.88	122.89	91.62	1261.09	696.21	427.26	631.12	1.184780048963518	0.03311960707077876	0.4542231834250632	-1.1385267522093556	down
MW0161372	(2R,3S,4S,5R)-2-(hydroxymethyl)-6-(2-phenylethoxy)oxane-3,4,5-triol	C14H20O6	266.1067	284.126	0.7983	3.6597	MS2-MetDNA	-	--	--	--	11044282	Organic oxygen compounds	Organooxygen compounds	rp	571.6	127.07	394.0	268.1	664.43	452.84	1051.47	1297.97	873.8	1276.87	1257.29	717.19	1.72412662262275	0.00043675728115315503	2.6127867185356166	1.38558936244232	up
MEDN1112	16-Hydroxyhexadecanoic acid	C16H32O3	271.2272	272.2351	0.7949	8.7196	MS2-Search-Local	506-13-8	HMDB0006294	-	--	10466	FA	FFA	rp	167746.79	251964.49	177075.86	154317.88	59788.13	73148.41	45339.61	14129.07	108738.69	29240.62	9141.83	66717.01	1.4107755746203685	0.015878018268991434	0.3091560876391377	-1.6935926806837505	down
MW0015892	Arbutin	C12H16O7	272.0784	272.0896	0.7936	2.022	MS2-MetDNA	497-76-7	HMDB0029943	C06186	--	440936	Organic oxygen compounds	Organooxygen compounds	rp	77.21	225.22	139.63	202.61	229.42	154.48	630.61	1704.44	150.13	806.54	2309.03	551.14	1.2169882118388682	0.04976370296818956	5.981012473628438	2.580389726403645	up
MEDN0101	Theobromine	C7H8N4O2	233.0669	180.0647	0.7916	1.8152	MS2-MetDNA	83-67-0	HMDB0002825	C07480	--	5429	Nucleotide And Its metabolomics	Nucleotide and Its metabolomics	rp	1553.74	2026.84	1399.65	758.31	2633.93	874.79	6217.19	8165.27	3518.03	7074.22	9086.98	5112.33	1.7072263044944251	0.0011586774200148984	4.2362840452198816	2.0827993260846065	up
MW0107900	L-Leucine	C6H13NO2	130.0874	131.0946	0.7711	1.4247	MS2-MetDNA	61-90-5	HMDB0000687	C00123	--	6106	Organic acids and derivatives	Carboxylic acids and derivatives	rp	31346.38	38671.86	30036.96	25654.4	62891.08	11635.81	843358.72	1145567.04	864567.09	1077051.15	1404300.96	702425.31	1.8637327437235336	0.00022213055602309838	30.150699655192714	4.914119575532298	up
MW0016119	beta-Glycerophosphoric acid	C3H9O6P	171.0065	172.0137	0.7594	0.9012	MS2-Search-DB	17181-54-3	HMDB0002520	C02979	--	2526	Lipids and lipid-like molecules	Glycerophospholipids	rp	2822907.81	1873216.22	1851635.67	1704874.93	2864175.71	4932066.4	550568.39	112283.33	612180.25	1431948.67	210809.0	2438712.54	1.3228808586216332	0.017433086101914973	0.33376181191855797	-1.5831091998256557	down
MW0106679	Ethyl sulfate	C2H6O4S	124.9911	125.9987	0.7521	1.1671	MS2-Search-DB	540-82-9	HMDB0031233	--	--	6004	Organic acids and derivatives	Organic sulfuric acids and derivatives	rp	8190.83	2960.09	6273.76	5547.4	9299.37	3686.48	41647.14	49072.81	32876.91	29777.55	12260.96	10991.64	1.5693865600044885	0.012955844543973864	4.912046104989915	2.2963241020615426	up
MEDP1465	(2S,3S)-butane-2,3-diol	C4H10O2	130.0874	90.0681	0.7288	2.4967	MS2-MetDNA	19132-06-0	-	-	--	439888	Alcohol and amines	Alcohols	rp	55138.11	17428.13	47392.21	45605.72	57109.95	66469.37	98073.57	127467.6	88110.27	113707.94	155296.24	94312.04	1.6902698317769371	0.0006138089088427893	2.3412861897738044	1.2273012946941313	up
MW0137516	Bis(5-hydroxynoracronycine)	C38H34N2O8	645.2178	1338.9566	0.7222	2.7291	MS2-Insilico	-	HMDB0032114	--	--	10532237	Phenylpropanoids and polyketides	Neoflavonoids	rp	8197.44	4506.65	10386.08	11619.41	8597.29	28961.92	20094.65	22882.35	16936.34	18475.34	41480.11	27008.34	1.1883269016210216	0.035240806897345364	2.032372895685676	1.0231651291771124	up
MW0168606	4-hydroxyphenylacetic acid	C8H8O3	151.04	152.0473	0.7081	3.1445	MS2-MetDNA	-	--	C00642	--	127	--	--	rp	11194.92	20531.01	26306.68	10037.95	12507.67	16904.31	53693.23	54540.68	62048.71	46692.88	23276.19	23983.72	1.5908277006587987	0.007466087857909833	2.7105921737369583	1.4386080666293373	up
MEDN0237	D-Glucoronic Acid	C6H10O7	193.0355	194.043	0.7043	0.7885	MS2-Search-Local	6556-12-3	-	-	--	--	Carboxylic acids and derivatives	Sugar acids	rp	4210691.93	4451804.72	3374145.99	4721415.1	3430153.64	2873273.5	1036304.03	218802.77	2529567.39	1007164.13	141983.34	1184867.94	1.7479553116323356	0.00012338834120363722	0.2653207125143279	-1.9141907895608683	down
MEDP0752	DL-Leucine	C6H13NO2	130.0874	131.0946	0.7028	1.9066	MS2-Search-Local	328-39-2	HMDB0062203	C00123	--	857	Amino acid and Its metabolomics	Amino acids	rp	21452.28	16243.33	28891.41	20494.73	35175.97	37359.4	112059.8	133424.95	71053.46	132707.64	163500.73	54946.79	1.6846460002297985	0.0034599730404269685	4.183093705737831	2.06457031624374	up
MW0104827	2-Oxohexanedioic acid	C6H8O5	141.0166	160.0372	0.675	12.7201	MS2-Search-DB	3184-35-8	HMDB0000225	C00322	322	71	Organic acids and derivatives	Keto acids and derivatives	rp	12042.11	15706.49	15413.35	29518.89	33869.37	19364.9	11106.14	5663.92	11278.41	3170.29	6625.22	7498.54	1.444668136648267	0.011209841210720993	0.360103882687312	-1.4735149399480831	down
MW0139150	Nevadensin	C18H16O7	343.0849	344.0896	0.652	5.2715	MS2-Search-DB	-	--	C10111	--	160921	Phenylpropanoids and polyketides	Flavonoids	rp	76846.61	19254.48	37039.15	31210.52	37165.39	41097.81	21281.99	13245.86	20017.89	15124.72	13840.78	8414.81	1.3073076043862912	0.02371264123427684	0.3788984360174493	-1.4001169100540076	down
MEDN0298	4-Oxopentanoate	C5H8O3	115.0402	116.047	0.6481	1.6905	MS2-Search-Local	123-76-2	HMDB0000720	-	--	5177120	Organic acid And Its derivatives	Organicacid and Its derivatives	rp	199079.6	415168.95	193071.2	172261.29	586433.75	55324.43	633481.12	833192.55	632529.69	614625.77	1092895.3	433439.59	1.482385794024574	0.005250697093835323	2.615223247359673	1.3869341067442185	up
MW0168862	BUCLADESINE	C18H24N5O8P	468.1266	469.1362	0.6358	2.2888	MS2-Search-DB	362-74-3	--	D07546	44324	9687	--	--	rp	31756.24	38773.4	66666.76	51253.99	37660.78	24165.67	26648.49	4697.48	29905.12	9925.38	3565.12	36790.34	1.3376998420102664	0.02152141906460975	0.4456342424652637	-1.1660680014895437	down
MEDN0304	Cinnamic Acid	C9H8O2	129.0384	148.05200000000005	0.6274	2.6773	MS2-MetDNA	140-10-3	HMDB0000930	C00423	--	444539	Organic acid And Its derivatives	Organicacid and Its derivatives	rp	1640.89	938.23	1595.86	926.65	1443.93	1051.42	5138.32	4077.66	1981.59	2998.08	4163.89	2157.26	1.5992963375750344	0.00718740406375331	2.700652101229699	1.433307803431675	up
MEDN1245	2-Benzylmalate	C11H12O5	261.0072	224.0684	0.6135	3.0947	MS2-Search-Local	16947-49-2	-	C20653	--	11229827	Organic acid And Its derivatives	Organicacid and Its derivatives	rp	2092.68	779.12	5842.59	8553.99	5386.02	6057.37	153523.29	51176.41	115247.56	78194.15	19522.97	21746.44	1.4809140237314942	0.02560450748027094	15.30420520922256	3.935856218452901	up
MW0168625	5-(4-HYDROXYPHENYL)-5-PHENYLHYDANTOIN	C15H12N2O3	267.0733	268.0848	0.5853	1.9149	MS2-Search-DB	2784-27-2	--	--	1849	17732	--	--	rp	18662.95	19503.96	25373.15	19790.53	38670.86	39360.1	42352.62	77510.44	32602.41	72911.07	90869.23	41484.73	1.3841818184970502	0.018105013863313	2.2169500726784044	1.1485762800336603	up
MEDN0327	L-Dihydroorotic Acid	C5H6N2O4	139.0072	158.0328	0.585	1.5991	MS2-Search-Local	5988-19-2	HMDB0003349	C00337	--	439216	Organic acid And Its derivatives	Organicacid and Its derivatives	rp	319346.25	124783.04	139882.79	110859.34	184943.98	100700.49	1196839.62	2082650.52	853744.99	551659.28	1136221.46	907144.46	1.6094159802103023	0.0061270409296920285	6.861959503787338	2.7786206117805023	up
MEDP0895	Dethiobiotin	C10H18N2O3	213.1241	214.1317	0.579	1.973	MS2-Search-DB	533-48-2	HMDB0003581	C01909	--	643	CoEnzyme and vitamins	CoEnzyme and vitamins	rp	33475.11	51851.72	43446.95	39690.85	36434.41	14280.33	8604.65	13342.43	32415.46	12529.75	4941.98	16047.77	1.4683257159879453	0.007651898518066216	0.4009594516126221	-1.3184717482701078	down
MW0133689	4'-Hydroxywarfarin	C19H16O5	323.0882	324.0998	0.5785	2.189	MS2-Search-DB	24579-14-4	HMDB0140989	--	3037	54682146	Phenylpropanoids and polyketides	Coumarins and derivatives	rp	83503.14	13443.74	49785.34	44771.81	32429.08	138522.29	159177.63	131236.65	48597.07	178646.25	309206.04	202771.73	1.2737034955332147	0.024156596509356764	2.8407229413605086	1.506258130852792	up
MW0122776	Alloxan	C4H2N2O4	139.9846	142.0015	0.5760000000000001	0.8015	MS2-Insilico	50-71-5	HMDB0002818	--	252	5781	Organoheterocyclic compounds	Diazines	rp	175517.07	137558.03	102455.29	164844.1	174645.49	169871.81	479004.46	349277.82	276112.49	336052.18	281995.57	282516.83	1.7415852860665395	0.0014645239376416845	2.1677772164027966	1.11621649778681	up
MW0055263	Neoabietic acid	C20H30O2	301.2015	302.2246	0.5754	5.0223	MS2-Search-DB	471-77-2	--	C11889	41254	221118	Lipids and lipid-like molecules	Prenol lipids	rp	517.25	125.39	136.5	448.73	627.53	738.94	1165.35	884.33	934.11	1038.61	1838.51	680.81	1.487994355760917	0.008646001482766856	2.521535342322132	1.3343024465268611	up
MW0124100	Felodipine	C18H19Cl2NO4	423.0821	383.0691	0.5698	1.5991	MS2-Search-DB	72509-76-3	HMDB0015158	D00319	2659	3333	Organoheterocyclic compounds	Pyridines and derivatives	rp	52162.38	15642.87	25562.99	22069.09	27771.31	18219.03	194595.4	207988.02	133686.72	96447.21	128408.6	135260.7	1.7976949870018273	0.000561620837808286	5.552868662478992	2.473233273431708	up
MW0109366	Proglumide	C18H26N2O4	333.1812	334.1892	0.5697	4.9142	MS2-Search-DB	6620-60-6	--	D01818	43472	4922	Organic acids and derivatives	Carboxylic acids and derivatives	rp	3341.92	5110.47	1940.16	2458.57	151.2	1130.54	32752.71	16279.67	9971.57	6580.52	3270.95	25269.3	1.2971535670824903	0.03508089821033249	6.65999097139574	2.7355202215110386	up
MW0168155	formonitrile	CHN	61.9889	27.0109	0.5673	2.3552	MS2-MetDNA	-	--	--	--	768	Organic nitrogen compounds	Organonitrogen compounds	rp	74183.46	187948.73	34800.78	33345.65	23685.81	27414.14	154687.26	203704.9	161565.63	198002.68	228159.66	123037.32	1.4975817318420117	0.005137357154142428	2.803402010763216	1.4871786431744367	up
MW0129705	1,7-Bis(4-hydroxyphenyl)-4-hepten-3-one	C19H20O3	295.1296	296.1412	0.5672	3.2858	MS2-Search-DB	56973-65-0	HMDB0138206	--	--	23786382	Phenylpropanoids and polyketides	Diarylheptanoids	rp	77700.63	17127.19	82261.81	26600.12	26480.72	34772.22	148320.24	71143.41	204824.78	156712.24	83036.79	82651.98	1.4696240164747412	0.012697891578842671	2.8183054984457203	1.4948280052614844	up
MW0148122	d[-Arg-2]KYOTORPHAN	C15H23N5O4	335.1608	337.175	0.5583	3.5766	MS2-Search-DB	-	--	--	43911	--	--	--	rp	11945.11	6379.34	6846.08	3799.22	2678.24	963.13	23304.4	89072.57	24038.28	18701.65	21447.68	56435.65	1.2675416862223696	0.033733121895249935	7.144809193919129	2.8368954838666065	up
MW0009487	Platensimycin	C24H27NO7	440.1663	441.1788	0.5583	4.5404	MS2-Search-DB	835876-32-9	--	C20132	--	6857724	Benzenoids	Benzene and substituted derivatives	rp	1662.91	421.26	1742.51	619.05	841.31	1023.48	34936.43	42114.19	19176.27	14457.43	10475.62	37707.44	1.6032361310560663	0.005542916995640357	25.17500618015632	4.653920227283464	up
MW0112268	2-Phenylethyl 6-O-pentopyranosylhexopyranoside	C19H28O10	432.1801	416.1682	0.5548	4.2994	MS2-Search-DB	-	HMDB0041274	--	--	14704521	Organic oxygen compounds	Organooxygen compounds	rp	9840.02	2750.19	5100.86	6887.36	4169.58	7679.0	25176.85	41642.18	18900.81	35835.05	55545.55	15863.15	1.5752489604220854	0.007726761925791832	5.297266780885941	2.4052481674552424	up
MW0156991	Ser-Ala-OH	C12H14N2O7	297.0551	298.0801	0.5436	2.8935	MS2-Search-DB	-	--	--	64983	--	--	--	rp	2066.65	1467.92	2223.28	1948.53	1625.43	2379.76	9072.24	5658.52	6293.31	3779.85	2680.01	3186.74	1.4886335471420622	0.022821836032800483	2.61883504944256	1.3889251926226152	up
MW0119697	3-Methyl-3H-imidazo[4,5-f]quinolin-2-amine	C11H10N4	197.0815	198.0905	0.5327	3.9837	MS2-Search-DB	76180-96-6	HMDB0029706	C19180	--	53462	Organoheterocyclic compounds	Quinolines and derivatives	rp	50890.83	37190.69	48694.21	29878.56	39495.06	45582.19	26031.44	15203.69	32447.78	24728.24	9598.75	14818.2	1.5370721592086898	0.0011611074488940725	0.4879328986745165	-1.035245335225672	down
MW0010634	Nordihydroguaiaretic acid	C18H22O4	354.1456	302.1518	0.5298	3.9421	MS2-Search-DB	500-38-9	--	C10719	62903	4534	Lignans, neolignans and related compounds	Dibenzylbutane lignans	rp	35594.01	106563.24	56152.07	65588.62	37436.99	125458.47	806663.44	355576.59	346051.46	293792.07	203636.8	239685.31	1.4991772819150817	0.019141231715886	5.261106825925611	2.3953663440602417	up
MEDN0724	Acetylsalicylic acid	C9H8O4	216.9812	180.0423	0.5223	2.5214	MS2-Search-Local	50-78-2	HMDB0001879	C01405	--	2244	Organic acid And Its derivatives	Organicacid and Its derivatives	rp	24163.77	23582.92	51401.4	38467.96	104671.05	29831.68	267364.91	201689.69	153384.29	114838.02	68936.76	114783.41	1.5050141256172795	0.011793777106531176	3.384540677420353	1.7589600561425494	up
MW0159354	Vinyl bromide	C2H3Br	103.9201	105.9418	0.5015	3.4104	MS2-Insilico	593-60-2	--	C19184	--	11641	Organohalogen compounds	Vinyl halides	rp	149536.79	138642.51	219983.61	57711.73	99923.33	159767.04	214487.01	154205.95	298412.37	194413.05	334117.99	482051.1	1.1680532969686963	0.03322326111417297	2.032168817329116	1.0230202553615644	up
MW0140661	(S)-3-Methyl-2-oxopentanoic acid;(S)-3-Methyl-2-oxopentanoate;(3S)-3-Methyl-2-oxopentanoic acid;(3S)-3-Methyl-2-oxopentanoate	C6H10O3	130.0591	130.063	0.9726	2.779	MS2-MetDNA	-	--	C00671	--	439286	Organic acids and derivatives	Keto acids and derivatives	rp	98355.09	142824.68	69107.58	61118.72	193435.27	23507.89	220901.93	340663.51	200181.06	224865.85	452231.01	150039.2	1.406852149917033	0.012731537356161948	2.700577274487128	1.4332678302467083	up
MEDL00353	Glu-Leu	C11H20N2O5	259.1298	260.1372	0.8317	2.4929	MS2-Search-Local	2566-39-4	HMDB0028823	-	--	9856500	Amino acid and Its metabolomics	Small Peptide	rp	461873.46	217560.12	316228.32	336312.51	578246.92	473749.39	762136.64	1292084.84	622828.97	1041362.08	1530184.06	796990.76	1.5397156965211347	0.006173506607658364	2.5359318800694	1.3425159924781107	up
MEDL00355	Glu-Tyr	C14H18N2O6	309.1087	310.1165	0.8202	1.8541	MS2-Search-Local	3422-39-7	HMDB0028831	-	--	515717	Amino acid and Its metabolomics	Small Peptide	rp	181248.77	80726.55	144264.39	156541.41	215737.8	205596.03	270095.73	505724.45	226571.32	391229.37	570297.44	289639.41	1.4589864894708715	0.011617394051238848	2.289933426984317	1.1953056568568594	up
MW0000283	Heroin	C21H23NO5	368.1457	369.1576	0.7874	4.0099	MS2-MetDNA	561-27-3	--	C06534	--	5462328	Alkaloids and derivatives	Morphinans	rp	7592.87	9681.8	7790.58	10283.02	1764.04	4672.14	52915.42	22450.0	30858.93	22204.27	8777.04	80757.81	1.2095018906202537	0.040227698286395296	5.216377623733232	2.3830483128526105	up
MW0062166	Pregnenolone sulfate	C21H32O5S	377.1708	396.197	0.5842	4.5404	MS2-Search-DB	1247-64-9	HMDB0000774	C18044	--	105074	Lipids and lipid-like molecules	Steroids and steroid derivatives	rp	1315.0	319.24	1038.27	139.17	401.76	477.45	39097.11	35222.4	15507.97	12017.25	9017.96	34067.78	1.5729268806622143	0.007626432275734251	39.267079213956535	5.295248385525915	up
