# Supplementary material for: Non-Targeted Metabolomic Analysis of Chicken Kidneys in Response to Coronavirus IBV Infection Under Stress Induced by Dexamethasone
Source: Front Cell Infect Microbiol. 2022 Jul 15;12:945865. doi: 10.3389/fcimb.2022.945865 (PMC9335950; doi:10.3389/fcimb.2022.945865)
Supplement: Supplementary Table S1 — Specific R package from this article. [file DataSheet_2.zip › Supplementary Table S1-S10/Table S9 Mock_vs_IBV-P-Dex_pos_filter_identi_known.xlsx]

## Sheet: Sheet1
Index	Compounds	Formula	Precursor(g/mol)	Mass(g/mol)	score	RT(min)	MS_level	CAS_ID	HMDB_ID	cpd_ID	Metlin_ID	Pubchem.CID	Class.I	Class.II	source	M1	M2	M3	M4	M5	M6	P1	P2	P3	P4	P5	P6	VIP	p_value	Fold_Change	Log2FC	Type
MW0056953	PC(18:0/18:1(11Z))	C44H86NO8P	810.5988	198.0325	0.9971	9.888	MS2-MetDNA	-	HMDB0008037	--	--	24778815	Lipids and lipid-like molecules	Glycerophospholipids	rp	1788.68	1835.29	396.98	2874.1	6977.2	10147.98	33285.76	29631.97	24342.21	27182.38	30211.83	22992.78	1.96743270509638	7.317085699868713e-07	6.979405692618264	2.8031041939111425	up
MW0055907	PA(20:0/a-17:0)	C40H79O8P	765.5644	718.5513	0.9933	11.0346	MS2-MetDNA	-	HMDB0115631	--	--	131822287	Lipids and lipid-like molecules	Glycerophospholipids	rp	228.17	1818.4	2870.1	1786.88	2018.05	263.0	199.67	466.45	413.96	94.84	467.71	332.73	1.3363176015874982	0.040717075147201326	0.21986065044631925	-2.185338673895049	down
MEDN0834	O-Succinyl-L-Homoserine	C8H13NO6	242.0639	219.0743	0.9873	1.2221	MS2-MetDNA	1492-23-5	-	C01118	--	439406	Amino acid and Its metabolomics	Amino acid derivatives	rp	11867.84	16610.25	8891.4	15117.46	7633.87	3972.2	6676.23	7524.61	2153.13	4827.55	4434.8	5045.53	1.337814450246413	0.034577878639920116	0.4783960874366663	-1.0637225043872995	down
MW0054404	Loganin	C17H26O10	433.1902	390.1526	0.9872	2.7178	MS2-MetDNA	18524-94-2	--	C01433	64938	87691	Lipids and lipid-like molecules	Prenol lipids	rp	2927.86	1021.38	2855.26	2787.28	3709.27	2702.06	495.07	571.58	1106.47	1157.03	1268.94	1096.4	1.6276305611841206	0.0037282936406713508	0.3558989471421493	-1.4904604299661792	down
MW0062269	Prostaglandin G2	C20H32O6	392.213	368.2199	0.9835	6.6083	MS2-MetDNA	51982-36-6	HMDB0003235	C05956	3508	5280883	Lipids and lipid-like molecules	Fatty Acyls	rp	2182.69	4258.12	2737.45	1455.3	3230.17	1608.42	804.6	1496.39	728.45	642.08	1163.09	824.91	1.5254964345887232	0.011473028515602888	0.3657875602291861	-1.4509220824055131	down
MW0143553	5alpha-Ergosta-7,22-diene-3beta,5-diol	C28H46O2	460.3247	414.3498	0.9813	9.3148	MS2-MetDNA	-	--	C04416	--	5280675	Lipids and lipid-like molecules	Steroids and steroid derivatives	rp	109.72	1251.96	97.56	1863.54	109.57	1400.58	3434.99	4656.73	3045.62	6417.22	5560.64	276.96	1.5087010403933876	0.015925990948214768	4.840161144481711	2.275055080242545	up
MW0049285	DG(10:0/18:0/0:0)	C31H60O5	577.4633	512.4441	0.9763	11.9402	MS2-MetDNA	-	HMDB0092993	--	--	131802123	Lipids and lipid-like molecules	Glycerolipids	rp	288.48	111.41	1001.53	470.48	111.7	1001.97	1276.84	1364.92	965.75	1513.65	1403.1	723.38	1.5185218318216884	0.007613363412971681	2.4275565469910267	1.2795049018703666	up
MW0110419	Val-Pro	C10H18N2O3	262.1478	214.1317	0.9747	1.7129	MS2-MetDNA	20488-27-1	--	--	--	9837272	Organic acids and derivatives	Carboxylic acids and derivatives	rp	1628.38	272.41	1490.77	2926.03	2040.47	1246.05	6512.04	12381.49	20505.77	40065.49	8271.65	10874.9	1.3664012680502289	0.03385882804676273	10.267618759052112	3.3600297290418952	up
MW0103392	5'-Deoxy-5'-methylthioadenosine	C11H15N5O3S	302.0978	297.0896	0.9663	2.7759	MS2-MetDNA	2457-80-9	HMDB0001173	C00170	--	439176	Nucleosides, nucleotides, and analogues	5'-deoxyribonucleosides	rp	738.89	152.46	949.33	456.71	1486.0	768.93	526.46	1184.59	2798.14	1891.83	1450.48	2067.41	1.2125383182243792	0.041762455995326485	2.178869235906088	1.1235796162011054	up
MEDL02261	2-(4-Hydroxyphenyl)ethanol	C8H10O2	182.1073	138.0681	0.9645	2.6264	MS2-MetDNA	501-94-0	HMDB0004284	C06044	--	10393	Phenolic acids	Phenolic acids	rp	1877.06	952.83	1766.98	2559.71	1579.36	2793.73	3346.57	3962.67	4426.51	4281.84	3714.58	3490.4	1.798930065852086	0.00025487562953392006	2.014157386985057	1.0101764204605268	up
MW0014344	4,4-dimethyl-14alpha-hydroxymethyl-5alpha-cholest-8-en-3beta-ol	C30H52O2	489.3683	1479.1131	0.9611	10.7198	MS2-MetDNA	-	HMDB0062380	--	--	15698821	Lipids and lipid-like molecules	Prenol lipids	rp	957.64	7332.44	697.33	7066.06	1679.02	4483.73	15459.72	22032.04	12611.14	48000.25	56183.81	3880.17	1.3504276771066908	0.044993403330363384	7.11944381177356	2.831764538756508	up
MW0011108	(2Z,6E)-Farnesol	C15H26O	241.2353	222.1984	0.9606	6.5896	MS2-MetDNA	3790-71-4	HMDB0059849	C03220	--	1549108	Lipids and lipid-like molecules	Prenol lipids	rp	624.97	600.54	1113.07	909.21	815.47	322.88	137.79	576.76	177.37	794.99	131.42	342.5	1.2310967161784856	0.04107297893155266	0.4926495734290287	-1.021366286900791	down
MEDL00586	L-Arginine	C6H14N4O2	252.0333	174.1117	0.9604	0.7071	MS2-MetDNA	74-79-3	HMDB0000517	C00062	--	6322	Amino acids and derivatives	Amino acids and derivatives	rp	473.16	371.76	219.19	417.6	360.76	607.51	163.98	798.1	1510.25	1132.47	734.49	1226.04	1.2526619349526888	0.041976653037839054	2.2715818088310926	1.1836972636027168	up
MW0165746	(1S,3S,4S,6S,7R,8R,10Z,12S)-1,4,8-trimethyl-12-propan-2-yltricyclo[9.3.0.03,7]tetradec-10-ene-6,8-diol	C20H34O2	308.2664	306.2559	0.9604	11.4168	MS2-MetDNA	-	--	--	--	90658403	Organic oxygen compounds	Organooxygen compounds	rp	565.03	635.37	143.65	285.14	873.38	824.3	1197.79	884.85	291.28	1403.58	1856.06	1464.74	1.2915309627327929	0.03784898756743415	2.133627102952625	1.093308056326466	up
MW0060221	PE-NMe2(15:0/18:1(9Z))	C40H78NO8P	754.5365	731.5465	0.9588	11.8884	MS2-MetDNA	-	HMDB0113854	--	--	131820965	Lipids and lipid-like molecules	Glycerophospholipids	rp	1141.45	2896.91	3653.42	1619.21	180.27	152.03	156.05	40.74	96.07	85.74	38.74	55.21	1.3347313229924411	0.04716212860695487	0.049002985495614056	-4.3509865420059	down
MW0112843	3-Hydroxy-L-kynurenine	C10H12N2O4	272.0951	224.0797	0.9555	1.4632	MS2-MetDNA	606-14-4	HMDB0011631	C03227	--	11811	Organic oxygen compounds	Organooxygen compounds	rp	38020.45	42702.98	20136.97	27779.63	29920.01	9091.7	15477.34	26446.27	6668.16	8638.86	11637.94	763.42	1.3019858062837864	0.025507079977597057	0.4153371149025951	-1.2676452968222005	down
MW0107423	Ile Ala	C9H18N2O3	204.1418	1507.1444	0.9546	2.1189	MS2-MetDNA	24787-73-3	HMDB0028900	--	--	7009577	--	--	rp	1422.77	891.16	588.76	772.89	521.54	247.05	2898.42	2820.17	6953.46	4590.25	3233.75	9992.9	1.4664030250601352	0.013493157692945294	6.860437382008341	2.778300557263865	up
MW0111693	1,2-Dihydroxy-5-(methylthio)pent-1-en-3-one	C6H10O3S	164.0449	162.0351	0.9514	2.643	MS2-MetDNA	-	HMDB0012134	C15606	--	5462190	Organic oxygen compounds	Organooxygen compounds	rp	1342.14	944.69	1511.61	1296.2	1911.01	985.75	1714.25	2514.57	3689.34	5160.08	2263.56	2726.18	1.433972700910771	0.019460305656063995	2.260927997597417	1.1769150481871054	up
MW0113202	5-Aminopentanal	C5H11NO	204.1783	101.0841	0.9503	0.7367	MS2-MetDNA	-	HMDB0012815	C12455	--	443849	Organic oxygen compounds	Organooxygen compounds	rp	4251.47	5465.85	6833.63	3225.15	3966.61	2785.92	1204.84	2503.87	1005.83	1792.72	1823.7	411.0	1.639823460889844	0.003079061743283807	0.3295292670597765	-1.601521491362948	down
MW0157320	syn-Stemoden-19-oate	C20H30O2	322.2645	302.2246	0.9484	9.5723	MS2-MetDNA	-	--	C20208	--	71448974	Lipids and lipid-like molecules	Prenol lipids	rp	666.08	245.73	1381.67	560.69	701.93	618.37	357.06	205.4	180.32	209.74	497.52	188.08	1.2768292217386683	0.03856716521951909	0.3924138872719171	-1.349551996388805	down
MW0063514	S-Farnesylcysteine	C18H31NO2S	326.2148	325.2076	0.9484	7.1047	MS2-MetDNA	68000-92-0	HMDB0011627	C19691	--	6438372	--	--	rp	756.51	92.14	305.87	220.13	669.75	2348.15	2011.74	1852.61	4428.22	2623.42	2034.42	3742.46	1.5252036106366702	0.004427541872221062	3.800268636668905	1.9261014046329576	up
MW0109205	Phenylalanyl-Glycine	C11H14N2O3	224.1107	1577.2226	0.9482	1.9927	MS2-MetDNA	-	HMDB0028995	--	--	6992304	Organic acids and derivatives	Carboxylic acids and derivatives	rp	1456.86	227.04	554.65	642.63	455.16	809.86	1957.1	1642.47	4014.25	2822.17	1595.72	3150.46	1.5925161353168829	0.0038718579116224718	3.66170710530124	1.8725163966434843	up
MW0168173	methyl 2-[(2R,3E,12bS)-3-ethylidene-2,4,6,7,12,12b-hexahydro-1H-indolo[2,3-a]quinolizin-2-yl]-3-oxopropanoate	C21H24N2O3	400.1942	352.1787	0.9437	5.2851	MS2-MetDNA	-	--	--	--	5280491	Alkaloids and derivatives	Corynanthean-type alkaloids	rp	1188.28	349.08	1209.03	1190.28	1185.62	136.8	2236.73	2091.66	2650.04	2344.04	564.32	1194.19	1.2496043599302742	0.03390619276864538	2.1070147116706504	1.0752003874253628	up
MW0124481	Isoniazid	C6H7N3O	222.0289	137.0589	0.9355	0.7653	MS2-MetDNA	54-85-3	HMDB0015086	C07054	--	3767	Organoheterocyclic compounds	Pyridines and derivatives	rp	17482.36	1224.58	10053.58	11817.84	14455.88	13860.33	19856.67	31127.22	27407.3	31602.3	15960.03	22402.04	1.5595893544199042	0.003425248299354392	2.153370867979872	1.1065968115245806	up
MW0167999	(2S)-2-[[4-[(6aR)-3-amino-1-oxo-2,5,6,6a,7,9-hexahydroimidazo[1,5-f]pteridin-8-yl]benzoyl]amino]pentanedioic acid	C20H23N7O6	423.1611	457.171	0.9327	2.7227	MS2-MetDNA	-	--	--	--	135398645	--	--	rp	413.35	99.78	524.28	193.23	225.76	532.5	761.43	623.94	801.66	747.29	924.61	1476.93	1.5245925738498938	0.004625796045537718	2.68281964905224	1.4237500735461182	up
MW0160206	2-(hydroxymethyl)-5-(6-methylsulfanylpurin-9-yl)oxolane-3,4-diol	C11H14N4O4S	635.1095	298.0736	0.9315	1.8287	MS2-MetDNA	-	--	--	--	237358	Nucleosides, nucleotides, and analogues	Purine nucleosides	rp	1436.02	698.58	758.69	243.39	833.82	343.35	1754.89	2253.13	557.95	1874.25	1214.99	2219.76	1.3406411888100631	0.01799167246289499	2.2891315182493597	1.1948003529221771	up
MW0103620	N4-Acetylcytidine	C11H15N3O6	287.1053	415.2723	0.9277	1.9537	MS2-MetDNA	-	HMDB0005923	--	--	107461	Nucleosides, nucleotides, and analogues	Pyrimidine nucleosides	rp	211.7	2840.24	2005.69	1204.32	2173.11	2470.98	4249.08	2787.13	3885.19	5373.82	4805.54	3597.3	1.6508143842991314	0.0016836137405886616	2.2646221726676226	1.1792703725287677	up
MW0142242	2'-Aminobiphenyl-2,3-diol	C12H11NO2	202.0859	201.079	0.9277	3.1249	MS2-MetDNA	-	--	C08061	--	441379	Benzenoids	Benzene and substituted derivatives	rp	7123.62	3741.59	5259.13	5358.31	5986.32	13139.65	12801.07	12519.14	17726.88	18459.02	10702.23	12326.45	1.5896500283816473	0.0029746208827963784	2.081695708940614	1.0577591986632338	up
MW0055906	PA(20:0/a-15:0)	C38H75O8P	733.5579	690.52	0.9269	11.1596	MS2-MetDNA	-	HMDB0115630	--	--	131822286	Lipids and lipid-like molecules	Glycerophospholipids	rp	10867.68	17498.94	16493.98	13179.31	5773.11	1770.48	3347.66	3305.44	1068.44	6749.98	1835.94	658.86	1.4319253929871385	0.021787875730558303	0.2586979956848903	-1.9506592183933933	down
MW0160197	(9R,10S,12S,13S,14R,16S,18R)-13-ethyl-8-methyl-8,15-diazahexacyclo[14.2.1.01,9.02,7.010,15.012,17]nonadeca-2,4,6-triene-14,18-diol	C20H26N2O2	412.1701	326.1994	0.9233	4.0139	MS2-MetDNA	-	--	--	--	198674	Alkaloids and derivatives	Ajmaline-sarpagine alkaloids	rp	2852.43	3774.01	2090.0	1482.88	3647.02	2704.54	244.1	1128.01	1616.01	1010.07	484.43	3335.78	1.3067272646655514	0.03169052599722138	0.472385758340342	-1.0819626243975913	down
MW0050934	DG(22:1(13Z)/22:5(7Z,10Z,13Z,16Z,19Z)/0:0)	C47H80O5	772.6191	836.5246	0.9213	11.1596	MS2-MetDNA	-	HMDB0007642	--	--	9543958	Lipids and lipid-like molecules	Glycerolipids	rp	8953.28	652.0	2606.1	269.0	1568.72	18906.52	29461.51	40609.18	14281.57	86765.16	14912.16	22814.56	1.2847488816242434	0.0458973452422348	6.337132786456452	2.663830245665131	up
MW0154347	Neamine;Neomycin A	C12H26N4O6	370.203	322.1852	0.9197	5.9083	MS2-MetDNA	3947-65-7	--	C01441	--	72392	Organic oxygen compounds	Organooxygen compounds	rp	1013.46	191.73	1102.54	269.54	192.21	451.1	938.38	1151.75	1050.58	1407.89	1245.34	1235.35	1.4772299498245751	0.011501065263693	2.1826161747262915	1.1260584466340269	up
MEDN1152	Dihydrolanosterol	C30H52O	514.3724	428.4018	0.919	10.3556	MS2-MetDNA	79-62-9	HMDB0006839	-	--	440560	Hormones and hormone related compunds	Hormones and hormone related compunds	rp	2312.59	11095.18	2526.8	8153.01	774.46	3717.39	13942.98	17891.48	5652.54	28666.0	23572.86	2729.16	1.2722006899267282	0.0493717133956862	3.2350197327238503	1.6937745122845582	up
MW0151804	Isochavicol;t-Anol;trans-Anol;(E)-4-Propenylphenol;(E)-4-Hydroxypropenylbenzene	C9H10O	181.0856	134.0732	0.9172	3.9887	MS2-MetDNA	20649-39-2	--	C20464	--	5474441	Benzenoids	Benzene and substituted derivatives	rp	25255.92	19251.37	25963.63	16342.04	21910.83	22416.1	7830.75	10280.33	5615.85	3649.55	3902.34	6391.29	1.8998369542031257	1.2854216571161293e-05	0.2872513466344985	-1.7996144386448374	down
MW0013963	3beta,7alpha-Dihydroxy-5-cholestenoate	C27H44O4	475.3603	432.324	0.9165	8.002	MS2-MetDNA	115538-84-6	HMDB0012454	C17335	--	3081084	Lipids and lipid-like molecules	Steroids and steroid derivatives	rp	2920.22	2348.52	3216.62	3145.17	3863.94	3424.43	1521.39	2268.14	2983.02	1766.41	176.98	365.89	1.4511348909245014	0.012029143995108713	0.4800400657543514	-1.0587732718601457	down
MW0055488	omega-3 Arachidonic Acid	C20H32O2	347.2799	304.2402	0.9061	10.1373	MS2-MetDNA	24880-40-8	HMDB0002177	--	--	11722594	Lipids and lipid-like molecules	Fatty Acyls	rp	887.86	682.87	1159.02	1968.15	939.81	1332.32	1079.76	324.69	188.21	384.9	114.08	131.99	1.4504737964623808	0.008135739786873838	0.3190273212597364	-1.6482481142887682	down
MW0107797	Leucyl-Isoleucine	C17H24N2O6	246.1878	352.1634	0.9026	2.9096	MS2-MetDNA	36077-41-5	HMDB0028932	--	65251	7010534	--	--	rp	1219.84	767.33	604.79	332.45	780.41	2133.8	2737.58	2786.44	5354.37	4466.63	1454.38	3607.88	1.5541449099582114	0.005862067948174709	3.4952231863008723	1.805384581348629	up
MEDL02045	Coniferol	C10H12O3	222.1121	180.0786	0.8924	3.9973	MS2-MetDNA	458-35-5	HMDB0012915	C00590	--	1549095	Phenolic acids	Phenolic acids	rp	824.27	544.06	4140.5	1799.17	1696.57	3042.24	3943.8	2637.8	4971.41	5961.54	4884.07	3981.66	1.4740241614482916	0.008453004174939287	2.189814565017627	1.1308087066043921	up
MW0108038	Lys-Asp	C10H19N3O5	304.1672	261.1325	0.8881	1.2056	MS2-MetDNA	20556-18-7	HMDB0028947	--	--	6426943	--	--	rp	3198.46	4706.16	4113.46	13399.73	4012.0	6834.85	12595.26	10764.69	16287.07	18101.11	17798.09	2830.34	1.3013395175504725	0.0362305813986588	2.16123796555655	1.1118579305163836	up
MW0014993	6beta-Hydroxytestosterone	C19H28O3	372.1633	304.2038	0.8849	4.379	MS2-MetDNA	62-99-7	HMDB0006259	C14497	--	65543	Lipids and lipid-like molecules	Steroids and steroid derivatives	rp	3673.6	5168.07	29197.78	9788.74	12408.37	10616.72	28934.21	18367.83	57853.38	88914.94	9276.3	72775.61	1.2146784084654665	0.04641273637921122	3.8970993297699135	1.962400703572692	up
MW0067149	TG(14:0/20:3(5Z,8Z,11Z)/22:6(4Z,7Z,10Z,13Z,16Z,19Z))	C59H96O6	1016.6039	1226.8314	0.8837	8.4473	MS2-MetDNA	-	HMDB0042449	--	--	131753586	Lipids and lipid-like molecules	Glycerolipids	rp	861.54	675.18	653.44	620.35	1079.95	1094.51	247.82	550.07	275.06	535.07	552.33	217.02	1.5130138846625216	0.003252091100720035	0.4769075841980995	-1.068218368984648	down
MW0161020	(2S)-4-(2-aminophenyl)-2-azaniumyl-4-oxobutanoate	C10H12N2O3	247.0482	208.0848	0.8832	1.3368	MS2-MetDNA	-	--	--	--	6971029	Organic oxygen compounds	Organooxygen compounds	rp	1311.38	6422.02	1479.72	5277.31	4643.15	2358.73	16821.49	4804.81	11003.5	14897.01	7225.36	5763.0	1.3991815976094737	0.022575446289699118	2.8156661615247502	1.4934762914810529	up
MW0056988	PC(18:1(11Z)/18:2(9Z,12Z))	C44H82NO8P	784.5835	184.0055	0.8757	11.044	MS2-MetDNA	-	HMDB0008072	--	--	53478723	Lipids and lipid-like molecules	Glycerophospholipids	rp	836485.39	1135702.98	190826.16	1054703.91	160488.72	1080370.52	176248.32	526486.87	112137.76	198730.74	217793.86	99557.41	1.3023211342472203	0.035792211519356534	0.29851559298166136	-1.74412180215853	down
MW0103715	Zeatin riboside	C15H21N5O5	334.1511	351.1543	0.8722	1.7859	MS2-MetDNA	-	HMDB0030388	C16431	--	6440982	Nucleosides, nucleotides, and analogues	Purine nucleosides	rp	7382.39	5576.32	9731.1	10238.01	12702.4	22553.68	1904.05	4892.24	2669.62	2157.81	4361.84	11864.14	1.1933451028727762	0.04694808595783955	0.4084497953329158	-1.2917693346936938	down
MW0059276	PE-NMe(14:1(9Z)/20:1(11Z))	C40H76NO8P	753.5192	729.5309	0.8722	9.2489	MS2-MetDNA	-	HMDB0112955	--	--	131820071	Lipids and lipid-like molecules	Glycerophospholipids	rp	442.46	415.54	529.44	295.99	139.12	471.38	67.1	170.73	196.77	146.21	75.64	366.08	1.4268182206516018	0.016885474675377612	0.4457546655739277	-1.1656781967226948	down
MW0079702	TG(20:0/8:0/13:0)	C44H84O6	748.5959	512.0802	0.8671	8.7168	MS2-MetDNA	-	HMDB0063610	--	--	131771263	Lipids and lipid-like molecules	Glycerolipids	rp	635.34	227.12	491.53	639.48	472.25	545.66	1670.45	1694.42	2373.39	163.61	692.79	1899.61	1.2609413894286094	0.04122826854595495	2.8207233892766768	1.4960651967689091	up
MW0163360	(2S)-2-azaniumyl-5-oxo-5-(4-oxobutylamino)pentanoate	C9H16N2O4	239.1024	216.111	0.8588	1.2001	MS2-MetDNA	-	--	--	--	25246104	Organic acids and derivatives	Carboxylic acids and derivatives	rp	16028.21	7278.92	10120.74	15941.71	10435.21	18307.26	24008.22	23315.23	52519.03	41428.03	32462.04	33896.6	1.643929001416908	0.00357134656341379	2.658093725615958	1.4103919756063386	up
MW0107520	Ile-Val	C11H22N2O3	232.1725	230.163	0.8576	2.1195	MS2-MetDNA	41017-96-3	--	--	--	449407	Organic acids and derivatives	Carboxylic acids and derivatives	rp	2940.42	1500.05	3710.83	4806.43	2369.84	1484.67	7965.14	6908.52	16572.51	10623.41	8572.5	12915.22	1.6687199080254342	0.0022653468749603053	3.7804183142757886	1.9185458816792769	up
MW0014353	4,5beta-Dihydrocortisone	C21H30O5	403.1753	362.2093	0.8567	4.5383	MS2-MetDNA	68-54-2	HMDB0006758	C05469	--	65554	Lipids and lipid-like molecules	Steroids and steroid derivatives	rp	187.54	63.14	152.27	494.37	450.09	100.59	428.31	678.55	2769.28	3261.14	1036.45	2294.54	1.3815471929212289	0.02611297417592176	7.229468232044197	2.8538895327632248	up
MW0162001	3-(1H-imidazol-5-ylmethyl)-6-(1H-indol-3-ylmethyl)piperazine-2,5-dione	C17H17N5O2	366.1732	323.1382	0.8565	3.893	MS2-MetDNA	-	--	--	--	24066854	Organic acids and derivatives	Carboxylic acids and derivatives	rp	1009.41	1159.84	1140.08	1402.73	594.79	725.55	4682.5	2709.52	10962.77	8067.86	2696.59	2636.2	1.3919000842414941	0.02944649001203064	5.2641469398581	2.396199760054518	up
MW0167789	(2S,3R,4aS,4bR,8S,8aR,10aS)-7-ethenyl-1,1,4a,8-tetramethyl-2,3,4,4b,5,8,8a,9,10,10a-decahydrophenanthrene-2,3-diol	C20H32O2	352.2539	304.2402	0.8557	9.348	MS2-MetDNA	-	--	--	--	131801250	--	--	rp	1840.31	1953.01	1459.0	1453.88	1996.21	1675.72	707.08	600.4	906.57	815.73	306.95	112.67	1.8320983143499887	3.688516923531117e-05	0.3323720169240509	-1.5891291710953297	down
MW0057471	PC(22:0/24:1(15Z))	C54H106NO8P	895.7558	436.2261	0.8548	11.4168	MS2-MetDNA	-	HMDB0008553	--	--	24779122	Lipids and lipid-like molecules	Glycerophospholipids	rp	1501.21	110.46	91.14	90.63	2237.35	182.09	804.48	1370.02	1676.37	3562.95	3205.02	3897.52	1.2887426271797904	0.02686107065118059	3.445709348474203	1.7848010128804341	up
MW0059275	PE-NMe(14:1(9Z)/20:0)	C40H78NO8P	733.5518	731.5465	0.8534	10.1456	MS2-MetDNA	-	HMDB0112960	--	--	131820076	Lipids and lipid-like molecules	Glycerophospholipids	rp	12264.91	10994.54	20923.67	19680.62	10611.21	10072.38	4238.44	6361.4	7159.55	3768.75	6201.49	6542.1	1.6249339192320669	0.007272856072149694	0.40535555646760224	-1.3027401757388484	down
MEDN0498	Ribulose-5-Phosphate	C5H11O8P	250.0565	230.0192	0.8519	1.1308	MS2-MetDNA	4300-28-1	HMDB0000618	C00117	--	439184	Carboxylic acids and derivatives	Phosphate sugars	rp	27476.23	10391.19	15125.66	14588.02	4224.58	19427.52	7307.08	8643.54	2165.05	2221.67	4541.26	4765.03	1.4007911169655345	0.023024809088899426	0.3249215197976176	-1.6218367972736307	down
MEDP1521	Carnitine C14:2 Isomer 1	C21H37NO4	368.2793	367.2723	0.8198	6.4566	MS2-Search-Local	-	-	-	--	--	FA	CAR	rp	29840.52	26339.5	22285.35	24028.77	15911.31	37224.92	78988.4	59397.04	52719.96	136382.71	95187.86	22530.21	1.4403193089481496	0.028871170419293032	2.86066389227244	1.5163500011784494	up
MW0106978	Glu-Pro	C10H16N2O5	228.1045	244.1059	0.8164	1.9029	MS2-MetDNA	41745-47-5	HMDB0028827	--	--	11218768	Organic acids and derivatives	Carboxylic acids and derivatives	rp	2874.54	2523.27	3174.19	2159.83	3188.68	3635.82	7984.45	4978.2	11955.47	9356.47	1490.31	10604.96	1.3460730564394576	0.028668336222194387	2.641204625340262	1.4011960775472925	up
MEDP1202	5'-deoxy-5'-fluoroadenosine	C10H12FN5O3	234.0789	269.0924	0.8161	1.8952	MS2-MetDNA	731-98-6	-	C19766	--	448403	Nucleotide And Its metabolomics	Nucleotide and Its metabolomics	rp	7838.57	2176.73	17479.94	5936.13	8373.08	2945.73	20854.84	33652.27	18335.48	22148.68	3771.53	21204.24	1.293565689090087	0.024081865688276558	2.6808169263229784	1.4226727006691706	up
MW0056129	PA(21:0/14:0)	C38H75O8P	732.5481	690.52	0.809	10.1456	MS2-MetDNA	-	HMDB0115227	--	--	52929445	Lipids and lipid-like molecules	Glycerophospholipids	rp	32346.88	41452.17	34736.65	27064.34	53755.8	11653.83	10047.18	10341.94	10053.26	9471.21	10472.08	8289.65	1.6028835306505165	0.00911669074225464	0.29190297163315576	-1.7764391970358937	down
MEDP1102	Carnitine C10:0	C17H33NO4	316.2477	315.241	0.8087	5.6341	MS2-Search-Local	3992-45-8	-	-	--	--	FA	CAR	rp	16624.07	10541.37	11027.04	10188.28	9859.78	21002.28	32913.69	37097.36	38392.34	40050.06	17181.77	16020.46	1.5310787838336046	0.01001744917363185	2.2923929259458458	1.1968543493865125	up
MEDP0017	L-Histidine	C6H9N3O2	156.0766	155.0695	0.8074	1.0316	MS2-Search-Local	71-00-1	HMDB0000177	C00135	--	6274	Amino acid and Its metabolomics	Amino acids	rp	138160.99	263824.24	173464.76	273695.31	114195.18	151386.31	270608.35	172416.98	647527.78	585456.75	454623.44	538957.24	1.4085997337396925	0.017531844827407602	2.394838415967378	1.2599283180296112	up
MEDL00820	Cytosine	C4H5N3O	112.0505	111.0433	0.8058	1.1393	MS2-Search-Local	71-30-7	HMDB0000630	C00380	--	597	Nucleotides and derivatives	Nucleotides and derivatives	rp	4055.81	3490.88	3111.64	6350.78	4782.6	5456.89	40128.14	40351.11	52709.06	62893.2	8922.8	63942.27	1.6477910307250676	0.0046947018480910895	9.870106354087916	3.3030656303441392	up
MW0167791	(2S,4aS,4bR,8S,8aR,10aS)-7-ethenyl-2-hydroxy-1,1,4a,8-tetramethyl-4,4b,5,8,8a,9,10,10a-octahydro-2H-phenanthren-3-one	C20H30O2	345.265	302.2246	0.8054	11.1676	MS2-MetDNA	-	--	--	--	131801252	--	--	rp	1399.05	1200.21	850.05	2079.14	4921.34	1891.58	8171.07	8424.58	15629.51	10883.19	47082.43	21549.08	1.343343470081107	0.04084753001445243	9.054088808616873	3.178569457582305	up
MW0106716	Formiminoglutamic acid	C6H10N2O4	372.1157	174.0641	0.7731	1.1474	MS2-MetDNA	-	HMDB0000854	C00439	--	439233	Organic acids and derivatives	Carboxylic acids and derivatives	rp	43988.57	47329.79	44892.2	37962.61	62275.87	64121.38	37598.55	38211.42	14380.71	12801.76	22216.0	11416.88	1.556137927013333	0.0021827533783422928	0.4545534454122265	-1.1374781615283656	down
MW0111215	N-Methylaniline	C7H9N	108.0807	107.0735	0.773	11.5431	MS2-Search-DB	100-61-8	--	C02299	--	7515	Organic nitrogen compounds	Organonitrogen compounds	rp	946703.92	1893941.95	1987635.78	2020823.79	1382620.13	1228016.57	1183959.95	601418.05	303143.77	316283.96	595939.84	1160040.15	1.557270605199374	0.004906747956172977	0.4398413464576741	-1.1849448664887094	down
MW0163405	(2S)-6-[acetyl(hydroxy)amino]-2-azaniumylhexanoate	C8H16N2O4	246.1458	204.111	0.769	1.2057	MS2-MetDNA	-	--	--	--	25246243	--	--	rp	1783.64	775.71	2887.04	1872.8	3670.99	4347.24	5746.23	4528.84	16719.21	11586.16	8543.71	14415.75	1.5218767816966274	0.010153653677251741	4.012402346678907	2.0044662805398725	up
MEDP0212	N-Acetyl-5-Hydroxytryptamine	C12H14N2O2	219.1126	218.106	0.7686	3.1249	MS2-Search-Local	1210-83-9	HMDB0001238	C00978	--	903	Tryptamines,Cholines,Pigments	Tryptamines	rp	10841.84	6130.5	8329.01	8912.31	7309.44	13200.61	20544.32	19601.04	25306.92	25421.57	17058.15	20951.9	1.8509062343574807	3.7809942792563145e-05	2.355174749665182	1.2358341091467868	up
MW0169551	Nicotinate	C6H5NO2	124.039	123.032	0.7677	1.4548	MS2-MetDNA	108-01-0	--	C00253	--	937	--	--	rp	1185776.44	899387.89	1047643.46	1018997.93	687216.65	688274.67	439282.86	455710.21	449447.92	300530.89	372957.26	264389.18	1.8062517659838708	0.0006374216643026832	0.4129176166005365	-1.2760741243266116	down
MW0167975	[(10S,12R,13R,14S,16S,18R)-13-(hydroxymethyl)-14-methyl-8,15-diazahexacyclo[14.2.1.01,9.02,7.010,15.012,17]nonadeca-2,4,6,8-tetraen-18-yl] acetate	C21H24N2O3	318.1737	352.1787	0.7641	3.0418	MS2-MetDNA	-	--	--	--	135398114	--	--	rp	1448.01	865.67	2373.23	1479.97	3142.78	1206.6	5349.87	9131.77	16813.55	22008.78	3887.84	4490.42	1.339624252381979	0.03819624771657449	5.865415081026906	2.5522332078530217	up
MW0166277	(9R,10S,12S,13S,14R,16S,18R)-13-ethyl-8,15-diazahexacyclo[14.2.1.01,9.02,7.010,15.012,17]nonadeca-2,4,6-triene-14,18-diol	C19H24N2O2	351.1547	312.1838	0.7629	3.6197	MS2-MetDNA	-	--	--	--	91820294	Alkaloids and derivatives	Ajmaline-sarpagine alkaloids	rp	12693.24	34268.33	23763.12	28838.81	7953.31	17276.62	118040.33	93483.19	118118.33	199950.1	175174.29	39110.29	1.6755150156626075	0.006612734381725347	5.96086292363308	2.575521197387148	up
MW0107624	L-2,4-Diaminobutyric acid	C4H10N2O2	260.1356	118.0742	0.7628	6.4068	MS2-MetDNA	1758-80-1	HMDB0002362	C03283	--	134490	Organic acids and derivatives	Carboxylic acids and derivatives	rp	3301.51	1108.92	3027.25	2298.26	1289.1	2732.08	651.28	780.47	196.23	735.88	892.37	583.03	1.623129166372472	0.0057813248372887	0.27907439929287525	-1.8412783090975675	down
MW0055329	N-Nervonoyl-D-erythro-sphingosylphosphorylcholine	C47H93N2O6P	813.6838	812.6771	0.7486	9.888	MS2-Search-DB	94359-13-4	HMDB0012107	--	--	44260126	Lipids and lipid-like molecules	Sphingolipids	rp	2690.86	2451.86	1445.31	1032.35	844.69	527.96	17197.04	15804.57	9374.75	7524.02	4359.9	2814.77	1.471415241642317	0.020337597342289186	6.3465873014990475	2.6659810317748267	up
MEDP1024	Leu-Val	C11H22N2O3	231.17	230.163	0.7449	2.312	MS2-Search-Local	22906-55-4	HMDB0029131	-	--	6993115	Amino acid and Its metabolomics	Small Peptide	rp	30413.76	24977.28	32603.72	36106.54	30191.5	26690.28	55916.07	48167.17	90486.56	74450.97	48313.78	53086.78	1.6339198694523624	0.005476262164298264	2.0467180136397283	1.033312348894255	up
MW0114590	Hexaethylene glycol	C12H26O7	300.1923	282.1679	0.7405	2.4482	MS2-Search-Local	2615-15-8	HMDB0061822	--	--	17472	Organic oxygen compounds	Organooxygen compounds	rp	1529.0	688.64	1288.15	1211.12	2117.63	1430.76	6439.15	4108.1	9276.31	11857.02	4576.6	6550.91	1.678985234578611	0.0045938245444727575	5.179254231546343	2.3727443770802807	up
MW0075973	TG(18:1(11Z)/22:6(4Z,7Z,10Z,13Z,16Z,19Z)/22:6(4Z,7Z,10Z,13Z,16Z,19Z))	C65H100O6	1054.6887	876.8146	0.7357	9.1516	MS2-MetDNA	-	HMDB0049679	--	--	131760476	Lipids and lipid-like molecules	Glycerolipids	rp	78.14	201.85	126.45	224.31	248.15	182.15	682.92	530.26	250.88	794.74	1077.32	298.62	1.5181881931166172	0.01933928864346853	3.4256067103341032	1.7763595268975532	up
MW0145457	Arg Phe Ala	C18H28N6O4	393.2247	392.2172	0.7323	5.6341	MS2-Search-DB	-	--	--	17766	--	--	--	rp	10193.34	7084.65	4472.43	9958.95	16907.61	1703.18	687.19	3103.39	884.81	469.27	5164.69	5537.76	1.2355024114120217	0.045724421030170236	0.3149256679629	-1.666916746008387	down
MW0055444	Octanoylcarnitine	C15H29NO4	288.2165	287.2097	0.7316	4.6893	MS2-Search-DB	14919-35-8	HMDB0000791	C02838	--	11953814	Lipids and lipid-like molecules	Fatty Acyls	rp	16160.09	8912.71	10604.28	7396.78	8218.96	18624.64	29301.0	24431.78	32413.8	30231.89	14491.33	13582.13	1.4683791883747208	0.012306949086530338	2.0660351505904253	1.0468647997746552	up
MW0151216	HoPhe-Leu-OH	C21H24N2O6	401.1686	400.1634	0.7293	4.5456	MS2-Search-DB	-	--	--	65234	--	--	--	rp	3841.38	2963.73	6987.58	2951.62	691.08	5865.73	15435.03	14796.74	56824.18	69964.98	4761.53	48506.22	1.3131583711846808	0.0356638298053097	9.024831424412216	3.173899984029072	up
MW0122947	Astemizole	C28H31FN4O	459.256	458.2482	0.7286	4.2631	MS2-Search-DB	68844-77-9	HMDB0014775	C06832	1122	2247	Organoheterocyclic compounds	Benzimidazoles	rp	7756.1	3909.5	3301.93	4849.81	2788.98	622.49	148.3	1577.98	128.93	2228.42	580.49	325.78	1.3992187543692054	0.0241275997404117	0.21481513689250548	-2.218832438852992	down
MW0159048	Val Ile Thr	C15H29N3O5	332.2173	331.2107	0.7277	2.4186	MS2-Search-DB	-	--	--	21085	--	--	--	rp	5930.01	4738.44	5734.9	3712.1	6001.17	7374.13	17296.91	16653.33	30914.42	21534.06	10313.97	27177.88	1.6532710194733429	0.004084871589668791	3.699247404133977	1.8872317905352511	up
MW0012993	1-Stearoyl-2-arachidonyl-sn-glycero-3-phosphocholine	C46H84NO8P	810.5999	809.5935	0.727	9.0821	MS2-Search-DB	-	HMDB0008043	--	--	--	--	--	rp	366.77	561.41	586.84	1385.67	4510.98	3317.33	14392.95	13289.66	10139.32	10681.5	9433.77	8982.76	1.9076211768795472	1.2831923748601455e-05	6.2372970453909975	2.640920967544632	up
MW0146085	Asp Gln Met	C14H24N4O7S1	393.1417	392.1366	0.7218	4.3795	MS2-Search-DB	-	--	--	17381	--	--	--	rp	919.4	2543.89	3402.57	4383.33	3589.28	5535.57	13231.83	8420.78	27551.98	40458.39	3495.87	34822.49	1.3232590448450123	0.03303807044332288	6.281588727616122	2.6511294889860486	up
MW0056905	PC(16:0/22:5(7Z,10Z,13Z,16Z,19Z))	C46H82NO8P	810.5997	1105.3762	0.7213	10.6275	MS2-MetDNA	-	HMDB0007990	--	--	24778737	Lipids and lipid-like molecules	Glycerophospholipids	rp	17203.12	18113.73	1864.99	3935.95	16408.67	12523.88	48022.92	39803.51	29886.44	37880.04	39584.82	45013.32	1.8581176324624071	2.691658397626742e-05	3.428834892164692	1.7777184362099376	up
MW0056964	PC(18:0/20:4(5Z,8Z,11Z,14Z))	C46H84NO8P	810.5999	809.5935	0.7177	11.8821	MS2-Search-DB	35418-59-8	HMDB0008048	--	45201	16219824	Lipids and lipid-like molecules	Glycerophospholipids	rp	1422.41	1026.68	1675.1	6566.07	9736.58	5445.19	24382.76	22394.05	18928.75	23278.22	22133.92	17112.24	1.9410706891257041	4.396813669690481e-06	4.9563153722378965	2.309267989635067	up
MEDP1776	Leu-Ala	C9H18N2O3	203.1387	202.1317	0.7176	2.1195	MS2-Search-Local	7298-84-2	HMDB0028922	-	--	81721	Amino acid and Its metabolomics	Small Peptide	rp	9393.03	6615.55	6456.55	10253.29	10571.55	9112.4	33940.19	37355.49	93437.67	52211.15	33013.53	112354.03	1.4764949344538734	0.013902353017465004	6.914039574927622	2.7895288613944142	up
MEDP1295	Cytarabine	C9H13N3O5	226.082	243.0855	0.7135	1.1392	MS2-Search-Local	147-94-4	HMDB0015122	C02961	--	6253	Nucleotide And Its metabolomics	Nucleotide and Its metabolomics	rp	13086.41	3872.65	2611.4	9816.03	9752.18	4171.49	104820.89	100108.89	118926.44	149342.57	24750.79	166226.61	1.6751720278764937	0.0035644164298589283	15.335343716116496	3.9387885974544434	up
MW0012818	1-Hexadecyl-2-(5Z,8Z,11Z,14Z-eicosatetraenoyl)-sn-glycero-3-phosphocholine	C44H82NO7P	768.5871	767.5829	0.7127	11.1011	MS2-Search-DB	86288-11-1	--	--	43414	14389476	Lipids and lipid-like molecules	Glycerophospholipids	rp	1697.32	22968.63	34758.2	36598.8	44752.01	67832.97	9329.48	7106.99	1050.58	7510.34	3862.81	5169.93	1.4019481698529521	0.02270825833742807	0.16312960873539178	-2.6159094336292394	down
MW0006047	Anethole	C10H12O	298.1826	148.0888	0.7071	4.7207	MS2-MetDNA	4180-23-8	HMDB0030837	C10428	43903	637563	Benzenoids	Phenol ethers	rp	4467.43	2539.67	4426.64	2090.33	1727.35	5060.78	1393.06	610.68	1268.83	1810.52	261.66	1684.05	1.5071790072727986	0.01067940600252094	0.3460383414893512	-1.5309961957191671	down
MW0013984	3beta-Hydroxy-5alpha-pregnan-20-one	C21H34O2	387.2509	318.2559	0.7042	8.5253	MS2-MetDNA	516-55-2	HMDB0001455	C15484	--	92787	Lipids and lipid-like molecules	Steroids and steroid derivatives	rp	7411.06	5470.73	5692.48	3999.76	2808.63	3353.02	4331.73	2609.29	702.5	2095.71	2091.51	749.74	1.3962466721827518	0.01362160882513058	0.4377999755008408	-1.1916562211012958	down
MW0150470	Gly Pro Phe	C16H21N3O4	364.1268	319.1532	0.7012	3.7858	MS2-Search-DB	-	--	--	22242	--	--	--	rp	30613.51	13189.61	29125.9	8751.51	8256.41	6680.23	518.73	199.88	414.09	582.9	810.69	9529.79	1.4384350015506755	0.02330727440578403	0.12478196163269945	-3.0025187003022062	down
MW0017198	cis-Zeatin-O-glucoside	C16H23N5O6	404.151	381.1648	0.6979	3.5194	MS2-MetDNA	-	HMDB0012203	C15546	--	5280589	Lipids and lipid-like molecules	Fatty Acyls	rp	103.48	418.54	417.66	409.69	588.11	743.63	740.06	497.15	937.42	1689.26	1091.61	2109.82	1.3026181580230185	0.03100850420951675	2.6352219789564773	1.397924492963517	up
MW0125192	Mitraphylline	C21H24N2O4	391.1625	368.1736	0.6952	5.322	MS2-Search-DB	509-80-8	--	C09227	--	94160	Organoheterocyclic compounds	Indolizidines	rp	15972.91	8203.93	3321.89	5083.93	879.33	10299.67	42442.69	25511.0	61856.37	129935.07	19126.96	41197.83	1.3315579316802864	0.037931734300500834	7.313934617653903	2.8706477298775184	up
MW0052362	Dihydro-beta-ionone	C13H22O	412.3342	194.1671	0.6891	6.547999999999999	MS2-MetDNA	-	HMDB0032913	C03527	--	519382	Lipids and lipid-like molecules	Prenol lipids	rp	239.15	684.76	1315.18	1891.21	1747.19	1996.61	4049.05	4805.54	1161.07	6499.74	11395.45	2833.52	1.3347403502199184	0.04655988235974673	3.9044932119226328	1.9651353042972013	up
MW0149516	Gelsemine	C20H22N2O2	369.1811	322.1681	0.6815	5.3195	MS2-Search-DB	509-15-9	--	C09207	--	279057	Alkaloids and derivatives	Gelsemium alkaloids	rp	162049.62	133911.82	122905.32	71734.55	12142.04	138899.08	675642.43	404659.78	956269.04	1900114.01	303607.13	627267.86	1.380162224097483	0.03078949593975677	7.586094719453014	2.9233573851349224	up
MEDN1060	L-Isoisoleucine	C6H13NO2	132.1016	131.0946	0.6776	4.2798	MS2-Search-Local	1509-34-8	-	-	--	--	Amino acid and Its metabolomics	Amino acids	rp	33884.57	20537.41	33703.99	31809.01	44239.48	42969.73	113928.32	56223.06	74064.87	82514.26	55137.79	68525.06	1.6389813979280032	0.004451283199281171	2.1742987819257684	1.1205502023637228	up
MW0151030	His Met Leu	C17H29N5O4S1	446.2028	399.194	0.6761	2.7344	MS2-Search-DB	-	--	--	21195	--	--	--	rp	26908.9	7646.78	13125.54	23693.25	12973.27	12385.15	24149.42	38294.47	64268.68	72476.33	35304.23	39622.24	1.512449433259021	0.009522500703749	2.833734937517116	1.5027048174606834	up
MW0014012	3-Dehydroepiandrosterone sulfate	C19H28O5S	370.1839	368.1657	0.6737	5.3186	MS2-MetDNA	651-48-9	--	C04555	34483	12594	Lipids and lipid-like molecules	Steroids and steroid derivatives	rp	36553.61	29762.01	9595.16	17062.06	3292.07	31139.88	134014.2	80059.76	193597.19	392173.87	60996.21	124724.42	1.361838298880752	0.03358638703332811	7.73570326515981	2.9515324553508164	up
MW0123754	Doramapimod	C31H37N5O3	528.2783	527.2896	0.6734	2.277	MS2-Search-DB	285983-48-4	--	D03736	96425	156422	Organoheterocyclic compounds	Azoles	rp	204.78	54.4	157.24	58.16	203.57	135.03	779.02	649.71	1239.6	1648.85	461.13	3428.81	1.25440312061668	0.04027223807167599	10.092624019282322	3.335229409811237	up
MEDP1002	Acetylcholine	C7H15NO2	222.0289	145.1103	0.6721	1.0394	MS2-Search-Local	60-31-1	HMDB0000895	C01996	--	187	Alcohol and amines	Polyamines	rp	25246.53	13440.14	15229.71	26732.27	30296.45	41328.5	26330.59	35622.4	72513.37	73134.35	34416.52	68160.41	1.286992393829605	0.030992543015860456	2.0369758119595254	1.0264288491436504	up
MW0148023	Cys Ile Leu	C15H29N3O4S1	370.176	347.1879	0.6717	5.1605	MS2-Search-DB	-	--	--	15651	--	--	--	rp	639.71	993.46	669.0	665.07	207.51	1680.68	2906.84	3175.09	14324.1	14221.78	2000.84	4862.4	1.269672200871502	0.04870761402007561	8.545288470846042	3.095129195053474	up
MW0010943	(22Alpha)-hydroxy-5alpha-campestan-3-one	C28H48O2	440.3665	1381.0035	0.6686	7.7279	MS2-MetDNA	-	HMDB0012112	--	--	46878488	--	--	rp	1691.39	1709.64	2639.69	1662.9	5166.79	4918.27	5375.56	5033.35	4885.27	9117.12	10363.13	5939.89	1.5073969275107708	0.009919954043349357	2.288776907561438	1.1945768468865172	up
MW0110500	β-Alanine, N-[2-[(3-hexylphenyl)amino]-2-oxoethyl]-	C17H26N2O3	307.201	306.1943	0.6684	2.5781	MS2-Search-DB	1345982-24-2	--	--	64710	24905345	Organic acids and derivatives	Carboxylic acids and derivatives	rp	3200.03	14367.1	5197.2	10403.49	5559.24	10514.95	30545.15	28011.11	34315.71	41673.57	11928.28	19965.81	1.613484977275714	0.00458652914870396	3.380033227725676	1.7570374291226742	up
MEDP1669	Ala-Phe	C12H16N2O3	237.1228	236.1161	0.6655	1.8701	MS2-Search-Local	3061-90-3	-	-	--	96814	Amino acid and Its metabolomics	Small Peptide	rp	4870.61	2227.35	2774.15	2320.68	2053.26	4464.38	6250.98	7176.87	14255.02	11394.08	6720.01	9414.63	1.6268895550108349	0.003704652275808024	2.9508455978831063	1.5611284341565543	up
MW0154133	N1-(3-Aminopropyl)agmatine;N1-Aminopropylagmatine	C8H21N5	398.3441	187.1797	0.6609	6.3569	MS2-MetDNA	-	--	C20560	--	541551	Organic nitrogen compounds	Organonitrogen compounds	rp	99.41	355.77	459.21	365.17	671.03	812.9	1232.71	1600.55	743.68	2439.87	2063.3	378.82	1.4161165390456634	0.02989655602430602	3.0609591494812722	1.6139837912765194	up
MW0108971	O-Benzyl-L-serine	C10H13NO3	196.0912	195.0895	0.6568	2.3214	MS2-Search-Local	4726-96-9	--	--	44267	78457	Organic acids and derivatives	Carboxylic acids and derivatives	rp	1436.02	3539.54	2181.28	3345.62	3251.27	1504.53	2331.33	1010.77	529.48	143.76	2063.38	1160.62	1.2607906418485944	0.028836824516663393	0.4744538368070802	-1.0756603714963442	down
MW0015937	Asclepin	C31H42O10	539.2645	574.2778	0.6548	2.8922	MS2-Search-DB	36573-63-4	--	C08849	--	441844	--	--	rp	3086.0	1244.46	2423.18	2896.35	2618.34	4493.83	3277.45	4847.42	8616.68	6100.98	4360.37	8098.33	1.4009648870867801	0.014418829954384656	2.106007221026407	1.0745103830498253	up
MW0169628	Palmitoyl-L-Carnitine	C23H45NO4	422.3264	399.3349	0.6547	7.6448	MS2-Search-DB	-	--	C02990	--	461	--	--	rp	48764.87	45300.24	36888.42	29583.95	56924.56	38127.02	16820.52	30206.55	19965.22	15079.23	8913.73	18788.66	1.705158327423012	0.0007495843245722341	0.42949377410754586	-1.2192908765137744	down
MW0153180	Lys Tyr Ile Glu	C26H41N5O8	552.3059	551.2955	0.6523	9.2089	MS2-Search-DB	-	--	--	175222	--	--	--	rp	5806.46	7321.98	7114.57	6881.12	9389.6	6427.12	14132.39	12742.72	15640.49	19136.07	28296.13	18624.45	1.697915560342311	0.004265872510207739	2.5284140858879134	1.3382327573185624	up
MEDP1869	His-Leu	C12H20N4O3	328.089	261.1434	0.6513	2.1347	MS2-Search-Local	7763-65-7	HMDB0028889	C05010	--	189008	Amino acid and Its metabolomics	Small Peptide	rp	510.43	259.01	345.31	749.28	390.12	839.49	881.28	1074.51	1917.98	2199.44	1167.22	1310.27	1.5761429140952894	0.005818569077803441	2.763960900427976	1.4667372072031453	up
MEDP1522	Carnitine C13:0	C20H39NO4	358.2781	357.2879	0.6512	7.005	MS2-Search-Local	-	-	-	--	--	FA	CAR	rp	819.42	992.01	784.89	787.11	492.55	194.27	1182.89	2420.86	2144.24	3131.97	2699.86	983.64	1.5874048622483352	0.008015291883836845	3.0866556108347147	1.626044525305664	up
MW0108047	Lys-Glu	C11H21N3O5	293.1854	275.1481	0.6495	2.3937	MS2-Search-DB	45234-02-4	HMDB0028950	--	--	7010502	--	--	rp	28265.4	18688.6	27042.85	6368.07	7054.56	4615.03	983.53	587.82	3529.58	1644.6	623.35	4625.22	1.4328681327480814	0.02838253862138558	0.1303217673457489	-2.9398500208126266	down
MW0127573	Thiodiglycol	C4H10O2S	164.0737	122.0402	0.6426	1.6293	MS2-Search-DB	111-48-8	HMDB0042033	--	--	5447	Organosulfur compounds	Thioethers	rp	103823.81	64704.18	82163.25	120627.6	102147.13	124241.63	170580.35	166763.43	241369.26	241287.99	166519.58	239288.04	1.7405882867970728	0.0005293878769284571	2.050850031018512	1.0362219981969152	up
MEDP1077	2'-O-methyladenosine	C11H15N5O4	282.119	281.1124	0.6347	0.9652	MS2-Search-Local	2140-79-6	HMDB0004326	C04779	--	102213	Nucleotide And Its metabolomics	Nucleotide and Its metabolomics	rp	5287.38	9410.79	6084.29	4893.97	10198.93	10319.59	10327.59	13236.01	28684.91	18360.93	10915.71	18866.48	1.372172723592984	0.022048009936946267	2.173216552891604	1.1198319408406678	up
MEDN1016	P-Aminohippuric Acid	C9H10N2O3	263.0692	194.0691	0.6346	2.0354	MS2-Search-Local	61-78-9	HMDB0001867	-	--	2148	Amino acid and Its metabolomics	Amino acid derivatives	rp	93333.43	79753.0	42763.16	66177.64	28275.12	25855.79	75154.61	165003.76	203765.74	213493.02	58486.61	206203.91	1.3742891726771838	0.016618195389121522	2.743076963717136	1.4557951010835088	up
MW0014081	3-Hydroxybutyrylcarnitine	C11H21NO5	248.1489	247.142	0.6311	0.8552	MS2-Search-DB	-	HMDB0062735	--	--	90659885	Lipids and lipid-like molecules	Fatty Acyls	rp	8791.4	12433.65	3866.56	10744.54	8901.19	6090.32	15780.34	15211.83	54053.59	48553.73	10302.05	61313.97	1.2615806922816926	0.039473628602070585	4.0374770351418885	2.0134540538917305	up
MW0008766	N1,N1-dimethyl-4-[[4-(dimethylamino)phenyl](4-nitrophenyl)methyl]aniline	C23H25N3O2	376.1864	375.1947	0.6308	2.3614	MS2-Search-DB	-	--	--	96298	--	--	--	rp	2317.98	376.92	2811.51	961.69	2171.53	4423.99	5094.29	2969.27	5505.88	6753.47	3588.89	9451.91	1.362855439163738	0.015866554678308897	2.5539406381998253	1.3527249925543374	up
MW0054715	Medroxyprogesterone 17-acetate	C24H34O4	409.2303	386.2457	0.6298	12.0815	MS2-Search-DB	71-58-9	--	C08150	--	6279	Lipids and lipid-like molecules	Steroids and steroid derivatives	rp	4045.73	7387.75	5972.52	5493.54	7329.66	6952.64	11129.66	11261.91	7665.63	16881.42	24079.74	7491.1	1.3466280054221027	0.045077694693482655	2.1115001301710725	1.0782683360793783	up
MW0149838	Gln Tyr Glu	C19H26N4O8	439.1818	438.1751	0.6298	2.0281	MS2-Search-DB	-	--	--	20445	--	--	--	rp	23460.03	6313.5	30732.67	23997.73	31683.55	18938.55	3016.67	897.38	3393.3	836.47	1306.29	2602.85	1.7347141007799118	0.002738346909822443	0.08919791397704795	-3.4868462187564826	down
MW0154478	N-Hydroxy-L-phenylalanine;2-(Hydroxyamino)-3-phenylpropanoate	C9H11NO3	364.1671	181.0739	0.6243	6.8139	MS2-MetDNA	-	--	C19712	--	18605013	Organic acids and derivatives	Carboxylic acids and derivatives	rp	356.95	81.07	106.51	156.68	92.59	154.72	1673.99	1742.7	5440.12	2195.86	1252.8	3114.81	1.52261096254347	0.01214792104377371	16.25720069160376	4.02300695771127	up
MW0108558	N1-Acetylspermidine	C9H21N3O	264.0896	187.1685	0.6227	2.6592	MS2-Search-DB	-	HMDB0001276	C00612	--	496	Organic acids and derivatives	Carboximidic acids and derivatives	rp	6820.69	13258.4	11817.67	6702.7	11606.75	18121.39	38140.0	21887.79	40314.5	54344.46	34176.37	39856.9	1.7770808591654772	0.0008268933624842595	3.347403099186859	1.7430422929368892	up
MW0006710	Darifenacin	C28H30N2O2	427.2299	426.2307	0.6222	4.0222	MS2-Search-DB	133099-04-4	HMDB0014639	D03654	--	444031	Benzenoids	Benzene and substituted derivatives	rp	7743.91	4224.57	3131.52	5637.15	3249.18	498.79	429.49	671.1	181.71	565.53	661.2	485.46	1.533590924132975	0.016001766045998258	0.12229835916671025	-3.0315230470149497	down
MW0150297	Gly Arg Gln	C13H25N7O5	360.19300000000015	359.1917	0.6169	3.0833	MS2-Search-DB	-	--	--	19601	--	--	--	rp	5548.55	2453.31	3767.77	3691.61	5072.45	4709.2	6212.76	6052.89	8836.58	9370.84	5860.53	14884.19	1.3131677305378846	0.026543397623248786	2.028998660612949	1.0207679127398679	up
MW0168480	21-hydroxypregnenolone	C21H32O3	399.1911	332.2351	0.6164	5.2851	MS2-MetDNA	1164-98-3	HMDB0004026	--	7002	247020	--	--	rp	426.93	1186.22	603.2	705.48	354.12	1584.05	5429.85	4726.04	8951.89	8257.84	2301.1	3447.14	1.6308545536926098	0.006568030153125494	6.813551440329218	2.7684069729532386	up
MW0123848	Erlotinib	C22H23N3O4	394.1714	393.1689	0.6155	1.3385	MS2-Search-DB	-	HMDB0014671	--	--	176870	Organoheterocyclic compounds	Diazanaphthalenes	rp	25966.94	35676.86	49924.05	35574.48	57198.76	72058.76	16305.06	12981.02	1336.47	2968.53	11562.18	15541.11	1.6677931644663917	0.002356920074743025	0.21958901207797327	-2.187122229147267	down
MW0107916	L-N5-(1-Imino-3-pentenyl)ornithine	C10H19N3O2	252.1086	213.1477	0.6148	0.9323	MS2-Search-DB	-	--	--	45344	10198252	Organic acids and derivatives	Carboxylic acids and derivatives	rp	20021.17	24239.59	16235.25	22088.78	26779.02	32127.24	32183.77	41845.65	63654.24	74594.58	70057.3	98888.91	1.5542804264008718	0.008574989928467558	2.6943361435228588	1.429929851669192	up
MW0155769	Pro Ala Phe	C17H23N3O4	356.1601	333.1689	0.6137	4.853	MS2-Search-DB	-	--	--	21787	--	--	--	rp	3463.66	18716.35	5101.1	9053.68	2025.47	18772.38	103439.43	87243.04	157464.13	338081.89	94228.65	83894.57	1.4784505481849932	0.020513378007065267	15.128859965161777	3.919231372291649	up
MW0108492	N,N-Bis(2-hydroxyethyl)glycine	C6H13NO4	248.0582	163.0845	0.6132	0.8525	MS2-Search-DB	150-25-4	HMDB0011727	--	62455	8761	--	--	rp	320762.19	135818.21	192302.53	216928.24	110655.27	249270.14	141344.56	152298.89	59491.08	70050.45	118287.04	14921.77	1.3427973493001553	0.01699005591145915	0.4539260711302261	-1.1394707434035165	down
MW0157700	Thr Leu Asp Glu	C19H32N4O10	477.2017	476.2118	0.613	1.9034	MS2-Search-DB	-	--	--	235122	--	--	--	rp	206.04	135.01	128.14	342.16	378.9	881.07	998.65	390.71	1559.64	717.4	691.83	698.69	1.273586366210444	0.03461303966492276	2.441399687156016	1.2877085013766971	up
MW0074135	TG(18:0/18:1(11Z)/18:2(9Z,12Z))	C57H104O6	961.6902	1493.1287	0.6121	9.1355	MS2-MetDNA	-	HMDB0044923	--	--	131755942	Lipids and lipid-like molecules	Glycerolipids	rp	101.64	129.14	485.09	85.27	456.46	74.08	2068.54	546.54	1066.6	929.93	1853.34	481.74	1.5124698261828793	0.016751408978390354	5.216485942568785	2.3830782703126885	up
MW0052939	Forskolin	C22H34O7	411.2351	410.2305	0.6093	4.8847	MS2-Search-DB	66575-29-9	--	C09076	--	47936	Lipids and lipid-like molecules	Prenol lipids	rp	7245.36	2657.17	2132.35	5069.13	4206.8	199.44	515.7	1903.49	206.08	417.84	1104.61	163.64	1.3317012098280578	0.03502138651153228	0.2004328169128671	-2.3188093542117683	down
MW0143771	6alpha-Hydroxy-castasterone	C28H50O5	532.4	466.3658	0.6069	9.5557	MS2-MetDNA	-	--	C15803	--	23724595	Lipids and lipid-like molecules	Steroids and steroid derivatives	rp	92.73	420.62	180.68	320.56	105.04	125.23	586.55	1043.44	156.76	1144.53	1038.26	442.17	1.4349624401498615	0.021431062788990585	3.5439406840929903	1.8253544573125056	up
MW0152194	Leu Ala Asn	C13H24N4O5	317.1814	316.1747	0.6068	1.4515	MS2-Search-DB	-	--	--	20689	--	--	--	rp	530.19	271.16	405.11	3676.27	539.26	1549.53	7718.95	40282.1	57226.48	23614.08	14232.39	6049.68	1.3566769337910791	0.034994853134869816	21.390411273294774	4.41889231634491	up
MW0156889	Ser Pro Glu	C13H21N3O7	378.1477	331.1380000000001	0.606	4.7035	MS2-Search-DB	-	--	--	17976	--	--	--	rp	1912.2	1334.27	1318.91	1342.56	2021.08	1681.59	2019.97	2491.48	7025.24	5314.61	2649.7	6524.07	1.3434558128396363	0.028919437321114638	2.707951940615632	1.437202134905984	up
MW0142312	2-Dehydropantoate	C6H10O4	315.1084	146.0579	0.603	2.8004	MS2-MetDNA	-	--	C00966	--	38	Organic acids and derivatives	Keto acids and derivatives	rp	123752.83	164571.56	121604.45	110397.49	117124.56	97868.0	100083.24	110271.87	20500.43	32237.81	72779.86	16163.6	1.4422996089576985	0.011004137419770394	0.478753932188523	-1.0626437583968489	down
MW0117046	1H-Indole-3,5-dicarboxylic acid, 1-[3-[4-(decyloxy)phenoxy]-2-oxopropyl]-, 3-methyl ester	C30H37NO7	506.2435	523.257	0.6016	3.4738	MS2-Search-DB	-	--	--	45142	11670893	Organoheterocyclic compounds	Indoles and derivatives	rp	5276.54	2902.39	4964.95	5052.09	6305.76	11887.47	7561.03	10226.14	29162.49	18837.27	9080.58	29372.1	1.2499840870390149	0.03869848157872968	2.864575478438657	1.5183213517112994	up
MEDP1799	Quinoline-2-carboxylic acid	C10H7NO2	220.0601	173.0477	0.6006	5.3682	MS2-Search-DB	93-10-7	HMDB0000842	-	--	7124	Heterocyclic compounds	Pyridine and pyridine derivatives	rp	24274.71	87943.85	125367.63	85300.27	94042.79	172010.64	48691.51	52701.06	44389.23	36591.56	47712.89	26802.29	1.2828406587373418	0.0385825231930251	0.436188046287712	-1.1969778613546933	down
MW0108746	N-Desbutylbupivacaine	C14H20N2O	279.1695	232.1576	0.6002	3.2910000000000004	MS2-Search-DB	15883-20-2	HMDB0060725	--	--	115282	Organic acids and derivatives	Carboxylic acids and derivatives	rp	13015.98	7456.18	8788.17	11062.66	12295.84	17260.83	23187.85	20361.23	40825.2	37158.0	20804.12	25748.89	1.6233398923165738	0.004510521151324084	2.4053535749887733	1.2662489785649242	up
MW0137970	Dihydroisoferulic acid	C10H12O4	179.0698	196.0736	0.5989	1.984	MS2-Search-DB	1135-15-5	HMDB0131138	--	--	2752054	Phenylpropanoids and polyketides	Phenylpropanoic acids	rp	16975.99	7613.17	10758.58	14364.27	12252.75	20430.94	27263.14	25042.71	31139.15	31438.13	24594.67	29913.61	1.817614715959376	0.00013349415909739707	2.055828277446517	1.039719761796878	up
MW0063352	Rimexolone	C24H34O3	353.2428	370.2508	0.5983	12.0898	MS2-Insilico	-	--	D05729	--	5311412	Lipids and lipid-like molecules	Steroids and steroid derivatives	rp	34765.63	41956.86	29669.12	29845.19	43283.5	44973.64	78507.84	94004.98	79758.52	96054.95	88351.54	124894.29	1.8395692828486567	0.00017810622222767062	2.5015023568119483	1.3227948115787902	up
MW0124626	Khellin	C14H12O5	521.1372	260.0685	0.5968	11.6411	MS2-Search-DB	82-02-0	--	C09010	41035	3828	Organoheterocyclic compounds	Benzopyrans	rp	183.94	109.23	96.96	59.39	165.45	73.45	68.46	62.0	23.12	24.94	46.64	92.46	1.3170071368784326	0.029472947222269605	0.4613753232038581	-1.11598725177559	down
MW0110217	Tyr Pro Phe	C23H27N3O5	408.1914	425.1951	0.5938	5.2856	MS2-Search-DB	72122-59-9	--	--	20967	4670740	Organic acids and derivatives	Carboxylic acids and derivatives	rp	19770.88	32119.11	20597.8	15390.26	5880.33	33579.14	32183.34	41440.07	95589.25	117508.41	20673.72	60768.89	1.229096215142914	0.04865497555098983	2.8912427381968806	1.5316897373143823	up
MW0107642	Lacosamide	C13H18N2O3	251.1387	250.1317	0.5935	5.3186	MS2-Search-DB	175481-36-4	--	D07299	--	219078	Organic acids and derivatives	Carboxylic acids and derivatives	rp	1805.72	9078.94	1859.33	3441.16	401.3	9671.48	37408.88	25459.92	54653.39	98328.14	17441.64	34547.65	1.4705693173973011	0.019139812507120345	10.200332623325602	3.3505442927898317	up
MW0110612	15(S)-HETE Ethanolamide	C22H37NO3	381.3109	363.2773	0.5853	4.9026	MS2-Search-DB	161744-53-2	--	--	45392	91886095	Organic nitrogen compounds	Organonitrogen compounds	rp	78913.37	114120.4	152501.12	95263.9	55332.07	49382.31	35682.19	66271.37	19911.58	15352.49	33664.02	67114.19	1.4037268727873409	0.022842679103531008	0.4362788161466386	-1.1966776706392714	down
MW0016016	Avocadene acetate	C19H36O4	370.2951	328.2614	0.5836	6.872000000000001	MS2-Search-DB	24607-09-8	HMDB0031043	--	--	25107527	Lipids and lipid-like molecules	Fatty Acyls	rp	28481.65	23518.76	18175.27	22316.45	23006.14	77868.86	82662.5	66949.13	54181.16	85102.09	109743.14	38551.41	1.4529971256452858	0.014889387059383656	2.260929404082276	1.1769159456628775	up
MEDP0456	Piperidine	C5H11N	86.0962	85.0891	0.5820000000000001	2.2831	MS2-Search-DB	110-89-4	HMDB0034301	C01746	--	8082	Heterocyclic compounds	Heterocyclic compounds	rp	7104.51	5256.03	6709.53	6095.93	6815.16	9259.9	12556.32	11936.59	70570.91	60955.28	11019.29	64694.57	1.244783385223445	0.04617576446157345	5.618986514895592	2.4903099379571065	up
MW0005308	4-Phenylbutan-2-ol	C10H14O	301.2157	150.1045	0.5815	7.4620000000000015	MS2-Search-DB	2344-70-9	HMDB0031613	--	--	61302	Benzenoids	Benzene and substituted derivatives	rp	13833.79	9067.76	10185.25	10817.77	7671.33	12710.32	9186.46	7596.72	1688.75	6348.6	4489.83	172.79	1.4426182384410235	0.008187720004347497	0.4586231699421742	-1.1246188522314615	down
MW0153555	Met Gly His	C13H21N5O4S1	361.1602	343.1314	0.5813	2.7011	MS2-Search-DB	-	--	--	22483	--	--	--	rp	367.07	45.94	141.5	559.8	614.83	586.01	1284.3	3191.06	5664.78	7547.55	2850.45	1283.78	1.4509691879974356	0.02422683177929564	9.425704597974214	3.2366004679312654	up
MW0004150	3-Nitro-N,N-di(propan-2-yl)benzamide	C13H18N2O3	251.1385	250.1317	0.581	2.4473	MS2-Search-DB	2448-06-8	--	--	96347	221836	Benzenoids	Benzene and substituted derivatives	rp	89436.13	21777.05	48615.4	38289.08	49413.5	36218.18	28274.37	17841.49	15486.26	16709.57	19208.53	27503.29	1.3295356412174448	0.03620814800671445	0.4406125138476093	-1.1824176252468537	down
MW0162672	(2S)-2-azaniumyl-3-[6-[[(E)-4-hydroxy-3-methylbut-2-enyl]amino]purin-9-yl]propanoate	C13H18N6O3	349.1729	306.144	0.5802	1.8977	MS2-MetDNA	-	--	--	--	25243933	--	--	rp	2116.77	1260.84	1346.5	1265.05	1243.28	2298.17	3009.87	2888.0	7508.9	4395.8	3047.44	11114.95	1.248501958453087	0.0401626097426155	3.353925929190262	1.745850827611298	up
MW0120224	4-Amino-7-chloroquinoline	C9H7ClN2	220.0633	178.0298	0.5798	3.2336	MS2-Search-DB	1198-40-9	--	--	1728	94711	Organoheterocyclic compounds	Quinolines and derivatives	rp	76884.4	50732.79	41588.38	92011.92	19002.7	24756.94	109591.31	153611.31	122416.99	230313.85	104525.71	41246.65	1.3342571070145153	0.030190508400723706	2.4975834089592226	1.3205328588715437	up
MW0106094	Calpain Inhibitor I	C20H37N3O4	422.249	383.2784	0.5789	2.1183	MS2-Search-DB	110044-82-1	--	--	--	44119970	Organic acids and derivatives	Carboxylic acids and derivatives	rp	2492.25	1656.79	2107.85	2390.25	2460.87	2312.31	5957.84	7119.97	13024.83	8374.14	6203.49	14728.45	1.6108041116649898	0.005767695647199466	4.128718242187966	2.0456939674440995	up
MW0111252	Phenformin	C10H15N5	247.1648	205.1327	0.5786	1.9534	MS2-Search-DB	114-86-3	HMDB0015050	C07673	--	8249	Organic nitrogen compounds	Organonitrogen compounds	rp	30377.54	15242.59	11086.17	23570.28	16004.01	12430.27	4137.67	8703.74	3218.01	11007.06	9661.83	922.5	1.4693250590825446	0.009343632854868892	0.346338995018529	-1.5297432622103355	down
MW0055930	PA(20:1(11Z)/18:2(9Z,12Z))	C41H75O8P	766.505	726.52	0.5785	12.0898	MS2-MetDNA	-	HMDB0115099	--	--	52929132	Lipids and lipid-like molecules	Glycerophospholipids	rp	642.64	809.63	907.73	1035.16	195.68	1526.83	3129.27	3361.07	2577.51	3319.43	3192.45	6517.96	1.6262034090161583	0.003493807247526465	4.317920069093943	2.110336537249	up
MW0112754	3-Amino-5,7-dimethyl-1-adamantanol	C12H21NO	280.1291	195.1623	0.5782	3.0587	MS2-Search-DB	63971-25-5	HMDB0060738	--	--	3382167	Organic oxygen compounds	Organooxygen compounds	rp	4814.24	5539.35	6567.66	6933.79	4104.16	7309.65	22425.51	17900.45	20802.14	64450.16	34882.34	6049.48	1.3435613048802153	0.045300337059716166	4.721165561111293	2.2391430760378865	up
MEDP1441	Carnitine C5:1	C12H21NO4	329.1271	244.1543	0.5771	1.7406	MS2-Search-Local	-	HMDB0002366	-	--	--	FA	CAR	rp	8473.68	4929.89	5690.85	6388.28	5915.1	12606.31	10269.76	10086.58	52883.92	34333.62	14800.01	51697.66	1.2358207554124578	0.04573273247961926	3.9558020830326974	1.9839702468831613	up
MW0158240	Trp Ser His	C20H24N6O5	429.1861	428.1808	0.5762	1.3884	MS2-Search-DB	-	--	--	15801	--	--	--	rp	64274.52	35907.77	75497.32	57669.66	96207.89	41005.9	29022.42	30943.86	17249.39	16169.84	23037.34	6892.62	1.5881340040763068	0.0046948492923882855	0.33277863692079834	-1.5873652737811808	down
MW0000330	Matrine	C15H24N2O	293.1602	248.1889	0.5758	2.6097	MS2-Search-DB	519-02-8	--	--	--	638232	Alkaloids and derivatives	Lupin alkaloids	rp	25184.4	15825.44	16255.73	13244.77	5679.75	12111.7	40011.6	27440.91	51989.99	104382.07	56147.63	16629.15	1.3499883979856262	0.03882283771336783	3.358950594319776	1.7480105756099087	up
MW0158094	Trp Arg Asp	C21H29N7O6	517.2493	475.2179	0.5757	12.0898	MS2-Search-DB	-	--	--	20771	--	--	--	rp	33065.27	34325.67	26622.21	28527.7	36997.38	39834.35	63938.43	69397.95	63719.7	67043.83	59151.35	91527.57	1.8125756031786209	0.00023611231600480185	2.0804206375821592	1.0568752545203908	up
MW0158504	Tyr Ile Met	C20H31N3O5S1	408.1867	425.1984	0.5752	1.4391	MS2-Search-DB	-	--	--	21472	--	--	--	rp	11309.58	4198.86	11811.57	5334.46	10687.63	7133.95	1249.08	3573.71	987.9	518.88	1093.05	243.8	1.6979443720741396	0.002142297666010012	0.15188232835176288	-2.7189740741743584	down
MW0125645	N-Arachidonylmaleimide	C24H35NO2	414.2385	369.2668	0.5747	5.322	MS2-Search-DB	876305-42-9	--	--	45064	25021164	Organoheterocyclic compounds	Pyrrolidines	rp	3880.85	12386.93	11034.74	6397.62	1221.59	11165.81	44393.26	26594.12	57316.7	116188.94	21622.53	42182.96	1.4118133222965137	0.025722912300199	6.689411281226988	2.741879248381317	up
MEDP1294	Leu-Gly	C8H16N2O3	377.2423	188.1161	0.5746	6.7142	MS2-Search-DB	615-82-7	-	-	--	97364	Amino acid and Its metabolomics	Small Peptide	rp	238.72	4671.86	811.89	3496.17	473.74	1977.85	12833.68	13310.26	10163.22	30122.79	15711.43	4980.81	1.544707707623889	0.014097633963093825	7.465336158756084	2.9002072253499245	up
MW0159193	Val Thr Tyr Lys	C24H39N5O7	510.2931	509.2849	0.5742	10.2287	MS2-Search-DB	-	--	--	246267	--	--	--	rp	5063.69	7765.88	8804.41	8759.9	10235.18	7133.71	17378.93	17649.35	8336.92	22550.17	32333.62	9861.94	1.3877855048370749	0.037213413796380164	2.2634979085174503	1.1785539735294694	up
MW0123088	Benzydamine	C19H23N3O	274.1737	309.1841	0.5732	2.1768	MS2-Search-DB	642-72-8	--	D07516	--	12555	Organoheterocyclic compounds	Benzopyrazoles	rp	340.44	2120.07	450.69	1013.71	910.84	3185.28	9008.23	7667.84	16686.42	11404.1	6986.35	15682.87	1.7315975249732825	0.0015245011023782336	8.407375362017097	3.0716554861892416	up
MW0009952	Tramadol	C16H25NO2	330.1311	263.1885	0.5727	1.9813	MS2-Search-DB	27203-92-5	HMDB0014339	--	--	5523	Benzenoids	Phenol ethers	rp	28288.68	16166.28	19870.88	18185.26	18413.93	21557.81	13564.46	8926.71	4950.14	5513.97	12304.04	5601.67	1.6950664905043409	0.00045051820736431096	0.4152499239893523	-1.2679481907820578	down
MW0153487	Met Ala Leu	C14H27N3O4S1	334.1788	333.1722	0.5722	2.4377	MS2-Search-DB	-	--	--	21746	--	--	--	rp	2660.43	2381.06	2808.65	2866.34	3061.56	3463.04	6438.54	4881.74	11130.14	9773.27	4685.84	8739.31	1.6038650887357904	0.007102086617052646	2.6476786837019493	1.4047280505601605	up
MW0009165	Norsufentanil	C16H24N2O2	259.1761	276.1838	0.5716	1.5549	MS2-Search-DB	61086-18-8	HMDB0061010	--	--	162172	Benzenoids	Benzene and substituted derivatives	rp	50402.34	92059.18	63655.32	128207.76	38026.71	82390.0	273679.02	178101.95	200607.6	468506.41	264043.89	27994.71	1.3479961663909934	0.04161016049008237	3.107115076041805	1.6355756745335943	up
MEDP1440	Carnitine C5:0	C12H23NO4	229.1543	246.17	0.5705	2.0032	MS2-Search-Local	-	-	-	--	--	FA	CAR	rp	29412.09	6330.18	10201.11	17427.08	25591.86	46205.85	46762.3	36461.93	156318.17	89692.0	41258.81	86561.8	1.3092902008214626	0.03332221208175564	3.381380468493433	1.7576123555175305	up
MW0108785	NG-Amino-L-arginine	C6H15N5O2	256.0748	189.1226	0.5705	2.5848	MS2-Search-DB	1031799-40-2	--	--	96429	91746433	--	--	rp	1719.77	487.02	1553.15	2530.64	2240.72	1127.59	30372.15	40429.65	47572.57	78289.14	7547.14	18657.08	1.5038907689038066	0.017092397511118098	23.07384492420972	4.528186523307737	up
MW0145667	Asn Arg Asn	C14H26N8O6	403.2071	402.1975	0.5698	3.9557	MS2-Search-DB	-	--	--	19271	--	--	--	rp	11682.0	16480.06	8387.97	20418.69	15429.71	12286.48	101.97	1968.69	11134.51	10476.71	11713.89	2372.54	1.3167626121353821	0.01929238470367969	0.4459863038172917	-1.164928689042845	down
MW0109659	Ser-Glu	C8H14N2O6	281.0952	234.0852	0.5692	4.2117	MS2-Search-DB	6403-16-3	HMDB0029038	--	--	3613616	Organic acids and derivatives	Carboxylic acids and derivatives	rp	2886.84	1043.37	1676.17	2254.02	2357.3	3792.8	10325.09	8432.78	35557.88	9104.96	6570.87	28056.65	1.2836340105547448	0.03807339147937476	6.998196352735446	2.8069831437351813	up
MW0001293	1,2-Dimethoxy-4-(2-propenyl)benzene	C11H14O2	379.1861	178.0994	0.5686	4.5584	MS2-Search-DB	93-15-2	HMDB0031864	C10454	68336	7127	Benzenoids	Benzene and substituted derivatives	rp	9977.95	8611.26	10269.78	6871.08	6595.36	9440.76	69259.48	82237.13	216824.93	379262.0	18034.48	204363.09	1.3207028488378425	0.03664678609928532	18.737734223824468	4.227874607026503	up
MW0124882	Methanone, (7-methyl-1-naphthalenyl)(1-pentyl-1H-indol-3-yl)-	C25H25NO	397.2121	355.1936	0.5683	5.8751	MS2-Search-DB	824960-56-7	--	--	96707	71418300	Organoheterocyclic compounds	Indoles and derivatives	rp	2870.88	438.83	340.55	252.6	1775.91	2291.17	1751.0	1626.79	4041.28	3675.81	2256.82	4285.08	1.2049189447295694	0.03783589782660393	2.212912518789351	1.1459464194157465	up
MW0136757	6''-O-Acetylglycitin	C24H24O11	489.1204	488.1319	0.5683	1.1807	MS2-Search-DB	134859-96-4	HMDB0039489	--	--	10228095	Phenylpropanoids and polyketides	Isoflavonoids	rp	2653.57	1838.41	1185.7	1505.55	3807.46	1981.47	3307.07	3471.79	3305.52	6876.58	4335.73	7507.45	1.3793258316509898	0.017745201817510006	2.2204582737184864	1.1508574608051263	up
MW0005453	5-(Diphenylphosphinyl)pentanoic acid	C17H19O3P	320.1269	302.1072	0.5679	2.2691	MS2-Search-DB	71140-70-0	--	--	45330	10380172	Benzenoids	Benzene and substituted derivatives	rp	3122.32	761.1	1535.38	2184.38	1538.05	1973.64	3421.64	4134.01	17487.23	8549.02	4778.12	19857.03	1.2335008278654649	0.04422833750765663	5.238662260557253	2.3891984536607938	up
MW0105514	Ala-Gly	C10H10N2O6	188.1064	254.0539	0.5665	4.5545	MS2-Search-DB	687-69-4	--	--	65061	6998029	Organic acids and derivatives	Carboxylic acids and derivatives	rp	621.7	475.78	1093.4	494.17	650.43	290.9	2313.71	2268.28	5569.59	10020.41	1151.44	4901.29	1.3270366027721892	0.035973103977270535	7.231652501944088	2.8543253544999305	up
MW0148591	Diprotin B	C16H29N3O4	372.187	327.2158	0.5659	1.5961	MS2-Search-DB	-	--	--	44661	146208	--	--	rp	64261.84	32833.12	41650.23	44890.22	41235.74	49574.36	27385.7	20103.95	7972.44	9715.74	22091.65	5514.89	1.710100995460542	0.000353848786139268	0.3380793877808385	-1.5645660350383948	down
MW0009238	Octanoic acid, 2-[[4-[([1,1'-biphenyl]-4-ylmethyl)amino]-6-chloro-2-pyrimidinyl]thio]-	C25H28ClN3O2S	452.1516	469.1591	0.5656	3.7723	MS2-Search-DB	1077626-52-8	--	--	45473	25147690	Benzenoids	Benzene and substituted derivatives	rp	6865.12	1836.46	3506.34	5578.68	2803.85	5182.49	8606.94	7908.07	18528.3	12804.71	11579.79	18747.56	1.5780609985611516	0.004556579993346889	3.0332344699518177	1.600857023040308	up
MW0141792	1-Naphthyl -D-glucuronide	C16H16O7	362.1204	320.0896	0.5651	1.1392	MS2-Search-DB	27710-10-7	--	--	24060	152936	Organic oxygen compounds	Organooxygen compounds	rp	5175.31	1226.68	1721.96	3985.84	3633.31	980.06	27455.17	26566.41	19655.7	21301.57	7347.32	51405.87	1.493112901280414	0.011748904200881656	9.19276261185087	3.200498485831972	up
MW0145509	Arg Thr Ala Arg	C19H38N10O6	520.3115	502.2976	0.5632	3.208	MS2-Search-DB	-	--	--	221893	--	--	--	rp	714.77	112.57	180.37	281.71	1064.48	923.26	1283.55	1893.68	6091.67	2063.83	2178.28	2711.74	1.3764399007325228	0.02684949532606959	4.950246554943914	2.3075003827147818	up
MW0124871	Methanone, (5-methyl-1-naphthalenyl)(1-pentyl-1H-indol-3-yl)-	C25H25NO	402.2052	355.1936	0.5626	4.4207	MS2-Search-DB	1391052-02-0	--	--	96705	71749654	Organoheterocyclic compounds	Indoles and derivatives	rp	9430.67	9362.36	11068.71	15645.59	11932.87	15819.28	19175.07	20145.16	52103.16	38961.73	23560.86	33395.37	1.4874310367551606	0.01421900288914474	2.557230135949641	1.3545820006472458	up
MW0110416	Val-Phe	C14H20N2O3	311.1547	264.1474	0.5619	2.0364	MS2-Search-DB	3918-92-1	--	--	--	14212831	Organic acids and derivatives	Carboxylic acids and derivatives	rp	3229.9	4026.58	4447.23	2113.27	3472.7	5444.04	2993.19	2989.82	457.79	1413.22	1659.02	578.65	1.4065094103593634	0.008836612905619816	0.4439084320559944	-1.1716659819219668	down
MW0122717	Acepromazine	C19H22N2OS	344.181	326.1453	0.5611	2.8673	MS2-Search-DB	61-00-7	HMDB0015552	D07065	--	6077	Organoheterocyclic compounds	Benzothiazines	rp	13586.17	9062.18	11692.09	12194.61	17066.97	17860.39	26640.41	21712.54	33870.46	26648.96	17783.19	40795.71	1.5314192958661759	0.006525665737378074	2.055564891831705	1.0395349168524974	up
MW0152292	Leu Gln Ile	C17H32N4O5	373.2436	372.2373	0.5605	2.4934	MS2-Search-DB	-	--	--	15929	--	--	--	rp	3512.75	2604.95	1273.58	1110.04	3308.35	4573.45	6066.85	4680.9	12753.8	9744.84	4592.85	12878.7	1.4473164750639615	0.013321178333039129	3.095743667872786	1.6302860191571624	up
MW0063678	Stigmast-4-ene-3,6-dione	C29H46O2	427.3526	1465.0974	0.5602	7.8027	MS2-Insilico	-	HMDB0038063	--	--	11743229	Lipids and lipid-like molecules	Steroids and steroid derivatives	rp	9221.9	7811.48	8826.25	8261.81	9663.16	10370.27	4682.47	6094.73	3254.3	1995.57	1434.4	498.36	1.788190416223894	0.00038766039042834657	0.3316383180312315	-1.5923173870890746	down
MW0159110	Val Met Met Val Arg	C26H50N8O6S2	635.339	634.3295	0.5593	5.0607	MS2-Search-DB	-	--	--	264792	--	--	--	rp	873.29	581.35	833.35	519.21	837.9	846.31	3487.32	2621.0	5105.02	2193.14	1098.33	7305.31	1.3552602657228714	0.025274222133245768	4.8559628268183035	2.279757377571734	up
MW0154326	N-Butyl-N'-hydroxyguanidine	C5H13N3O	245.9815	131.1059	0.5572	2.0863	MS2-Search-DB	140215-98-1	--	--	64621	447030	Organic nitrogen compounds	Organonitrogen compounds	rp	11388.76	7307.34	13085.82	8406.37	13503.81	7449.81	18466.5	23121.08	58881.86	40817.39	12088.07	53113.16	1.3438658534435215	0.027369063012561968	3.3771934831607324	1.7558248353123105	up
MW0012274	13,14-Dihydro PGF-1a	C20H38O5	376.3056	358.2719	0.5565	5.9	MS2-Search-DB	20592-20-5	HMDB0005076	--	45617	5311239	Lipids and lipid-like molecules	Fatty Acyls	rp	7956.05	3589.67	2425.31	4441.07	3596.01	1995.57	1198.04	1970.46	1008.76	1728.85	2530.59	730.19	1.309540273481481	0.03507023053610009	0.3818951927371136	-1.388751335330123	down
MW0152149	Laudanosine	C21H27NO4	358.19699999999995	357.194	0.5504	2.2608	MS2-Search-DB	2688-77-9	HMDB0030213	C09558	--	73397	Organoheterocyclic compounds	Isoquinolines and derivatives	rp	4254.99	2667.73	2955.73	3129.6	2694.66	4562.16	9066.86	8362.83	14706.91	10175.82	4937.35	17296.08	1.5210204819873123	0.00950380421564443	3.185110489235805	1.6713434194227876	up
MW0011913	1,2-Dipalmitoleoyl-sn-glycero-3-phosphocholine	C40H76NO8P	752.5171	729.5309	0.5498	9.2483	MS2-MetDNA	-	HMDB0008002	--	--	24778764	Lipids and lipid-like molecules	Glycerophospholipids	rp	312.52	497.75	701.27	326.39	547.57	848.68	123.71	247.65	162.57	273.22	214.58	323.04	1.4831827823265384	0.012659369105322449	0.4157993680005442	-1.2660405295318051	down
MW0108228	Methionyl-Leucine	C11H22N2O3S	263.1391	1493.1287	0.5487	2.8836	MS2-Search-DB	14486-16-9	HMDB0028977	--	--	444206	--	--	rp	5645.78	4311.84	6720.05	9478.27	11651.92	2946.49	10924.59	9839.91	18464.89	46515.01	30191.88	15162.14	1.2973962604391025	0.04711451807134639	3.216795753091388	1.6856243365636323	up
MW0156034	Pro Tyr Phe	C23H27N3O5	448.1822	425.1951	0.5479999999999999	1.9783	MS2-Search-DB	-	--	--	19506	--	--	--	rp	1890.68	530.14	1387.39	1738.1	1547.96	1998.33	11582.71	11260.58	26117.25	40399.11	5806.51	16014.32	1.4467784607596832	0.021806998621171445	12.227578470404506	3.61206681807872	up
MW0126214	Pralidoximum	C7H8N2O	176.0373	136.0637	0.5471	1.4397	MS2-Search-DB	154-97-2	HMDB0014871	C07400	44137	135398747	--	--	rp	176311.22	162927.57	138657.02	260331.03	719085.38	121179.52	358953.36	327213.45	1115549.82	687483.09	681638.91	1609179.49	1.1794410549622416	0.04580054197225058	3.0282186462375784	1.598469375883271	up
MW0152955	Lys Glu Gly	C13H24N4O6	379.1857	332.1696	0.5445	3.9718	MS2-Search-DB	-	--	--	20611	--	--	--	rp	780.5	3499.3	2208.08	7370.61	1853.86	1958.72	17728.97	13114.34	17631.48	44042.79	22618.81	4333.41	1.4480049757290399	0.025681151185773483	6.760756422785944	2.757184670523855	up
MW0104006	(S)-3,5-Dihydroxyphenylglycine	C8H9NO4	405.0711	183.0532	0.5416	2.0957	MS2-Insilico	146255-66-5	--	C12026	--	443586	Organic acids and derivatives	Carboxylic acids and derivatives	rp	6539.84	4711.1	7997.36	6189.1	8282.89	4036.46	8537.77	12206.89	20643.18	17428.23	5445.71	15979.16	1.3210264005425991	0.027782963692427887	2.125207810523946	1.0876039200991607	up
MW0151509	Ile Lys Glu	C17H32N4O6	435.24800000000016	388.2322	0.5405	2.8756	MS2-Search-DB	-	--	--	18906	--	--	--	rp	1663.72	979.87	1490.52	1348.35	1745.09	2844.82	4236.24	3598.91	5942.14	4831.7	3348.37	5529.79	1.760543467360392	0.0003461590136827744	2.7289654768440794	1.448354143713965	up
MW0146160	Asp Ile Tyr	C19H27N3O7	478.1749	409.1849	0.5379999999999999	2.6347	MS2-Search-DB	-	--	--	20692	--	--	--	rp	2166.11	1386.14	1728.83	1967.11	3381.13	2459.12	4494.39	5613.75	10160.64	15629.77	5494.42	6412.19	1.4672449470286826	0.01980862318396324	3.6524719523487903	1.8688731944900543	up
MW0010046	Verapamil	C27H38N2O4	454.273	454.2832	0.5379999999999999	6.1741	MS2-MetDNA	52-53-9	HMDB0001850	C07188	3009	2520	Benzenoids	Benzene and substituted derivatives	rp	404.36	523.55	385.47	292.66	298.73	900.07	1723.8	1626.08	4071.55	3670.6	1243.17	1918.88	1.5596294684938845	0.010241176773549346	5.081958329173856	2.3453845456902243	up
MW0126095	Pheniramine	C16H20N2	282.1919	240.1626	0.5368	1.8786	MS2-Search-DB	86-21-5	HMDB0015557	D08355	1814	4761	Organoheterocyclic compounds	Pyridines and derivatives	rp	1884.63	1087.77	1311.62	2276.46	1709.89	2508.82	3283.79	3994.68	14904.17	8090.13	3980.73	18320.34	1.2332242173663708	0.04455189258620775	4.877346071458058	2.2860963422451968	up
MEDP0778	Ethyl butyrate	C6H12O2	134.1176	116.0837	0.535	0.8816	MS2-Search-DB	105-54-4	HMDB0033889	-	--	7762	Aldehyde,Ketones,Esters	Esters	rp	16116529.89	7340531.84	9555878.74	14318414.53	6843125.11	6823305.72	4227647.7	5338732.87	2665951.21	4495224.13	3183414.75	3130996.46	1.5497559138511634	0.011546339735121309	0.37775087745344804	-1.4044929883489643	down
MW0105273	4-Pentenyl acetate	C7H12O2	146.1174	1521.16	0.5341	2.2831	MS2-Insilico	-	HMDB0032460	--	--	74096	Organic acids and derivatives	Carboxylic acids and derivatives	rp	330904.99	198517.01	266666.64	299731.88	290796.54	416952.98	605426.57	583348.61	753083.97	785251.08	571151.6	673584.44	1.867517567606256	2.3668837027580803e-05	2.202213488753672	1.1389543345864666	up
MW0105867	Asp Lys Lys	C16H31N5O6	434.1953	389.2274	0.5321	4.3047	MS2-Search-DB	-	--	--	15828	--	--	--	rp	7375.43	2601.38	4536.37	5625.35	3771.91	6032.27	7648.17	6369.26	24153.68	15219.0	8996.53	20831.79	1.3090721725750885	0.03160228508458979	2.7792551175227627	1.4746982706276466	up
MW0054955	Metronidazole	C6H9N3O3	194.0479	171.0644	0.5297	0.8424	MS2-Search-DB	443-48-1	HMDB0015052	C07203	573	4173	Organoheterocyclic compounds	Azoles	rp	12794.32	14146.87	12149.33	9676.02	23087.82	14864.89	31526.61	33129.67	37935.98	29206.16	36801.44	36063.14	1.898221188621488	1.270758078159352e-05	2.360064230260294	1.2388261237468765	up
MW0052448	Docosahexaenoic acid	C22H32O2	329.254	328.2402	0.5255	4.3296	MS2-Search-DB	25377-50-8	HMDB0002183	C06429	--	445580	Lipids and lipid-like molecules	Fatty Acyls	rp	1570.8	3018.18	1683.91	3656.8	1659.07	5761.19	7542.31	10186.66	7316.52	21831.7	15035.04	2077.04	1.3646516024487214	0.03931667259207965	3.6881529917953655	1.8828985028188907	up
MW0006405	Bopindolol	C23H28N2O3	345.2016	380.21	0.5243	4.0845	MS2-Search-DB	62658-63-3	HMDB0015696	D07537	--	44112	Benzenoids	Benzene and substituted derivatives	rp	2272.88	2238.98	2193.12	2135.37	2574.38	2689.43	8738.13	6195.89	21436.41	37600.82	4196.67	14816.21	1.2644359014138995	0.049948674417421166	6.592674076300892	2.720863760242344	up
MW0015864	Arachidonoyl-1-thioglycerol	C23H38O3S	436.2881	394.2542	0.5215	10.7102	MS2-Search-DB	1309664-54-7	--	--	44974	57496189	Lipids and lipid-like molecules	Fatty Acyls	rp	7895.65	10751.58	15248.94	9152.04	14496.43	21367.06	25766.09	23358.98	19584.39	35908.25	29672.17	27491.33	1.6838672032789028	0.0011413097847272245	2.0501549199928526	1.035732931126201	up
MW0006387	Bisphenol A	C15H16O2	479.224	228.115	0.5213	2.0281	MS2-Search-DB	80-05-7	HMDB0032133	C13624	--	6623	Benzenoids	Benzene and substituted derivatives	rp	6044.23	2580.94	4303.97	4287.72	6496.86	8133.1	10106.73	7851.65	21723.25	18294.73	9143.99	11529.41	1.4485104930620536	0.017088448343888514	2.4696267947631814	1.3042930409901392	up
MEDL01978	Pelletierine	C8H15NO	321.1803	141.1154	0.5192	2.7063	MS2-Search-Local	4396-01-4	HMDB0030325	C06182	--	92987	Alkaloids	Alkaloids	rp	6862.31	8387.0	6694.37	13363.38	3343.27	7675.2	20075.24	15903.96	19982.93	58715.88	19703.2	21325.0	1.320766987620121	0.03903233613132093	3.36113175607489	1.748947097275539	up
MW0000072	2-Methoxycanthin-6-one	C15H10N2O2	501.1473	1423.0505	0.5185	2.0356	MS2-Insilico	-	HMDB0041064	--	--	10106139	Alkaloids and derivatives	Indolonaphthyridine alkaloids	rp	203607.37	223642.05	223547.4	196788.4	238608.78	160523.48	143235.06	160946.38	50625.26	71781.41	115759.26	30779.19	1.6425239129614049	0.0019191578030634308	0.4597084497443639	-1.1212089108030043	down
MW0009964	Treprostinil	C23H34O5	432.2636	390.2406	0.5162	3.4489	MS2-Search-DB	81846-19-7	HMDB0014518	D06213	45390	6918140	Benzenoids	Benzene and substituted derivatives	rp	232.68	557.18	651.87	1411.66	869.24	625.86	129.09	271.05	384.01	120.25	240.15	177.81	1.3992740622357196	0.02478179801522528	0.3040963644851432	-1.7173995260379114	down
MW0106543	Dodecanedioyl-L-carnitine	C25H47NO5	424.3333	441.3454	0.5016	7.3955	MS2-Insilico	-	HMDB0013199	--	--	53481699	Organic acids and derivatives	Hydroxy acids and derivatives	rp	10408.22	7206.41	8671.93	5835.29	10899.81	9253.15	3804.85	5626.88	3844.11	2933.07	1773.98	982.2	1.7136588583689119	0.00034410865769102174	0.3627959623382658	-1.4627696951041005	down
MW0062166	Pregnenolone sulfate	C21H32O5S	415.2416	396.197	0.6681	5.3187	MS2-MetDNA	1247-64-9	HMDB0000774	C18044	--	105074	Lipids and lipid-like molecules	Steroids and steroid derivatives	rp	405.75	3666.08	1031.68	1686.09	5490.72	3600.64	11132.01	7089.08	14698.18	28630.62	5592.01	10318.15	1.3838151730171415	0.02865150481559935	4.877542037760941	2.2861543069517567	up
