# Supplementary material for: Non-Targeted Metabolomic Analysis of Chicken Kidneys in Response to Coronavirus IBV Infection Under Stress Induced by Dexamethasone
Source: Front Cell Infect Microbiol. 2022 Jul 15;12:945865. doi: 10.3389/fcimb.2022.945865 (PMC9335950; doi:10.3389/fcimb.2022.945865)
Supplement: Supplementary file 2 [file DataSheet_1.zip]

Archive with 53 entries (22 files):
- 20220614.result.BIOINF-2210715/
- 20220614.result.BIOINF-2210715/Mock_vs_Dex/
- 20220614.result.BIOINF-2210715/Mock_vs_Dex/neg/
- 20220614.result.BIOINF-2210715/Mock_vs_Dex/neg/neg_Mock_vs_Dex_NormalDistribution_DataFrame.txt
- 20220614.result.BIOINF-2210715/Mock_vs_Dex/pos/
- 20220614.result.BIOINF-2210715/Mock_vs_Dex/pos/pos_Mock_vs_Dex_NormalDistribution_DataFrame.txt
- 20220614.result.BIOINF-2210715/IBV-P-Dex_vs_IBV-A-Dex/
- 20220614.result.BIOINF-2210715/IBV-P-Dex_vs_IBV-A-Dex/neg/
- 20220614.result.BIOINF-2210715/IBV-P-Dex_vs_IBV-A-Dex/neg/neg_IBV-P-Dex_vs_IBV-A-Dex_NormalDistribution_DataFrame.txt
- 20220614.result.BIOINF-2210715/IBV-P-Dex_vs_IBV-A-Dex/pos/
- 20220614.result.BIOINF-2210715/IBV-P-Dex_vs_IBV-A-Dex/pos/pos_IBV-P-Dex_vs_IBV-A-Dex_NormalDistribution_DataFrame.txt
- 20220614.result.BIOINF-2210715/IBV_vs_Dex/
- 20220614.result.BIOINF-2210715/IBV_vs_Dex/neg/
- 20220614.result.BIOINF-2210715/IBV_vs_Dex/neg/neg_IBV_vs_Dex_NormalDistribution_DataFrame.txt
- 20220614.result.BIOINF-2210715/IBV_vs_Dex/pos/
- 20220614.result.BIOINF-2210715/IBV_vs_Dex/pos/pos_IBV_vs_Dex_NormalDistribution_DataFrame.txt
- 20220614.result.BIOINF-2210715/IBV-A-Dex_vs_Dex/
- 20220614.result.BIOINF-2210715/IBV-A-Dex_vs_Dex/neg/
- 20220614.result.BIOINF-2210715/IBV-A-Dex_vs_Dex/neg/neg_IBV-A-Dex_vs_Dex_NormalDistribution_DataFrame.txt
- 20220614.result.BIOINF-2210715/IBV-A-Dex_vs_Dex/pos/
- 20220614.result.BIOINF-2210715/IBV-A-Dex_vs_Dex/pos/pos_IBV-A-Dex_vs_Dex_NormalDistribution_DataFrame.txt
- 20220614.result.BIOINF-2210715/Mock_vs_IBV/
- 20220614.result.BIOINF-2210715/Mock_vs_IBV/neg/
- 20220614.result.BIOINF-2210715/Mock_vs_IBV/neg/neg_Mock_vs_IBV_NormalDistribution_DataFrame.txt
- 20220614.result.BIOINF-2210715/Mock_vs_IBV/pos/
- 20220614.result.BIOINF-2210715/Mock_vs_IBV/pos/pos_Mock_vs_IBV_NormalDistribution_DataFrame.txt
- 20220614.result.BIOINF-2210715/Mock_vs_IBV-P-Dex/
- 20220614.result.BIOINF-2210715/Mock_vs_IBV-P-Dex/neg/
- 20220614.result.BIOINF-2210715/Mock_vs_IBV-P-Dex/neg/neg_Mock_vs_IBV-P-Dex_NormalDistribution_DataFrame.txt
- 20220614.result.BIOINF-2210715/Mock_vs_IBV-P-Dex/pos/
- 20220614.result.BIOINF-2210715/Mock_vs_IBV-P-Dex/pos/pos_Mock_vs_IBV-P-Dex_NormalDistribution_DataFrame.txt
- 20220614.result.BIOINF-2210715/Mock_vs_IBV-A-Dex/
- 20220614.result.BIOINF-2210715/Mock_vs_IBV-A-Dex/neg/
- 20220614.result.BIOINF-2210715/Mock_vs_IBV-A-Dex/neg/neg_Mock_vs_IBV-A-Dex_NormalDistribution_DataFrame.txt
- 20220614.result.BIOINF-2210715/Mock_vs_IBV-A-Dex/pos/
- 20220614.result.BIOINF-2210715/Mock_vs_IBV-A-Dex/pos/pos_Mock_vs_IBV-A-Dex_NormalDistribution_DataFrame.txt
- 20220614.result.BIOINF-2210715/IBV-P-Dex_vs_Dex/
- 20220614.result.BIOINF-2210715/IBV-P-Dex_vs_Dex/neg/
- 20220614.result.BIOINF-2210715/IBV-P-Dex_vs_Dex/neg/neg_IBV-P-Dex_vs_Dex_NormalDistribution_DataFrame.txt
- 20220614.result.BIOINF-2210715/IBV-P-Dex_vs_Dex/pos/
- 20220614.result.BIOINF-2210715/IBV-P-Dex_vs_Dex/pos/pos_IBV-P-Dex_vs_Dex_NormalDistribution_DataFrame.txt
- 20220614.result.BIOINF-2210715/pos_ALL_sample_NormalDistribution_DataFrame.txt
- 20220614.result.BIOINF-2210715/IBV_vs_IBV-A-Dex/
- 20220614.result.BIOINF-2210715/IBV_vs_IBV-A-Dex/neg/
- 20220614.result.BIOINF-2210715/IBV_vs_IBV-A-Dex/neg/neg_IBV_vs_IBV-A-Dex_NormalDistribution_DataFrame.txt
- 20220614.result.BIOINF-2210715/IBV_vs_IBV-A-Dex/pos/
- 20220614.result.BIOINF-2210715/IBV_vs_IBV-A-Dex/pos/pos_IBV_vs_IBV-A-Dex_NormalDistribution_DataFrame.txt
- 20220614.result.BIOINF-2210715/IBV_vs_IBV-P-Dex/
- 20220614.result.BIOINF-2210715/IBV_vs_IBV-P-Dex/neg/
- 20220614.result.BIOINF-2210715/IBV_vs_IBV-P-Dex/neg/neg_IBV_vs_IBV-P-Dex_NormalDistribution_DataFrame.txt
- 20220614.result.BIOINF-2210715/IBV_vs_IBV-P-Dex/pos/
- 20220614.result.BIOINF-2210715/IBV_vs_IBV-P-Dex/pos/pos_IBV_vs_IBV-P-Dex_NormalDistribution_DataFrame.txt
- 20220614.result.BIOINF-2210715/neg_ALL_sample_NormalDistribution_DataFrame.txt
