# Supplementary material for: Non-Targeted Metabolomic Analysis of Chicken Kidneys in Response to Coronavirus IBV Infection Under Stress Induced by Dexamethasone
Source: Front Cell Infect Microbiol. 2022 Jul 15;12:945865. doi: 10.3389/fcimb.2022.945865 (PMC9335950; doi:10.3389/fcimb.2022.945865)
Supplement: Supplementary file 2 [file DataSheet_1.zip › 20220614.result.BIOINF-2210715/Mock_vs_Dex/neg/neg_Mock_vs_Dex_NormalDistribution_DataFrame.txt]

Index	shapiroW	NDpvalue	Normal_Distribution
MEDN1426	0.841087788313558	0.0285442803483102	FALSE
MEDN0273	0.920077952542111	0.286558839662145	TRUE
MW0007103	0.918745151087359	0.275690929253873	TRUE
MW0013212	0.955148543453687	0.712990402686716	TRUE
MEDN1144	0.924631558941923	0.326656656500458	TRUE
MW0124100	0.915071997616991	0.247670691253073	TRUE
MEDL02217	0.926368960012291	0.343208389990209	TRUE
MW0009372	0.842994475195496	0.0301145586776036	FALSE
MW0107900	0.825589180346552	0.0185820134272398	FALSE
MEDN0327	0.908489519955803	0.204036726321041	TRUE
MW0103663	0.953587878302859	0.689875098334658	TRUE
MEDP0773	0.948222519414619	0.611161250819841	TRUE
MW0106679	0.806542700081947	0.011130033420198	FALSE
MEDP0895	0.885350644876079	0.10266410014248	TRUE
MEDN1221	0.825811341942418	0.018695266520142	FALSE
MW0062275	0.939728687381051	0.494565138584666	TRUE
MEDP0519	0.861785231487771	0.0514725901398448	TRUE
MEDN1323	0.888500404187723	0.112710656795877	TRUE
MW0168625	0.859062744938923	0.0475838185318482	FALSE
MEDN1081	0.935421487295739	0.441125636992914	TRUE
MEDN1078	0.930746727766485	0.388094030109617	TRUE
MW0009765	0.9254587836927	0.334449264664029	TRUE
MW0151925	0.909653982681282	0.211179367753409	TRUE
MW0107643	0.911340743444337	0.221952868237112	TRUE
MEDL01909	0.885317208607734	0.102562497129266	TRUE
MW0149437	0.867184903862269	0.0602004755298571	TRUE
MW0156186	0.878301654278265	0.0833670169589386	TRUE
MW0108457	0.809853606905259	0.0121527461349704	FALSE
MEDN1282	0.9157698108932	0.252781479677915	TRUE
MW0151553	0.848214237628162	0.0348978762325671	FALSE
MW0144103	0.844350767379775	0.0312868984342722	FALSE
MW0104811	0.796272905940372	0.00850057036765753	FALSE
MW0128408	0.961993384451096	0.811866774243334	TRUE
MW0160603	0.908546197697863	0.204378921682436	TRUE
