# Supplementary material for: Non-Targeted Metabolomic Analysis of Chicken Kidneys in Response to Coronavirus IBV Infection Under Stress Induced by Dexamethasone
Source: Front Cell Infect Microbiol. 2022 Jul 15;12:945865. doi: 10.3389/fcimb.2022.945865 (PMC9335950; doi:10.3389/fcimb.2022.945865)
Supplement: Supplementary file 2 [file DataSheet_1.zip › 20220614.result.BIOINF-2210715/Mock_vs_Dex/pos/pos_Mock_vs_Dex_NormalDistribution_DataFrame.txt]

Index	shapiroW	NDpvalue	Normal_Distribution
MW0011795	0.910229454762705	0.21479740470195	TRUE
MEDL01856	0.844591929570075	0.0315003461457141	FALSE
MEDP1799	0.924826154354631	0.328475447950043	TRUE
MW0108798	0.819145249173497	0.0155946768720436	FALSE
MW0014724	0.789415459808853	0.00711927813445145	FALSE
MW0108967	0.910025454335004	0.213508085847131	TRUE
MW0054315	0.882688465413034	0.0948879185172406	TRUE
MEDL00009	0.727636791761229	0.00157644825894656	FALSE
MEDP0017	0.879848195239623	0.0872548537918197	TRUE
MW0122947	0.800833919625593	0.00957582698695375	FALSE
MW0105514	0.774655891667825	0.0048947344457713	FALSE
MEDL02217	0.957167879330637	0.742767993793131	TRUE
MEDP1228	0.951601769699296	0.66050856323655	TRUE
MEDP1655	0.848880855271557	0.0355641222750949	FALSE
MW0009165	0.926768255258953	0.347112655631893	TRUE
MEDP0514	0.892223499543824	0.12588388461308	TRUE
MEDN1561	0.901550261573307	0.16609661476028	TRUE
MEDN0305	0.970693283274989	0.917930021239502	TRUE
MEDL02308	0.862697619076851	0.0528490499452535	TRUE
MW0110794	0.846752811221633	0.0334828460938009	FALSE
MW0148859	0.759151264911714	0.0033355778630697	FALSE
MEDP1610	0.892445597080786	0.126717276458464	TRUE
MW0054379	0.930701903024374	0.387611074592308	TRUE
MW0055243	0.854009059155205	0.0411592012036539	FALSE
MW0006047	0.860508579654126	0.0496091982861257	FALSE
MW0154347	0.832402494055941	0.0224112996490099	FALSE
MEDP0034	0.925116355652823	0.331204182105948	TRUE
MW0013517	0.904909761498381	0.183513560913975	TRUE
MW0062275	0.824889423225437	0.0182300253723193	FALSE
MW0013842	0.902036031320564	0.168510530276839	TRUE
MEDP0618	0.75053811016861	0.00270715511315367	FALSE
MW0054159	0.835189397774451	0.0242111601706144	FALSE
MW0052671	0.928984566466878	0.369473411218285	TRUE
MW0103270	0.852743464731992	0.039697437315005	FALSE
MW0005060	0.844452663427238	0.031376897806337	FALSE
MW0126643	0.830669921565927	0.0213642343774075	FALSE
MW0108933	0.79619755447427	0.00848392624002939	FALSE
MEDP1077	0.903054855989617	0.173686259674983	TRUE
MW0012274	0.878462985389942	0.0837641131764108	TRUE
MW0109443	0.786514878127405	0.00660897136971526	FALSE
MW0054404	0.853287109424525	0.0403185500898947	FALSE
MW0107049	0.800617669565453	0.00952170079788304	FALSE
MW0107624	0.878181930252791	0.0830735858761412	TRUE
MW0123742	0.918725793057556	0.275535889146618	TRUE
MEDL00860	0.857300005512732	0.0452310617767371	FALSE
MW0055444	0.868551346214842	0.0626449701983134	TRUE
MW0112869	0.821372548880931	0.0165650298243003	FALSE
MW0006710	0.829400424709953	0.0206299936324594	FALSE
MW0111252	0.816148685687599	0.0143834028491117	FALSE
MEDP0881	0.899513757834258	0.156343621763538	TRUE
MEDP0039	0.87217746164016	0.069645268319284	TRUE
MW0125658	0.833938703495252	0.0233851953734775	FALSE
MW0108189	0.94085632357848	0.509244992263366	TRUE
MW0161695	0.888632827803972	0.113154321788875	TRUE
MW0162147	0.886895705190594	0.107472899044946	TRUE
MW0158504	0.920605392301631	0.290966071477599	TRUE
MW0158245	0.84798035215885	0.0346672471050342	FALSE
MW0102970	0.866593206103058	0.0591729761254747	TRUE
MW0083437	0.903652387095931	0.176794226298614	TRUE
MW0076662	0.951616823763189	0.660730507522932	TRUE
MW0072355	0.922714710432408	0.309207046748261	TRUE
MW0103646	0.916537104941403	0.258514543545836	TRUE
MW0109339	0.92803070771236	0.359705872853929	TRUE
MW0155975	0.83879706748571	0.02677131355473	FALSE
MW0155919	0.853160591087697	0.0401730971300584	FALSE
MW0109164	0.941119676731254	0.512712609543013	TRUE
MW0061026	0.862941089352323	0.0532228218601878	TRUE
MW0060221	0.699154541103177	0.000826986998074839	FALSE
MW0059275	0.894613496924342	0.135149950870199	TRUE
MW0059247	0.699338044359355	0.000830354999706742	FALSE
MEDP1165	0.955028065553894	0.711207354139173	TRUE
MW0056953	0.915320994599712	0.249483162964254	TRUE
MW0056904	0.828822116035889	0.0203044282053142	FALSE
MW0056834	0.867215330349001	0.0602538117797828	TRUE
MW0056826	0.844414472455855	0.031343133791622	FALSE
MW0056640	0.914980533309819	0.247008014285886	TRUE
MW0056129	0.822075610624557	0.0168844877633627	FALSE
MW0055906	0.837405057911024	0.0257511061413282	FALSE
MW0054984	0.965088544127357	0.853211606799842	TRUE
MW0054519	0.917697912345801	0.267417450291537	TRUE
MW0153234	0.870376424919043	0.0660720515232385	TRUE
MW0153075	0.868044230449387	0.0617259260559114	TRUE
MW0152608	0.953771628400578	0.692597213137736	TRUE
MW0107916	0.800028106434992	0.00937578585045418	FALSE
MW0107331	0.948790616195164	0.619376323141751	TRUE
MW0123848	0.922950355725768	0.311306901579471	TRUE
MW0050933	0.756926305488036	0.00315955847340724	FALSE
MW0050306	0.796067589883964	0.00845530040302393	FALSE
MW0049285	0.868161108027018	0.0619364912306915	TRUE
MW0114354	0.923138787865716	0.312995113383374	TRUE
MEDP1436	0.732718240740272	0.00177429444378628	FALSE
MEDP1534	0.817299258931615	0.014836222814226	FALSE
MW0105875	0.954838681262307	0.708403701922289	TRUE
MW0145667	0.915905905934816	0.253789641697804	TRUE
MW0145457	0.810702610774453	0.0124308032385693	FALSE
MW0144682	0.915207413273942	0.248654860662637	TRUE
MW0162223	0.855678118849306	0.0431739352251809	FALSE
MW0143804	0.906919768756095	0.19477645152264	TRUE
MW0143548	0.866883761205989	0.0596752304918965	TRUE
MW0143699	0.796869669691691	0.00863362365579634	FALSE
MW0014652	0.843962342578355	0.0309463133468024	FALSE
MW0143407	0.892283252758275	0.126107555107078	TRUE
MW0110770	0.712894552440395	0.00112480557579568	FALSE
MW0013441	0.886804390407949	0.107182408084179	TRUE
MW0141562	0.86313965692824	0.0535297042427013	TRUE
MW0012489	0.857546960704645	0.045553195712702	FALSE
MW0012926	0.868498609602542	0.0625487359552237	TRUE
MW0160207	0.952202693988568	0.669377641332351	TRUE
MW0129706	0.919111532687603	0.278640393950851	TRUE
MW0140500	0.906711840914213	0.193580831772234	TRUE
MW0166519	0.848674614058963	0.0353565766790484	FALSE
MW0164398	0.886179200127071	0.105214931997126	TRUE
MW0166564	0.782744149700635	0.00600318458529106	FALSE
MW0165706	0.937871061561149	0.470994626510921	TRUE
MW0166632	0.928665602895033	0.366182921262769	TRUE
