# Supplementary material for: Non-Targeted Metabolomic Analysis of Chicken Kidneys in Response to Coronavirus IBV Infection Under Stress Induced by Dexamethasone
Source: Front Cell Infect Microbiol. 2022 Jul 15;12:945865. doi: 10.3389/fcimb.2022.945865 (PMC9335950; doi:10.3389/fcimb.2022.945865)
Supplement: Supplementary file 2 [file DataSheet_1.zip › 20220614.result.BIOINF-2210715/IBV-P-Dex_vs_IBV-A-Dex/neg/neg_IBV-P-Dex_vs_IBV-A-Dex_NormalDistribution_DataFrame.txt]

Index	shapiroW	NDpvalue	Normal_Distribution
MEDL00684	0.866464556552164	0.0589520008989344	TRUE
MW0111938	0.944198201662693	0.554288704431255	TRUE
MW0017174	0.906304439632457	0.191258855087281	TRUE
MEDN1323	0.912071076256231	0.226778663377591	TRUE
MEDN0783	0.83756161581024	0.0258637676936942	FALSE
MW0012946	0.960163475514654	0.786161433450891	TRUE
