# Supplementary material for: Non-Targeted Metabolomic Analysis of Chicken Kidneys in Response to Coronavirus IBV Infection Under Stress Induced by Dexamethasone
Source: Front Cell Infect Microbiol. 2022 Jul 15;12:945865. doi: 10.3389/fcimb.2022.945865 (PMC9335950; doi:10.3389/fcimb.2022.945865)
Supplement: Supplementary file 2 [file DataSheet_1.zip › 20220614.result.BIOINF-2210715/IBV-P-Dex_vs_IBV-A-Dex/pos/pos_IBV-P-Dex_vs_IBV-A-Dex_NormalDistribution_DataFrame.txt]

Index	shapiroW	NDpvalue	Normal_Distribution
MW0055329	0.786063597289128	0.00653315101213646	FALSE
MW0012818	0.869097242508303	0.0636502231490681	TRUE
MEDL00009	0.777699605232923	0.00528379652986116	FALSE
MEDL02520	0.834572443290906	0.0237999274498632	FALSE
MW0006346	0.963962196209324	0.838530801195035	TRUE
MEDP1476	0.929602797744628	0.375920903707619	TRUE
MEDP1589	0.880582693313354	0.0891661891492727	TRUE
MW0015172	0.88661329248143	0.106577073523316	TRUE
MW0000653	0.927598841723242	0.355355195771071	TRUE
MW0108071	0.875266751063837	0.0762482693287878	TRUE
MW0001656	0.91136120113194	0.222086703698684	TRUE
MEDP1100	0.860364167297707	0.0494029033069554	FALSE
MEDN0010	0.920819597134174	0.292773363681827	TRUE
MW0112752	0.821184889423681	0.0164808506486709	FALSE
MW0112046	0.802452179620425	0.00999142522043777	FALSE
MW0054159	0.754909914291088	0.00300860250145981	FALSE
MW0052671	0.929066375853199	0.370321313443151	TRUE
MEDP0577	0.858784252992899	0.0472037438007722	FALSE
MW0140542	0.886039199868502	0.104779421534772	TRUE
MEDP0881	0.853425628744135	0.0404784348474301	FALSE
MEDP0039	0.935273752281323	0.439369377240694	TRUE
MW0123207	0.90396766593424	0.178456047923983	TRUE
MW0014190	0.90506972038388	0.184386098657368	TRUE
MW0157320	0.823712692848143	0.0176539716640757	FALSE
MW0016137	0.895274121850579	0.137830202540626	TRUE
MW0166276	0.93853887574552	0.47937870245835	TRUE
MW0158563	0.833408363532136	0.0230440108921361	FALSE
MW0157760	0.907830749013882	0.20009974153263	TRUE
MW0076779	0.751636656746436	0.00277973370257803	FALSE
MW0075973	0.887369764445672	0.108993920767111	TRUE
MW0074265	0.80778257669709	0.0115018598095903	FALSE
MW0126356	0.777493859646861	0.0052564829953841	FALSE
MW0059246	0.868362636194936	0.0623013193620194	TRUE
MW0057471	0.894157667593397	0.133331177302666	TRUE
MW0057085	0.877455348982243	0.0813155059937336	TRUE
MW0056899	0.772835362937509	0.00467674453332675	FALSE
MW0056150	0.774333703797759	0.00485537878209015	FALSE
MW0154133	0.862056190102027	0.0518774118109331	TRUE
MW0153669	0.95295592447893	0.680517020387172	TRUE
MW0152947	0.9806043194047	0.985937350707676	TRUE
MW0107916	0.803519171314397	0.0102759325584801	FALSE
MEDL00426	0.869862229283123	0.0650872317848167	TRUE
MW0050934	0.729873935949819	0.00166047689625345	FALSE
MW0050933	0.925756302397405	0.337291033521719	TRUE
MEDP1436	0.939013648597909	0.485400675135055	TRUE
MW0144244	0.955597718455932	0.719633675755994	TRUE
MW0143553	0.870928908021017	0.0671474697057208	TRUE
MW0110770	0.880972112184689	0.0901969556842959	TRUE
MW0161555	0.831913681907607	0.022110494938281	FALSE
MW0010943	0.873040469733127	0.071427941219096	TRUE
