# Supplementary material for: Non-Targeted Metabolomic Analysis of Chicken Kidneys in Response to Coronavirus IBV Infection Under Stress Induced by Dexamethasone
Source: Front Cell Infect Microbiol. 2022 Jul 15;12:945865. doi: 10.3389/fcimb.2022.945865 (PMC9335950; doi:10.3389/fcimb.2022.945865)
Supplement: Supplementary file 2 [file DataSheet_1.zip › 20220614.result.BIOINF-2210715/IBV_vs_Dex/neg/neg_IBV_vs_Dex_NormalDistribution_DataFrame.txt]

Index	shapiroW	NDpvalue	Normal_Distribution
MEDN1426	0.875746632216801	0.077330689615496	TRUE
MEDN0273	0.902971363015936	0.17325628329939	TRUE
MW0107527	0.925300083777754	0.332941909268339	TRUE
MW0013212	0.836848140208013	0.0253545278700033	FALSE
MEDN1144	0.920941884739569	0.293809662659024	TRUE
MW0102909	0.881187042629725	0.0907710983044906	TRUE
MEDL02217	0.877635689820785	0.0817482580849298	TRUE
MEDN0084	0.896293035375706	0.142069015475094	TRUE
MW0107900	0.890630522324037	0.120066550699099	TRUE
MW0054374	0.909507557763331	0.21026816484898	TRUE
MW0103663	0.852797653627346	0.0397588943369939	FALSE
MEDL01843	0.846112261088795	0.032881810248083	FALSE
MEDP0773	0.802087612627611	0.00989614890338863	FALSE
MEDL02576	0.905917419317713	0.189078158235048	TRUE
MW0144098	0.883848266388507	0.0981987685890332	TRUE
MEDL02333	0.869476895314014	0.064359222878726	TRUE
MW0106679	0.842437789838966	0.0296468785091707	FALSE
MEDP0895	0.833209165455321	0.0229172255541089	FALSE
MW0063480	0.898225305048057	0.150469012670271	TRUE
MW0052998	0.901681169341858	0.166743747755231	TRUE
MEDN1112	0.948593898183315	0.616527262941648	TRUE
MW0054770	0.827404304871307	0.0195290858937162	FALSE
MEDN0428	0.916864414655482	0.260996694082829	TRUE
MEDN1206	0.820765680557953	0.0162944411377014	FALSE
MW0062275	0.830648435206032	0.0213515794548737	FALSE
MEDP0519	0.854807619890293	0.0421105429451507	FALSE
MEDL00587	0.763767988814401	0.00373515492515287	FALSE
MW0105036	0.970867034970474	0.919671911916095	TRUE
MEDN1087	0.823298220747827	0.0174556998426482	FALSE
MEDN1323	0.867378344351094	0.0605404072844832	TRUE
MW0168625	0.883946811640126	0.09848548041472	TRUE
MEDN1083	0.845395839735727	0.0322230339326203	FALSE
MEDN1081	0.921181198011478	0.295847228779707	TRUE
MEDN1078	0.92115239059274	0.295601285031589	TRUE
MEDP0461	0.94153032697105	0.518148747625834	TRUE
MW0009765	0.780704261436677	0.00570042341178119	FALSE
MW0013100	0.914626926754592	0.244461659984383	TRUE
MW0012381	0.872151698121235	0.0695927646017625	TRUE
MW0009821	0.838522667599332	0.0265668743883553	FALSE
MW0151925	0.786066326760307	0.00653360679399272	FALSE
MW0144014	0.949811752157958	0.634234086714364	TRUE
MW0107643	0.874392228014931	0.0743158057059581	TRUE
MW0143501	0.778980857238869	0.0054573352626944	FALSE
MEDN0128	0.892087835549474	0.12537754805877	TRUE
MW0155702	0.908383828539739	0.203400084765068	TRUE
MW0139150	0.893167559346546	0.129465001396007	TRUE
MW0151927	0.803329643474886	0.0102247723477848	FALSE
MW0151620	0.818974005386775	0.015522614837961	FALSE
MW0151553	0.732486485582433	0.00176471524068309	FALSE
MW0052947	0.910905786723527	0.219125503687259	TRUE
MW0052373	0.933779517598222	0.421899041203184	TRUE
MW0144103	0.886298726947784	0.105588215138962	TRUE
MW0015377	0.949787570241377	0.633880991603423	TRUE
MW0014269	0.749688943303527	0.00265244185582231	FALSE
MW0104811	0.786463298453965	0.00660025805181725	FALSE
MW0141312	0.944358221049729	0.55649941381027	TRUE
MW0141817	0.910095946318712	0.213952766235207	TRUE
MW0128408	0.842558520098749	0.0297476507994055	FALSE
MW0160603	0.861275792128356	0.0507203875377874	TRUE
MW0160075	0.839722943657734	0.0274734896734661	FALSE
