# Supplementary material for: Non-Targeted Metabolomic Analysis of Chicken Kidneys in Response to Coronavirus IBV Infection Under Stress Induced by Dexamethasone
Source: Front Cell Infect Microbiol. 2022 Jul 15;12:945865. doi: 10.3389/fcimb.2022.945865 (PMC9335950; doi:10.3389/fcimb.2022.945865)
Supplement: Supplementary file 2 [file DataSheet_1.zip › 20220614.result.BIOINF-2210715/IBV_vs_Dex/pos/pos_IBV_vs_Dex_NormalDistribution_DataFrame.txt]

Index	shapiroW	NDpvalue	Normal_Distribution
MW0055329	0.868568636222662	0.0626765546800945	TRUE
MEDL01856	0.773639776150778	0.00477175803346535	FALSE
MEDP0150	0.90080466453702	0.16245787442292	TRUE
MW0108924	0.740095092443547	0.00211022669164002	FALSE
MW0108798	0.913482560438044	0.236389018081526	TRUE
MEDN1155	0.864370214265227	0.0554731808615486	TRUE
MEDN1455	0.875302092699246	0.0763274490050195	TRUE
MEDN1152	0.825336141641261	0.0184539059943905	FALSE
MW0108967	0.84042248823972	0.0280169141581164	FALSE
MW0124110	0.905084995461794	0.184469632392763	TRUE
MW0009421	0.90421609350852	0.179776284541635	TRUE
MW0054315	0.906559779667519	0.192710972486113	TRUE
MW0000243	0.901373114908224	0.165224852683769	TRUE
MW0054336	0.832502339920686	0.0224732741051295	FALSE
MW0121600	0.891631972543738	0.123691160183613	TRUE
MEDL00820	0.810359965978244	0.0123177773865153	FALSE
MW0002919	0.920025355181663	0.286122672728487	TRUE
MW0106392	0.909536349079524	0.210447034332988	TRUE
MW0122947	0.823346823923396	0.01747882739792	FALSE
MW0115161	0.72378576864173	0.00144227405969924	FALSE
MW0007213	0.803777043447807	0.0103459796529188	FALSE
MEDL02217	0.893573227496144	0.131035215326719	TRUE
MW0157146	0.916497997028329	0.258219438039087	TRUE
MEDN0084	0.813606824573082	0.0134343011816029	FALSE
MEDP1655	0.746571577938529	0.00246150550919865	FALSE
MW0112843	0.964896857824133	0.850746056199156	TRUE
MEDN1561	0.906113156290058	0.190178009881179	TRUE
MW0054123	0.907060985794283	0.19559255920221	TRUE
MW0151207	0.807838100268759	0.0115188171505286	FALSE
MW0152705	0.894016325539494	0.132772232752683	TRUE
MW0015172	0.873658166443036	0.072732875697129	TRUE
MW0106206	0.924591371277902	0.326282136421856	TRUE
MEDL02205	0.819520446229648	0.0157538111203321	FALSE
MEDP0251	0.904306835252828	0.180260903373149	TRUE
MEDL02308	0.874830849506145	0.07527862777931	TRUE
MEDL02246	0.940565144048344	0.505428111012015	TRUE
MW0107882	0.820826132703379	0.0163211836184543	FALSE
MW0110794	0.837676375499959	0.0259466816041183	FALSE
MW0148859	0.854565752808436	0.0418199878667388	FALSE
MW0052605	0.967680691513489	0.885052678446223	TRUE
MW0000520	0.901900862870105	0.167835386985614	TRUE
MEDL02695	0.803139060713488	0.0101736008961319	FALSE
MW0001656	0.888865585438392	0.113938445918485	TRUE
MW0054379	0.929260105445734	0.37233561947493	TRUE
MEDP0296	0.950232274934017	0.640383176379338	TRUE
MEDN0428	0.903908643795765	0.178143782879615	TRUE
MW0108047	0.808764792970037	0.0118058002906094	FALSE
MW0106972	0.912450834878651	0.229327252975271	TRUE
MW0055243	0.863120646859278	0.0535002446949644	TRUE
MEDN0498	0.961467547441038	0.804560299919606	TRUE
MW0011905	0.691273744693247	0.000695287774062068	FALSE
MW0154347	0.83353589239528	0.0231255700885443	FALSE
MW0015170	0.805264885610497	0.0107601896643825	FALSE
MW0012077	0.787169522625755	0.00672063302240684	FALSE
MW0013551	0.758789389872738	0.00330624993219682	FALSE
MW0013517	0.860645731838328	0.0498059566977829	FALSE
MW0062275	0.887769870997892	0.110294713858798	TRUE
MW0114161	0.889979247518513	0.117767244188739	TRUE
MW0013842	0.954227970888054	0.699358133790583	TRUE
MEDN0460	0.904690521387734	0.182324215193766	TRUE
MW0117029	0.976176802591857	0.963666435698047	TRUE
MW0011982	0.865622635787777	0.0575269446935748	TRUE
MEDL02283	0.939150040964466	0.487140013116825	TRUE
MEDP1093	0.92130451949761	0.29690216745694	TRUE
MW0054159	0.932533585162523	0.407742162467294	TRUE
MW0141792	0.849754283021211	0.0364573967415066	FALSE
MW0009952	0.912879379888972	0.232235882203013	TRUE
MW0143785	0.80964858709897	0.0120865973160735	FALSE
MW0052448	0.938035250880215	0.473046512536631	TRUE
MW0108502	0.935983436718719	0.447853338851261	TRUE
MW0004150	0.839486445681372	0.0272923003786596	FALSE
MW0053496	0.792393925491109	0.007687297753755	FALSE
MW0005060	0.843657939975903	0.0306821367739525	FALSE
MW0126643	0.801005095919571	0.00961890393618642	FALSE
MW0062146	0.899136535090193	0.154600467431291	TRUE
MW0054126	0.888087567527159	0.111338827684899	TRUE
MEDN0207	0.914621569684058	0.244423273188433	TRUE
MW0007360	0.781879917619669	0.00587286963795108	FALSE
MW0108933	0.793126477009695	0.00783428445245891	FALSE
MW0109575	0.951341652635422	0.656675795149285	TRUE
MW0012274	0.924150100845571	0.322194407410954	TRUE
MW0108038	0.84845154608217	0.0351335329538378	FALSE
MW0109211	0.851100380574558	0.0378806123558511	FALSE
MW0109443	0.818460766136163	0.0153087473485125	FALSE
MEDL02259	0.859575590906644	0.0482921397111268	FALSE
MEDL01731	0.892965919559404	0.128691585791429	TRUE
MW0109360	0.840976805297678	0.0284555833871217	FALSE
MW0169576	0.932834042564035	0.411121819865515	TRUE
MW0169793	0.910539361628748	0.21677035844019	TRUE
MW0107049	0.865333793709596	0.0570463573812355	TRUE
MEDL00860	0.896984331475785	0.145018992273161	TRUE
MW0107922	0.910713266207339	0.217885070853701	TRUE
MEDL00689	0.788758486391661	0.00700012017198893	FALSE
MW0049190	0.893405441889737	0.130383456518924	TRUE
MW0108492	0.904821465470798	0.183033657793348	TRUE
MW0006355	0.826296106570758	0.0189449390570888	FALSE
MEDP0894	0.929837388452415	0.378391542284134	TRUE
MEDP1295	0.828492023336896	0.0201210444881543	FALSE
MW0055479	0.876960934456688	0.0801411730248719	TRUE
MW0112869	0.913792705605065	0.238551700527479	TRUE
MW0006710	0.864411555771197	0.0555397384387796	TRUE
MW0052514	0.760210901022542	0.00342306634872165	FALSE
MW0120224	0.765585248536889	0.00390621354752445	FALSE
MW0013963	0.899153223287718	0.154677173880313	TRUE
MW0111252	0.802065478196707	0.00989039552457331	FALSE
MW0016417	0.844384714750873	0.031316852057698	FALSE
MW0106094	0.815224431229662	0.0140302986910937	FALSE
MW0169551	0.936483688907195	0.453905131620658	TRUE
MW0009238	0.806902311779482	0.0112365413457855	FALSE
MW0003411	0.772801379518579	0.00467277533160419	FALSE
MEDP0881	0.961997104117645	0.811918205914178	TRUE
MW0123070	0.845488418740446	0.032307375095972	FALSE
MW0161695	0.867096165323831	0.0600452015607699	TRUE
MW0161637	0.938661489376584	0.480929059864707	TRUE
MW0162147	0.834194797543619	0.0235518598083731	FALSE
MW0167945	0.859158103814652	0.0477146960659099	FALSE
MW0159268	0.75791856763216	0.00323679866894259	FALSE
MW0159141	0.853802652794545	0.0409169946971662	FALSE
MW0158563	0.923251500481484	0.31400879939483	TRUE
MW0158245	0.841254557188829	0.0286781105249335	FALSE
MW0102970	0.849240260387005	0.0359288717851756	FALSE
MW0109893	0.882524188539007	0.0944282977490835	TRUE
MW0157789	0.862732545332907	0.0529024992699356	TRUE
MW0157776	0.927462610170293	0.353992014865871	TRUE
MW0157710	0.834238460817438	0.0235804008480022	FALSE
MW0100572	0.81081597315815	0.0124684398516575	FALSE
MW0083430	0.784908001413502	0.00634319835787412	FALSE
MW0074265	0.862242642157067	0.0521579098429577	TRUE
MW0071546	0.824256742788758	0.0179178656785749	FALSE
MW0071234	0.957887008187276	0.753294495381467	TRUE
MW0069759	0.943374172535368	0.542979110391267	TRUE
MW0103665	0.89590941179217	0.140457968117461	TRUE
MW0063678	0.854598857939827	0.0418596324279705	FALSE
MW0103646	0.892236752610127	0.12593345939962	TRUE
MW0155995	0.889346129477179	0.115574828492111	TRUE
MW0155975	0.922262125588003	0.305209269456325	TRUE
MW0155958	0.958473363657954	0.761833639554002	TRUE
MW0155919	0.808507116475343	0.0117252455095364	FALSE
MW0109317	0.741075847503104	0.00215978102702669	FALSE
MW0155653	0.877186736286789	0.0806753107898881	TRUE
MW0061026	0.727427777465725	0.00156883325223857	FALSE
MW0057471	0.828989822991614	0.0203982762424894	FALSE
MW0056793	0.914451309463677	0.243206194512956	TRUE
MW0055930	0.947764216191687	0.604563195166637	TRUE
MW0154724	0.950736201920245	0.647772234172206	TRUE
MW0154454	0.769398386567204	0.00429296950400454	FALSE
MW0169509	0.88221472707196	0.093568664373267	TRUE
MW0055091	0.844863876263709	0.0317428845334468	FALSE
MW0055017	0.840644874608398	0.0281920395128258	FALSE
MW0054570	0.675589824071177	0.000495353116085442	FALSE
MW0153234	0.770924247164462	0.00445902311850887	FALSE
MW0153228	0.923383746966883	0.315201859654942	TRUE
MW0108010	0.745163412860022	0.00238012595585656	FALSE
MW0152955	0.924797351750324	0.328205688976692	TRUE
MW0152608	0.880690334848405	0.0894498928043171	TRUE
MW0107916	0.882626542212555	0.0947143984287324	TRUE
MW0107576	0.78720833898206	0.00672731678969944	FALSE
MEDL00426	0.830463109885166	0.0212427566970301	FALSE
MW0150577	0.8253009709156	0.018436174213261	FALSE
MW0150470	0.850539280316658	0.0372803888401717	FALSE
MW0149838	0.700356190403942	0.000849310601509697	FALSE
MW0149774	0.803619440811622	0.0103031090470051	FALSE
MW0148978	0.783228302022407	0.00607753465256389	FALSE
MW0148591	0.927330843459557	0.352677717244803	TRUE
MW0106442	0.905917117032109	0.189076464486095	TRUE
MW0148327	0.934387735028926	0.428945684860431	TRUE
MW0137884	0.855483450008535	0.0429337074195067	FALSE
MW0050933	0.724093732449022	0.00145254074557875	FALSE
MW0050453	0.902983657798224	0.173319533783052	TRUE
MW0049587	0.936622431797314	0.455593986215786	TRUE
MW0049285	0.892607188824366	0.127327126123114	TRUE
MEDP1436	0.760496437259134	0.00344705887471892	FALSE
MEDP1527	0.908974889750806	0.206985166595011	TRUE
MW0105875	0.90913540219237	0.207969224698476	TRUE
MW0145457	0.820785983953993	0.0163034176455521	FALSE
MW0144687	0.865519715341629	0.0573552190487351	TRUE
MW0144682	0.875095773138645	0.0758664067558357	TRUE
MW0015327	0.955803139939796	0.722669018505338	TRUE
MW0143771	0.816280623458715	0.0144345743155049	FALSE
MW0143699	0.838191123300241	0.0263220598403173	FALSE
MW0014652	0.891039052918536	0.121532010361828	TRUE
MW0143407	0.843816671103012	0.0308195937962141	FALSE
MW0014342	0.831741488674318	0.0220055519857586	FALSE
MW0014341	0.831680554332978	0.0219685421341531	FALSE
MW0004121	0.927544158395117	0.354807483657282	TRUE
MW0159863	0.869537930464255	0.0644739696214037	TRUE
MW0142350	0.904661316096609	0.182166351071468	TRUE
MW0013441	0.783252655475935	0.00608130042657209	FALSE
MW0141562	0.908024033044699	0.201247179135654	TRUE
MW0012489	0.907823923183313	0.200059335687983	TRUE
MW0012046	0.884926384007989	0.101382485401696	TRUE
MW0160345	0.986770276519968	0.99836411401985	TRUE
MW0141815	0.930744073322891	0.388065416782908	TRUE
MW0012926	0.853294883671721	0.0403275058507173	FALSE
MW0129706	0.93749504379451	0.466318826101415	TRUE
MW0140616	0.765729052662136	0.00392010283284841	FALSE
MW0140500	0.919327429393695	0.280391879851827	TRUE
MW0160197	0.924835333729365	0.328561460517003	TRUE
MW0166277	0.880782595959623	0.0896937976220348	TRUE
MW0164491	0.852009298004673	0.0388745701152879	FALSE
MW0160202	0.80451433285618	0.0105490739516993	FALSE
MW0161644	0.845184783765998	0.0320316248987658	FALSE
MW0164896	0.816947636060208	0.0146962513178946	FALSE
MW0166533	0.925664185287772	0.336408953053911	TRUE
MW0166564	0.886115019217699	0.105015050306359	TRUE
MW0166596	0.890789633324097	0.12063516659148	TRUE
MW0164375	0.88083651482602	0.0898366558203066	TRUE
MW0164949	0.909658188444664	0.211205596219169	TRUE
MW0161374	0.827036308885488	0.019333019417528	FALSE
MW0161020	0.940512451246014	0.504739331160409	TRUE
MW0162175	0.83581693898642	0.024637172559872	FALSE
MW0010943	0.833197931508679	0.0229100974243893	FALSE
MW0165746	0.905527031812182	0.186903043887135	TRUE
