# Supplementary material for: Non-Targeted Metabolomic Analysis of Chicken Kidneys in Response to Coronavirus IBV Infection Under Stress Induced by Dexamethasone
Source: Front Cell Infect Microbiol. 2022 Jul 15;12:945865. doi: 10.3389/fcimb.2022.945865 (PMC9335950; doi:10.3389/fcimb.2022.945865)
Supplement: Supplementary file 2 [file DataSheet_1.zip › 20220614.result.BIOINF-2210715/IBV-A-Dex_vs_Dex/neg/neg_IBV-A-Dex_vs_Dex_NormalDistribution_DataFrame.txt]

Index	shapiroW	NDpvalue	Normal_Distribution
MEDN1426	0.892963699168075	0.128683095170949	TRUE
MW0007103	0.932445383673502	0.406754181976342	TRUE
MW0009487	0.847550946561743	0.0342479897701598	FALSE
MEDN0101	0.870296853806454	0.0659186451263433	TRUE
MEDN1144	0.918005517333592	0.269823634172961	TRUE
MW0124100	0.903130288516408	0.174075628398456	TRUE
MEDN0237	0.941446860542609	0.517040985060811	TRUE
MW0009372	0.832698091161133	0.0225953045262257	FALSE
MW0107900	0.92018253235968	0.287427865140634	TRUE
MEDN0413	0.87506650530896	0.0758012384166691	TRUE
MEDN0283	0.804069400836755	0.0104260098454546	FALSE
MEDN0327	0.819405272625821	0.0157047792236544	FALSE
MW0114670	0.796203744227573	0.00848529216264784	FALSE
MEDL00352	0.923915560580392	0.320040030327438	TRUE
MW0103216	0.855840581041364	0.0433754986940776	FALSE
MEDN0003	0.8075428700565	0.0114289559503904	FALSE
MEDL02576	0.775500787384163	0.00499956699252887	FALSE
MW0114351	0.867921373482082	0.0615053915537848	TRUE
MW0106679	0.818582884482835	0.0153593487697362	FALSE
MEDP0895	0.862444909719787	0.0524639940676215	TRUE
MW0063480	0.762269934019703	0.00360016324184955	FALSE
MEDN1112	0.937240618110025	0.463173534321583	TRUE
MW0010634	0.815349613488255	0.0140775790859084	FALSE
MEDN0724	0.887561105662323	0.109614033642684	TRUE
MEDN0285	0.860315752392642	0.0493339430690992	FALSE
MW0055263	0.938949989305545	0.484590286553303	TRUE
MW0111938	0.81833422955064	0.0152565020068308	FALSE
MEDL00355	0.877651894506167	0.0817872595491189	TRUE
MEDP0752	0.891877932132497	0.124598179229629	TRUE
MW0142430	0.935187446954874	0.438345790035271	TRUE
MW0012300	0.768934704415795	0.00424382746539277	FALSE
MW0168625	0.843808868555814	0.0308128218307937	FALSE
MEDN1083	0.887773710667992	0.11030727332571	TRUE
MEDN1081	0.914093418843706	0.240666408869467	TRUE
MEDL00353	0.886998100923238	0.107799595124676	TRUE
MW0133689	0.875406370107979	0.0765615687985086	TRUE
MEDN1078	0.909184452011903	0.208270833472157	TRUE
MEDP1465	0.963091919889215	0.826889284655735	TRUE
MW0013100	0.853287426677719	0.0403189155176559	FALSE
MW0016119	0.933013304505452	0.413148612850129	TRUE
MEDN1245	0.763945433969595	0.00375149961731979	FALSE
MEDN0304	0.905852696068269	0.188715841905337	TRUE
MW0144014	0.916409414245211	0.257552154956796	TRUE
MW0062166	0.818827048915379	0.0154610553812784	FALSE
MEDN0298	0.947858438324851	0.605917455020565	TRUE
MW0143501	0.804361703239893	0.0105066845575061	FALSE
MEDN0128	0.945731169990466	0.575651156627041	TRUE
MEDN0651	0.905232600578329	0.18527873761959	TRUE
MW0148122	0.757487165988415	0.00320297205186209	FALSE
MW0156991	0.834816336857551	0.0239616047984583	FALSE
MW0126298	0.844075163685531	0.0310448340885518	FALSE
MW0155702	0.788591265351968	0.00697013160347439	FALSE
MW0139150	0.893266880568192	0.129847681333833	TRUE
MW0151927	0.811032795579913	0.0125407636478415	FALSE
MEDL00369	0.878670900539265	0.0842787464975467	TRUE
MW0052947	0.937781142107055	0.469873515138369	TRUE
MW0137516	0.917847329409143	0.268583759884809	TRUE
MW0160146	0.803867538633113	0.0103706817330032	FALSE
MW0144103	0.895540330853219	0.138925274735923	TRUE
MW0143662	0.896222923976371	0.141773203030187	TRUE
MW0014269	0.818785867528644	0.0154438512402526	FALSE
MW0112268	0.863027607304955	0.0533563071333257	TRUE
MW0104811	0.812014535585151	0.0128738668081617	FALSE
MW0160389	0.834627502406492	0.0238363250236503	FALSE
MW0140672	0.857439335713805	0.0454125125488228	FALSE
MW0140661	0.904645537736796	0.182081119557856	TRUE
MW0161372	0.909055827988063	0.207480815001269	TRUE
MW0011071	0.959242743033319	0.772966336624292	TRUE
MW0166632	0.829816818968398	0.0208678316359864	FALSE
MW0103849	0.89186507831407	0.124550612499452	TRUE
