# Supplementary material for: Non-Targeted Metabolomic Analysis of Chicken Kidneys in Response to Coronavirus IBV Infection Under Stress Induced by Dexamethasone
Source: Front Cell Infect Microbiol. 2022 Jul 15;12:945865. doi: 10.3389/fcimb.2022.945865 (PMC9335950; doi:10.3389/fcimb.2022.945865)
Supplement: Supplementary file 2 [file DataSheet_1.zip › 20220614.result.BIOINF-2210715/IBV-A-Dex_vs_Dex/pos/pos_IBV-A-Dex_vs_Dex_NormalDistribution_DataFrame.txt]

Index	shapiroW	NDpvalue	Normal_Distribution
MW0009771	0.928620803113878	0.365722715272596	TRUE
MW0001979	0.932817097196637	0.410930631605541	TRUE
MW0110913	0.969484248243218	0.905326543165303	TRUE
MW0123822	0.899887321554837	0.158089108649971	TRUE
MEDL01856	0.836042396039541	0.0247921568656417	FALSE
MW0001293	0.839638805621575	0.0274088833637434	FALSE
MEDP0150	0.909386580720881	0.209518176835937	TRUE
MW0108924	0.919323745929963	0.280361913359476	TRUE
MW0108798	0.9077561879276	0.199658801247495	TRUE
MW0006387	0.906851683840293	0.194384164174328	TRUE
MEDP1869	0.869724724808093	0.064826468212829	TRUE
MW0126529	0.837911617343707	0.0261175237808297	FALSE
MW0108967	0.883290854587279	0.096593020377902	TRUE
MW0141404	0.960005744135649	0.783911930536308	TRUE
MEDP0537	0.905585018508183	0.187224576916128	TRUE
MW0125174	0.813914882248407	0.0135456929837338	FALSE
MEDP1202	0.881061062258494	0.0904341137316656	TRUE
MEDP1776	0.814764491902835	0.013858027792919	FALSE
MW0110217	0.8074660079458	0.0114056835686805	FALSE
MW0054315	0.891340596671613	0.122625292907402	TRUE
MW0000243	0.859461592379876	0.0481337410143332	FALSE
MW0121600	0.870483237248968	0.0662785599441963	TRUE
MW0005453	0.797037416463092	0.00867142266573918	FALSE
MEDL00820	0.829551654337192	0.0207160396882588	FALSE
MW0122947	0.834785314411798	0.0239409756098183	FALSE
MW0105514	0.918678668063026	0.275158794599539	TRUE
MW0063514	0.833272099973307	0.0229572020281432	FALSE
MEDP1636	0.918257189256301	0.271807085451425	TRUE
MW0014353	0.806103255433077	0.0110013384012505	FALSE
MW0115161	0.930418649145309	0.384570446795454	TRUE
MW0007213	0.837498315324278	0.0258181530145286	FALSE
MW0113851	0.767971666531277	0.00414367292128565	FALSE
MEDL02520	0.821639605007781	0.0166856124771385	FALSE
MW0111236	0.916043497809423	0.254812698948044	TRUE
MEDN0084	0.810888854411388	0.0124927006472497	FALSE
MEDN0155	0.955691188194783	0.721015048379609	TRUE
MW0123088	0.743138713663155	0.00226812043269808	FALSE
MEDP1655	0.798671804930761	0.00904907643979822	FALSE
MW0006739	0.867417255069426	0.0606090259959183	TRUE
MW0014993	0.75618439902643	0.00310309502908143	FALSE
MEDP1294	0.932578246985716	0.408243154866799	TRUE
MEDN1016	0.876685267518763	0.0794940235569873	TRUE
MEDN0153	0.81723895570049	0.0148121174266018	FALSE
MW0122717	0.835102724930328	0.0241529369575679	FALSE
MW0112843	0.882014899567431	0.0930178452820068	TRUE
MW0107478	0.86730053543739	0.0604034344737524	TRUE
MEDN1015	0.944738892046456	0.561776891696016	TRUE
MEDN1561	0.911518077508801	0.22311555919834	TRUE
MEDL00352	0.860641372550673	0.0497996903193322	FALSE
MW0138770	0.784233632464062	0.00623507915548867	FALSE
MW0054123	0.957588988094842	0.748938700159193	TRUE
MEDP0086	0.942994980017889	0.537817850196167	TRUE
MW0000283	0.776500318074779	0.00512669221238524	FALSE
MW0000653	0.796760460185114	0.00860910950563521	FALSE
MEDL02205	0.945604331515869	0.573868469810737	TRUE
MEDL02308	0.808449037595208	0.0117071698278393	FALSE
MW0010046	0.780512683168143	0.00567283864412009	FALSE
MW0014881	0.905937892322142	0.18919290579171	TRUE
MW0110794	0.84749753054174	0.0341962109322147	FALSE
MW0148859	0.895244743146278	0.137709882733374	TRUE
MW0009417	0.698355974075565	0.000812499500313432	FALSE
MEDL02695	0.812322498016522	0.0129802878280305	FALSE
MEDN0238	0.953832424471541	0.693497914035987	TRUE
MW0108971	0.910415810589916	0.215981726365766	TRUE
MW0010792	0.876392097568759	0.0788117022878355	TRUE
MW0054379	0.930750106032495	0.388130448277185	TRUE
MEDL02045	0.927140192280843	0.350783394529951	TRUE
MW0137272	0.719899893748989	0.00131919427543451	FALSE
MW0108047	0.830504205020639	0.0212668368821401	FALSE
MW0054955	0.898360875641415	0.151076645965484	TRUE
MEDL01978	0.841278417059986	0.0286973119316268	FALSE
MW0055243	0.902696944847198	0.171850436853409	TRUE
MEDN0498	0.908973410273259	0.206976117216515	TRUE
MW0107567	0.765326819101872	0.00388138522109755	FALSE
MEDL01930	0.929799909864984	0.377995937971797	TRUE
MW0107520	0.882362421272147	0.0939779290353312	TRUE
MW0011905	0.700997271968262	0.00086148333150125	FALSE
MEDP1100	0.847602140195047	0.0342976918574296	FALSE
MW0015937	0.925758449513269	0.337311617284315	TRUE
MW0013551	0.79694953084181	0.00865159711371058	FALSE
MW0013517	0.865634443897367	0.0575466811118731	TRUE
MEDP1667	0.911728684616483	0.224503945271667	TRUE
MW0107797	0.810066254358649	0.0122217632280649	FALSE
MW0109395	0.789776576771514	0.00718569553110205	FALSE
MW0062275	0.909262704164389	0.208752880153441	TRUE
MW0138019	0.788818624062422	0.00701093858887028	FALSE
MEDL00355	0.906180760152753	0.1905593238128	TRUE
MW0107732	0.757702487504812	0.00321980812583484	FALSE
MW0126185	0.774759513555334	0.0049074643046966	FALSE
MW0123754	0.857836838365771	0.045934389454916	FALSE
MW0141792	0.764769679665246	0.00382843058676526	FALSE
MW0009952	0.886769546487934	0.107071773496936	TRUE
MW0152149	0.813332200442079	0.0133358200235301	FALSE
MW0114590	0.837504707439463	0.0258227553438582	FALSE
MEDL00353	0.914125506778261	0.240893100300854	TRUE
MW0110250	0.918071974334393	0.27034609179047	TRUE
MW0052448	0.920776919272416	0.292412475800509	TRUE
MEDP0611	0.938678233417911	0.481141039118102	TRUE
MW0108502	0.895804198990688	0.140019328581166	TRUE
MW0107423	0.768438416935049	0.00419189512192175	FALSE
MW0004150	0.848143398972436	0.0348278537245002	FALSE
MEDN0499	0.884372666734707	0.0997343647909682	TRUE
MW0005060	0.894348914412168	0.134091242561609	TRUE
MW0005308	0.954848110023245	0.708543306474139	TRUE
MW0126643	0.82585178484636	0.0187159621001026	FALSE
MW0062146	0.941441026873374	0.516963614909746	TRUE
MEDP1024	0.792232046749117	0.00765521527329104	FALSE
MW0105913	0.932929884401834	0.412204473051016	TRUE
MW0063221	0.94577893386417	0.576323147788371	TRUE
MW0007360	0.90323836767105	0.174635009434742	TRUE
MW0108933	0.821232917312218	0.016502351367581	FALSE
MW0008816	0.778859808941579	0.00544068246500354	FALSE
MW0012274	0.925352569509968	0.333439774756127	TRUE
MW0108099	0.865505772178069	0.0573319956395639	TRUE
MW0109211	0.847206289590557	0.033915343511071	FALSE
MW0109443	0.815618764098022	0.01417980990522	FALSE
MW0009705	0.898907562804701	0.153551820945044	TRUE
MW0107049	0.843309986346799	0.0303830763937515	FALSE
MW0107624	0.861494940526065	0.0510425480301834	TRUE
MW0107642	0.839268724298386	0.0271266127146417	FALSE
MEDP1665	0.961756311162231	0.808581338773649	TRUE
MW0006897	0.946453272368639	0.585849235152877	TRUE
MW0126847	0.943826844715564	0.549176299946233	TRUE
MW0110612	0.913297429313173	0.235106908569807	TRUE
MW0109227	0.8344890224816	0.0237448930415623	FALSE
MW0107922	0.858058214391219	0.0462277533527738	FALSE
MW0108746	0.848933519697859	0.0356173251225896	FALSE
MEDL00689	0.810831069726642	0.0124734610947213	FALSE
MW0126214	0.850862841177486	0.0376252787407189	FALSE
MEDN1411	0.836354959562037	0.0250087285888132	FALSE
MW0108492	0.901332696132485	0.16502658107097	TRUE
MEDP1295	0.80762312273903	0.011453308892189	FALSE
MW0104006	0.95905393713384	0.770242649732997	TRUE
MW0108228	0.77698246439847	0.0051892443629471	FALSE
MW0154326	0.876289554384308	0.0785744743675601	TRUE
MW0111339	0.905595926872162	0.187285123478766	TRUE
MW0124871	0.875643544235581	0.0770968321742492	TRUE
MW0112869	0.912093586141505	0.226928975727505	TRUE
MW0110500	0.845953202414338	0.0327343333573099	FALSE
MW0006710	0.871534181424074	0.0683465315811791	TRUE
MEDN0204	0.764824035511381	0.00383356281134449	FALSE
MEDP1051	0.949718674730515	0.632875317366617	TRUE
MEDP0212	0.87634815607354	0.0787099556440742	TRUE
MEDP0453	0.913540846242763	0.236794035843397	TRUE
MW0120224	0.908528584091793	0.204272519167947	TRUE
MW0120703	0.971836524303256	0.929058110609664	TRUE
MW0168480	0.870517815759106	0.0663455567748145	TRUE
MW0111252	0.833314620581373	0.0229842532287471	FALSE
MW0137970	0.902053455413857	0.168597755404071	TRUE
MW0127573	0.857097518555012	0.0449687153908955	FALSE
MW0106094	0.808563856629169	0.0117429332364477	FALSE
MW0009238	0.813347431858017	0.0133412618990229	FALSE
MW0003411	0.807457611486026	0.011403144339268	FALSE
MW0125658	0.863079352240273	0.0534363095356137	TRUE
MW0123070	0.8729240858539	0.0711847992289363	TRUE
MW0123336	0.930377866413163	0.38413425642315	TRUE
MW0115251	0.721123901614475	0.00135670373165939	FALSE
MW0108785	0.808299165418767	0.0116606625460144	FALSE
MW0014190	0.878008456498553	0.0826503074663459	TRUE
MW0017198	0.822264053448127	0.0169712198629553	FALSE
MW0016137	0.939784348461374	0.495283270946217	TRUE
MW0161695	0.910187764075912	0.214533306745713	TRUE
MW0162147	0.863699411006058	0.0544047826551932	TRUE
MW0167945	0.743237191706107	0.00227343569050835	FALSE
MW0167939	0.912304411054564	0.228341386221193	TRUE
MW0159237	0.66602019800972	0.000404353107877486	FALSE
MW0159110	0.740120692750967	0.00211150461668359	FALSE
MW0159048	0.847358154356288	0.0340614945630104	FALSE
MW0158629	0.903266221319352	0.174779456657709	TRUE
MW0158582	0.702919552687432	0.000899115939369815	FALSE
MW0158563	0.777556987444403	0.00526484738723102	FALSE
MW0158094	0.88662651628428	0.106618849670405	TRUE
MW0102970	0.905956789541319	0.189298881578372	TRUE
MW0109893	0.871741033422209	0.0687613876875671	TRUE
MW0157789	0.8466427244602	0.0333787319898413	FALSE
MW0157776	0.953403763125918	0.687147948576574	TRUE
MW0157700	0.908843199038529	0.206181158306387	TRUE
MW0100572	0.781974400257109	0.00588696821027816	FALSE
MW0075623	0.873104618989694	0.0715623256400933	TRUE
MW0074265	0.800752057532904	0.00955529889163852	FALSE
MW0072355	0.871938307375985	0.0691594686859951	TRUE
MW0063678	0.961205422304958	0.800892605090594	TRUE
MW0156884	0.77697855881497	0.0051887344024309	FALSE
MW0063352	0.863177785959085	0.0535888431775852	TRUE
MW0103646	0.958618204785076	0.763936054822079	TRUE
MEDL00444	0.838413816627665	0.0264862337405914	FALSE
MW0156034	0.809510002834459	0.0120421007933266	FALSE
MW0155995	0.92460079709613	0.326369944634654	TRUE
MW0155986	0.836834273889324	0.0253447365456895	FALSE
MW0155975	0.942244537898827	0.527686195725425	TRUE
MW0109329	0.82301616794129	0.0173221262816201	FALSE
MW0155941	0.867537748089689	0.0608220285507051	TRUE
MW0155919	0.841898450471509	0.029201078952234	FALSE
MW0155907	0.919446653287154	0.281363392621569	TRUE
MW0109317	0.798988672203084	0.00912430253604551	FALSE
MW0155828	0.788650240661062	0.00698069225670648	FALSE
MW0155769	0.866472008954803	0.0589647780434126	TRUE
MW0155653	0.737594894189613	0.00198931994947986	FALSE
MW0109205	0.76891070160996	0.00424130001462407	FALSE
MW0109164	0.945323982569392	0.569937654251667	TRUE
MW0155340	0.79832075314362	0.00896650599442051	FALSE
MW0061026	0.726188952667524	0.00152449965805046	FALSE
MW0057471	0.82275599068474	0.0171998743944279	FALSE
MW0057085	0.954533480848169	0.703883872897103	TRUE
MW0056956	0.955665992130885	0.720642719829166	TRUE
MW0056899	0.918967599737977	0.277478275411523	TRUE
MW0056834	0.875389641055781	0.076523959402111	TRUE
MW0056793	0.860151816632759	0.0491011867160483	FALSE
MW0056640	0.899759074044421	0.157487698247955	TRUE
MW0010167	0.883962460065162	0.0985310873837658	TRUE
MW0108558	0.934846035134512	0.434314020677304	TRUE
MW0008766	0.827871754293682	0.0197811863963209	FALSE
MW0154478	0.770160208568809	0.00437503403143215	FALSE
MW0154454	0.766234007455161	0.00396929335373819	FALSE
MW0153669	0.897282178085431	0.146308803600247	TRUE
MW0153556	0.857757591333723	0.0458298474083244	FALSE
MW0153487	0.859321996561675	0.047940516042315	FALSE
MW0153180	0.729307488174645	0.00163875717215834	FALSE
MW0153120	0.831914747417488	0.0221111459599304	FALSE
MW0153075	0.929844088193003	0.378462296945674	TRUE
MW0108010	0.797752184883589	0.00883447290040181	FALSE
MW0152901	0.889402875406481	0.115769632352824	TRUE
MW0152846	0.836041860501189	0.0247917875045913	FALSE
MW0152550	0.889319555679624	0.115483717357474	TRUE
MW0107746	0.950563607206166	0.645239128425756	TRUE
MW0152292	0.939681641096954	0.493958683867677	TRUE
MW0107576	0.765254132154603	0.00387443233278573	FALSE
MEDL00426	0.813049555284675	0.0132352639238339	FALSE
MW0151509	0.886084404118599	0.104919840744028	TRUE
MW0151482	0.915024864198191	0.247328992725795	TRUE
MW0151216	0.835060447242386	0.0241245903505358	FALSE
MW0151146	0.720132209548104	0.00132622730242923	FALSE
MW0151083	0.749161089782071	0.00261902830229877	FALSE
MW0151030	0.869147475234482	0.0637435644251709	TRUE
MW0150853	0.880325893201314	0.0884930876709811	TRUE
MW0150470	0.820109245620881	0.0160070295511774	FALSE
MW0150297	0.859821741316036	0.0486360251683019	FALSE
MEDP1664	0.890343189344926	0.119046574796507	TRUE
MW0150030	0.755601611713061	0.00305949826585888	FALSE
MW0149774	0.844225801320795	0.0311768941916338	FALSE
MW0148591	0.86718734609704	0.0602047548409113	TRUE
MW0148327	0.82102577825823	0.0164098334040088	FALSE
MEDL00326	0.826568058712386	0.0190865516505696	FALSE
MW0050933	0.710207440481335	0.0010585851675591	FALSE
MW0050928	0.75715130627621	0.00317689868036233	FALSE
MW0049587	0.959548712857007	0.777367832713973	TRUE
MW0049285	0.913575443893974	0.237034758471317	TRUE
MW0148023	0.810287232214803	0.0122939262187173	FALSE
MW0147998	0.850835302712313	0.0375957946800698	FALSE
MW0123377	0.820509744794164	0.0161817362820292	FALSE
MEDP1441	0.81446134791883	0.01374571561025	FALSE
MEDP1440	0.819481321430325	0.0157371366303012	FALSE
MEDP1521	0.927016079000598	0.349554839683467	TRUE
MW0146249	0.850072811850445	0.0367890137712952	FALSE
MW0105867	0.855374410164509	0.0427997619610444	FALSE
MW0146187	0.901602633386712	0.166355212718833	TRUE
MW0146160	0.832948171890665	0.0227522255542754	FALSE
MW0146085	0.78313149850207	0.00606259052261632	FALSE
MW0145478	0.832487930233481	0.0224643187974242	FALSE
MW0145457	0.856318441928707	0.0439741143523255	FALSE
MW0144698	0.850629294934082	0.0373760019714651	FALSE
MW0144682	0.90025136745546	0.159808728574265	TRUE
MW0144667	0.837679784073873	0.0259491485939338	FALSE
MW0144652	0.808896686921155	0.0118472607127881	FALSE
MW0144591	0.75469215515058	0.0029927675402635	FALSE
MW0143699	0.833750996921914	0.0232638303026888	FALSE
MW0014652	0.906293573468898	0.191197296030935	TRUE
MW0143407	0.833512981246986	0.0231108951104613	FALSE
MW0160550	0.692120613576339	0.000708298156482099	FALSE
MW0014081	0.7449064340033	0.00236558784881027	FALSE
MW0162001	0.806391666482172	0.0110856220944445	FALSE
MW0160492	0.937921491130869	0.471624191672102	TRUE
MW0000072	0.852775833968463	0.0397341360828554	FALSE
MW0013441	0.948916745012484	0.621205402009983	TRUE
MW0142312	0.91084866089131	0.218756732414892	TRUE
MW0141968	0.857871511210661	0.0459802081674182	FALSE
MW0141690	0.970747431792243	0.918474781649341	TRUE
MW0117046	0.919666749572422	0.283164932909737	TRUE
MW0012748	0.789154881317302	0.00707175898619052	FALSE
MW0141562	0.93770655310024	0.468944952236635	TRUE
MW0012489	0.909163896299849	0.208144384571578	TRUE
MW0012074	0.729364814983814	0.00164094140736411	FALSE
MW0012046	0.937587438846444	0.467464746355983	TRUE
MW0111693	0.893942513309122	0.132481276061707	TRUE
MW0140661	0.854272730385848	0.0414707973524265	FALSE
MW0160670	0.944503143156724	0.558505522985129	TRUE
MW0140500	0.869846558034494	0.0650574578577344	TRUE
MW0166277	0.877114166477239	0.0805032462681669	TRUE
MW0160202	0.860482168559427	0.0495714024361879	FALSE
MW0166519	0.922516172485971	0.30744762347367	TRUE
MW0164398	0.92233902087187	0.305885242059851	TRUE
MW0166564	0.8892380303773	0.115204653719525	TRUE
MW0164611	0.819537098995821	0.0157609140108506	FALSE
MW0167791	0.725356246236375	0.00149545430657834	FALSE
MW0167789	0.962444835608542	0.818081762267452	TRUE
MW0163405	0.815901063553272	0.0142878836555387	FALSE
MW0163360	0.719094163235608	0.00129510954662835	FALSE
MW0162672	0.710334047132161	0.00106160970493181	FALSE
MW0162175	0.846495482493273	0.0332400115869522	FALSE
MW0167999	0.856580194851229	0.0443056797987269	FALSE
MW0166632	0.872651584609813	0.0706188562988351	TRUE
MW0010943	0.970275591543548	0.913670239700665	TRUE
MW0161416	0.761839097618439	0.00356231271937174	FALSE
