# Supplementary material for: Non-Targeted Metabolomic Analysis of Chicken Kidneys in Response to Coronavirus IBV Infection Under Stress Induced by Dexamethasone
Source: Front Cell Infect Microbiol. 2022 Jul 15;12:945865. doi: 10.3389/fcimb.2022.945865 (PMC9335950; doi:10.3389/fcimb.2022.945865)
Supplement: Supplementary file 2 [file DataSheet_1.zip › 20220614.result.BIOINF-2210715/Mock_vs_IBV/neg/neg_Mock_vs_IBV_NormalDistribution_DataFrame.txt]

Index	shapiroW	NDpvalue	Normal_Distribution
MW0107527	0.768545578612172	0.00420305093276498	FALSE
MW0107900	0.757522105746267	0.00320569759538878	FALSE
MEDL01843	0.900446059320377	0.16073598161758	TRUE
MEDL02333	0.814137306250319	0.0136267306447214	FALSE
MW0106679	0.712112556892565	0.00110508859049923	FALSE
MEDP0895	0.890867016420083	0.120912695676539	TRUE
MW0063480	0.952887944236319	0.679510888532562	TRUE
MEDN1112	0.861450050444297	0.0509763832312907	TRUE
MW0054770	0.855431705359338	0.0428700890906199	FALSE
MEDP0752	0.896915967017062	0.144724550329605	TRUE
MEDL00587	0.804371991728736	0.0105095362401096	FALSE
MW0013100	0.945639340683579	0.574360252660884	TRUE
MW0012381	0.866811958098597	0.0595506996824602	TRUE
MW0009821	0.754034558972509	0.00294548714239904	FALSE
MEDP0061	0.964958462524362	0.851539965480562	TRUE
MW0168155	0.911072967520919	0.220208142001071	TRUE
MW0139150	0.88560235011845	0.103432265565151	TRUE
MW0151620	0.891063765056333	0.121621234972427	TRUE
MW0052373	0.879997507240703	0.0876399569454883	TRUE
MW0014269	0.754144863703152	0.00295336184075954	FALSE
