# Supplementary material for: Non-Targeted Metabolomic Analysis of Chicken Kidneys in Response to Coronavirus IBV Infection Under Stress Induced by Dexamethasone
Source: Front Cell Infect Microbiol. 2022 Jul 15;12:945865. doi: 10.3389/fcimb.2022.945865 (PMC9335950; doi:10.3389/fcimb.2022.945865)
Supplement: Supplementary file 2 [file DataSheet_1.zip › 20220614.result.BIOINF-2210715/Mock_vs_IBV/pos/pos_Mock_vs_IBV_NormalDistribution_DataFrame.txt]

Index	shapiroW	NDpvalue	Normal_Distribution
MW0055329	0.850802693645626	0.037560913206727	FALSE
MEDP0150	0.946696062791136	0.589296277201913	TRUE
MW0012818	0.854173920716583	0.0413537387684283	FALSE
MW0124626	0.912609120709148	0.230397528409015	TRUE
MW0009964	0.857591723552923	0.0456118424085617	FALSE
MEDN1152	0.838012961085774	0.0261914899377577	FALSE
MW0009421	0.818831813462272	0.0154630471560671	FALSE
MEDL00009	0.764930855589483	0.00384367009378434	FALSE
MW0115025	0.92880696150039	0.367638187766895	TRUE
MW0054336	0.835713317878093	0.0245662852099178	FALSE
MEDL00820	0.823350743658149	0.0174806939992374	FALSE
MEDP0017	0.942997834231267	0.537856595861676	TRUE
MW0157146	0.900073714180996	0.158967253614271	TRUE
MW0155618	0.802586242568367	0.0100267067360167	FALSE
MEDP1294	0.851039688079918	0.0378152004743694	FALSE
MW0054123	0.919295005531168	0.280128198621221	TRUE
MEDL02246	0.931599795797806	0.397377910740033	TRUE
MW0062269	0.927591735302437	0.355283977045436	TRUE
MW0108047	0.754893899030793	0.00300743486060854	FALSE
MEDL01978	0.916212602011518	0.256075322750882	TRUE
MEDN0498	0.932948663775026	0.412416869431784	TRUE
MW0011108	0.94689580650842	0.592138770932757	TRUE
MW0056964	0.687048381831523	0.000634086143242938	FALSE
MW0141792	0.873242964715629	0.0718530346072897	TRUE
MW0009952	0.98618296031488	0.997857253410382	TRUE
MW0152149	0.787271817223789	0.00673826236432183	FALSE
MW0004150	0.857927323647874	0.0460540626040894	FALSE
MEDN0207	0.773265847866593	0.00472733739307382	FALSE
MEDP1077	0.84693046693361	0.0336515857041136	FALSE
MW0108038	0.865995451737603	0.0581535001630389	TRUE
MEDL02259	0.926294964143403	0.342489004877752	TRUE
MW0103839	0.879456707455066	0.0862533803298457	TRUE
MEDL01731	0.854792362103834	0.0420921512686931	FALSE
MEDL00392	0.76711745160309	0.00405694840371287	FALSE
MW0054404	0.943748373308294	0.548099255266276	TRUE
MW0107624	0.895026732457413	0.13682031253021	TRUE
MEDP0075	0.8377313924517	0.0259865310021143	FALSE
MW0108492	0.978453589076147	0.976739650842426	TRUE
MEDP1295	0.841961452316996	0.0292527870530368	FALSE
MW0015758	0.691548109570072	0.00069947458763494	FALSE
MW0055479	0.886778183953373	0.107099187869772	TRUE
MW0009386	0.846405714239129	0.0331557369029563	FALSE
MW0052514	0.712007629993158	0.00110247127041337	FALSE
MW0120224	0.819733650884294	0.0158450066750832	FALSE
MW0013963	0.886870926907792	0.107393995044091	TRUE
MW0111252	0.923795428184803	0.318941453394	TRUE
MW0106094	0.792048020694728	0.00761891683817159	FALSE
MW0169551	0.950253377153313	0.640692166400186	TRUE
MW0062156	0.824017199897264	0.0178011619911487	FALSE
MW0167945	0.878217388313517	0.0831603787568398	TRUE
MW0103715	0.85760639286912	0.0456310788408326	FALSE
MW0159141	0.846615796729343	0.0333533171719578	FALSE
MW0159110	0.920502201687741	0.290099029252468	TRUE
MW0158504	0.882357603358163	0.0939645495367057	TRUE
MW0063750	0.839409925083797	0.0272339460451594	FALSE
MW0100572	0.791590622539286	0.00752948971375747	FALSE
MW0075973	0.843064522615548	0.0301739559012694	FALSE
MW0074265	0.887373253953893	0.109005197789366	TRUE
MW0071531	0.740593956524304	0.00213527888750983	FALSE
MW0069765	0.83900788912406	0.0269295137363204	FALSE
MW0063678	0.838708338137262	0.0267050252208064	FALSE
MW0109317	0.725396025641915	0.00149682828562373	FALSE
MW0155823	0.901607424835964	0.166378891459159	TRUE
MW0169628	0.956267837222415	0.729527197718206	TRUE
MW0059276	0.874871280087407	0.0753680245546096	TRUE
MW0059247	0.706006891681938	0.000963287419472912	FALSE
MW0057471	0.902917953982737	0.172981784155815	TRUE
MW0056988	0.775776338016863	0.00503427319901549	FALSE
MW0056953	0.887810984813114	0.110429271805021	TRUE
MW0056905	0.95162165221727	0.660801696952958	TRUE
MW0056903	0.722803551748445	0.00141004505643389	FALSE
MW0056804	0.892271760180433	0.126064504511002	TRUE
MW0056640	0.844924931524251	0.0317976075459689	FALSE
MW0056148	0.963158433063909	0.827787521287107	TRUE
MW0056129	0.8498719261647	0.0365795058994083	FALSE
MW0055930	0.938685117057896	0.481228204213131	TRUE
MW0055907	0.797920633301634	0.00887337262916528	FALSE
MW0055906	0.788632007136853	0.00697742537448017	FALSE
MW0055017	0.935746473532114	0.445007278994488	TRUE
MW0054984	0.801316576107059	0.00969781935487218	FALSE
MW0054570	0.672710387639077	0.000465862424707924	FALSE
MW0152955	0.881806927709356	0.0924481089055004	TRUE
MW0152947	0.923113011283487	0.31276369727681	TRUE
MW0150470	0.786951458160428	0.0066832161199387	FALSE
MW0149838	0.800314611708742	0.00944639504901823	FALSE
MW0106543	0.924193416089859	0.322593668134906	TRUE
MW0148591	0.982064010224263	0.990562300000052	TRUE
MW0137884	0.856983221944362	0.0448213352218007	FALSE
MW0050306	0.819723662936041	0.0158407219603813	FALSE
MEDP1527	0.933976244693095	0.424168545380638	TRUE
MW0143771	0.813743317256592	0.0134835354328581	FALSE
MW0110770	0.787341257639168	0.00675025776902139	FALSE
MW0012606	0.878786981089371	0.0845674860213395	TRUE
MW0012993	0.891263848671253	0.122346093590542	TRUE
MW0011913	0.91026737593959	0.21503789455238	TRUE
MW0160197	0.895674544616077	0.139480678492758	TRUE
MW0166277	0.851102514874302	0.037882914781667	FALSE
MW0161644	0.867549311135288	0.0608425101705298	TRUE
MW0164949	0.876030391185485	0.0779781970845652	TRUE
MW0161374	0.891040555381316	0.121537433199403	TRUE
MW0163405	0.887108113981167	0.108151722121464	TRUE
MW0161020	0.945936329936902	0.578540168088347	TRUE
