# Supplementary material for: Non-Targeted Metabolomic Analysis of Chicken Kidneys in Response to Coronavirus IBV Infection Under Stress Induced by Dexamethasone
Source: Front Cell Infect Microbiol. 2022 Jul 15;12:945865. doi: 10.3389/fcimb.2022.945865 (PMC9335950; doi:10.3389/fcimb.2022.945865)
Supplement: Supplementary file 2 [file DataSheet_1.zip › 20220614.result.BIOINF-2210715/Mock_vs_IBV-P-Dex/neg/neg_Mock_vs_IBV-P-Dex_NormalDistribution_DataFrame.txt]

Index	shapiroW	NDpvalue	Normal_Distribution
MEDN1590	0.966435312925088	0.870120345623706	TRUE
MEDN1426	0.79240227597472	0.00768895660753142	FALSE
MW0154784	0.883733524618042	0.0978660101652911	TRUE
MW0009487	0.716862782172192	0.00123083253350301	FALSE
MEDN0101	0.895871146932186	0.140298280113328	TRUE
MW0013212	0.82039425557332	0.0161311504077294	FALSE
MW0119697	0.894928899937457	0.136422994487961	TRUE
MW0108967	0.975004272333139	0.955556896018298	TRUE
MEDN0140	0.742931793457583	0.00225699537282576	FALSE
MEDN0237	0.941042996925665	0.511701442732965	TRUE
MEDN1312	0.950378306900542	0.642522248475072	TRUE
MEDL00926	0.699479776023747	0.000832966376493456	FALSE
MW0107900	0.797995805058676	0.00889079090033498	FALSE
MEDN0413	0.722983239396087	0.00141588296924313	FALSE
MW0159354	0.940033024333058	0.498499939587046	TRUE
MW0103663	0.831286515350795	0.021730800012595	FALSE
MEDL01843	0.897478192391113	0.14716388133421	TRUE
MW0129705	0.941421078834771	0.51669910366271	TRUE
MW0000283	0.810381207945158	0.012324752430833	FALSE
MEDL02333	0.757569108531224	0.00320936805104913	FALSE
MEDP0895	0.963675450852584	0.834722242634388	TRUE
MEDL01960	0.900510680428518	0.161044927769968	TRUE
MEDL00684	0.904463034726011	0.181098107850005	TRUE
MEDN1112	0.866290134372916	0.0586537766675794	TRUE
MEDN0285	0.70684130098007	0.000981460229760414	FALSE
MW0015892	0.817590627077681	0.0149532821110426	FALSE
MEDN0115	0.72833296388039	0.00160209843452599	FALSE
MW0017174	0.820337409399771	0.0161063127144638	FALSE
MW0062220	0.956987575139114	0.740120752156206	TRUE
MW0062275	0.835107514828426	0.0241561507406013	FALSE
MEDL00355	0.94983215076623	0.634531983271182	TRUE
MW0004093	0.836260492142303	0.0249430629191211	FALSE
MEDP0752	0.854531959321379	0.0417795596359642	FALSE
MW0105036	0.939841408786757	0.496020161446991	TRUE
MW0113926	0.889936721300585	0.117618667948828	TRUE
MW0168625	0.908059868117958	0.201460613583139	TRUE
MW0004918	0.802020998357529	0.0098788447018153	FALSE
MEDL00353	0.895481009951111	0.138680500115705	TRUE
MEDP1465	0.919352798162525	0.280598344513887	TRUE
MW0013100	0.913473049225251	0.236322988435955	TRUE
MW0012381	0.784047369359767	0.00620556418458136	FALSE
MW0009821	0.770982029110887	0.00446544465632222	FALSE
MEDN0304	0.894456155876703	0.134519353327299	TRUE
MEDL02759	0.81484586958303	0.0138883433691171	FALSE
MW0062166	0.706837685052073	0.000981380690611454	FALSE
MEDN0298	0.943966287707632	0.551093015355904	TRUE
MW0168155	0.907500810073493	0.198155663147981	TRUE
MW0139150	0.879259591828731	0.0857536200028155	TRUE
MW0108457	0.87778737411758	0.0821140839950708	TRUE
MW0052373	0.819025120395616	0.0155440877071226	FALSE
MW0144103	0.872009780734058	0.0693042848227446	TRUE
MW0015377	0.780108847883955	0.00561515743205594	FALSE
MW0168606	0.916780983308106	0.260361903527731	TRUE
MW0014269	0.729999549523204	0.00166533499090926	FALSE
MW0112268	0.798545917603108	0.00901937381041744	FALSE
MW0141312	0.764059883117544	0.00376208221305368	FALSE
MW0160389	0.779617805249979	0.00554586254556499	FALSE
MW0140672	0.706695852988477	0.000978266262843549	FALSE
MW0140661	0.950003103356485	0.637030090452371	TRUE
MW0166632	0.864090623417365	0.0550252346073983	TRUE
MW0103849	0.767925300638353	0.00413891511164851	FALSE
