# Supplementary material for: Non-Targeted Metabolomic Analysis of Chicken Kidneys in Response to Coronavirus IBV Infection Under Stress Induced by Dexamethasone
Source: Front Cell Infect Microbiol. 2022 Jul 15;12:945865. doi: 10.3389/fcimb.2022.945865 (PMC9335950; doi:10.3389/fcimb.2022.945865)
Supplement: Supplementary file 2 [file DataSheet_1.zip › 20220614.result.BIOINF-2210715/Mock_vs_IBV-P-Dex/pos/pos_Mock_vs_IBV-P-Dex_NormalDistribution_DataFrame.txt]

Index	shapiroW	NDpvalue	Normal_Distribution
MW0055329	0.798542673960261	0.00901860986013308	FALSE
MW0001293	0.719071009082357	0.00129442442113479	FALSE
MEDP1799	0.877874562158277	0.0823251242238386	TRUE
MW0125645	0.792096289259543	0.00762841983096676	FALSE
MW0012818	0.837094022186165	0.0255288168605305	FALSE
MW0126095	0.723869979868188	0.00144507369962572	FALSE
MW0124882	0.929950061418312	0.379582900608398	TRUE
MW0124626	0.911182544731214	0.220920517337393	TRUE
MW0009964	0.844991034443589	0.0318569669016403	FALSE
MW0006387	0.878323887806317	0.0834216265224215	TRUE
MEDN1152	0.875805530142978	0.0774646298880838	TRUE
MEDP1869	0.916544082105002	0.258567225618475	TRUE
MEDL00586	0.916661853026677	0.2594579764672	TRUE
MEDP1202	0.90610053014241	0.190106875547668	TRUE
MEDP1776	0.784483344637316	0.00627488350220942	FALSE
MW0110217	0.823845011950955	0.0177177717356608	FALSE
MW0005453	0.726533783082738	0.00153670379403308	FALSE
MW0054715	0.787425672948262	0.00676487069291216	FALSE
MEDL00820	0.773989619584803	0.00481372143903308	FALSE
MEDP0017	0.861734520352916	0.051397193549159	TRUE
MW0122947	0.877350660495664	0.0810653767201996	TRUE
MW0105514	0.751316931747459	0.00275839786755706	FALSE
MW0063514	0.922019415689691	0.303084374935602	TRUE
MW0014353	0.779353755369528	0.00550897843613132	FALSE
MW0052939	0.846005205215735	0.0327824727271977	FALSE
MW0014012	0.765739617989947	0.00392112536171061	FALSE
MW0123088	0.875624094267605	0.0770527915100584	TRUE
MW0109659	0.724504772430375	0.00146636572947059	FALSE
MW0112754	0.728684317304589	0.00161521314479284	FALSE
MW0006405	0.698686392517633	0.000818460693005158	FALSE
MW0014993	0.809327155470803	0.0119836589089135	FALSE
MEDP1294	0.839467196532192	0.0272776086177997	FALSE
MW0009165	0.866321307282814	0.0587069599919946	TRUE
MEDN1016	0.847223151234291	0.0339315380979339	FALSE
MW0122717	0.9221739523018	0.304435792122462	TRUE
MW0112843	0.953474581869994	0.688196875078647	TRUE
MEDP1002	0.853670746014879	0.0407629938411757	FALSE
MW0124481	0.962756565333126	0.822340065559632	TRUE
MW0010046	0.822949885125523	0.0172908940416956	FALSE
MW0062269	0.875359511057781	0.076456270861971	TRUE
MW0000330	0.804847996342297	0.0106423770618517	FALSE
MW0013984	0.95941770089172	0.775485097628237	TRUE
MW0125192	0.760995894783745	0.00348945971817072	FALSE
MW0149516	0.768491790220993	0.00419744746019758	FALSE
MEDL02261	0.944524377765092	0.558799781675149	TRUE
MW0108971	0.951975031330146	0.666015362182739	TRUE
MEDL02045	0.95836360653811	0.760238579501255	TRUE
MW0108047	0.756847419141919	0.00315350289700927	FALSE
MW0054955	0.86744638513009	0.0606604496119299	TRUE
MEDL01978	0.726146304026095	0.00152299747165869	FALSE
MEDN0498	0.889698408518875	0.116789571291345	TRUE
MW0006047	0.886631037728472	0.106633137478468	TRUE
MW0106978	0.849369944798873	0.0360614497484658	FALSE
MW0107520	0.918607102801059	0.274587032422524	TRUE
MEDP1102	0.83054521347444	0.0212908951122762	FALSE
MW0154347	0.850420064476681	0.0371541542332803	FALSE
MW0110416	0.969983917180302	0.910635982329044	TRUE
MW0011108	0.939062019976944	0.486017053519835	TRUE
MW0015937	0.915907915977889	0.253804559692709	TRUE
MW0107797	0.914856683179582	0.24611334215142	TRUE
MW0056964	0.859899523360573	0.0487452231719668	FALSE
MEDP1669	0.906971965276886	0.195077714650339	TRUE
MW0123754	0.730342963401042	0.0016786942815533	FALSE
MW0141792	0.81933707126583	0.015675820883474	FALSE
MW0009952	0.945780578881525	0.576346298179584	TRUE
MW0152149	0.843179967858088	0.0302721185229751	FALSE
MW0114590	0.866588813661304	0.0591654172229439	TRUE
MW0052448	0.820723028893871	0.0162756011392059	FALSE
MW0055488	0.926758364100671	0.347015485196725	TRUE
MW0107423	0.828202692258448	0.0199617500038231	FALSE
MW0016016	0.89350363506696	0.130764488018985	TRUE
MW0103392	0.957069292556802	0.741320895248255	TRUE
MW0004150	0.810185299917505	0.0122605828137729	FALSE
MW0005308	0.961593792541859	0.806320815406695	TRUE
MEDP1024	0.881310533377355	0.0911026752937736	TRUE
MEDP1077	0.865203765287537	0.0568313793242415	TRUE
MW0151804	0.88073264300284	0.0895616554433037	TRUE
MW0012274	0.837466765929654	0.0257954501219994	FALSE
MW0108038	0.872773970231527	0.0708724531324418	TRUE
MW0110419	0.745617118264325	0.00240602733043528	FALSE
MW0054404	0.864961246998414	0.0564326748711794	TRUE
MW0107624	0.862328724903938	0.052287946999923	TRUE
MW0107642	0.808992022756545	0.0118773257028694	FALSE
MW0110612	0.941827584593692	0.522105617662825	TRUE
MW0108746	0.907865523949269	0.200305716141422	TRUE
MW0126214	0.836088850939941	0.0248242189997522	FALSE
MEDN1060	0.932161257432819	0.403584360429959	TRUE
MW0108492	0.97767649562796	0.9726721292599	TRUE
MEDN0834	0.907890965050806	0.200456535680793	TRUE
MW0055444	0.896039937785192	0.141004054381449	TRUE
MEDP1295	0.801846875295179	0.00983376533702971	FALSE
MW0104006	0.873291230418219	0.0719547440916205	TRUE
MW0108228	0.792560093889228	0.00772037961243701	FALSE
MW0154326	0.779574274909397	0.00553976385191272	FALSE
MW0124871	0.85287632767267	0.0398482986313494	FALSE
MW0136757	0.88441245103914	0.0998518626841122	TRUE
MW0110500	0.909790317072172	0.212031187248518	TRUE
MW0006710	0.799300613446003	0.00919901059562215	FALSE
MW0015864	0.965555753036458	0.859161313848654	TRUE
MW0062166	0.81626100683073	0.014426953862395	FALSE
MEDP0212	0.910535202208465	0.216743763880618	TRUE
MW0120224	0.913845624570436	0.238922569460759	TRUE
MW0168480	0.848216316369326	0.0348999332621688	FALSE
MW0013963	0.915381599803294	0.249926186683632	TRUE
MW0111252	0.935572446920524	0.442925586424409	TRUE
MW0137970	0.925581931694053	0.335623004098887	TRUE
MW0127573	0.902642586863901	0.171573296099882	TRUE
MW0106094	0.828415019323051	0.0200785178685235	FALSE
MEDP0456	0.651731799510292	0.000300212265115942	FALSE
MW0169551	0.907640353307566	0.198975642368559	TRUE
MW0009238	0.905535052750788	0.186947487416053	TRUE
MEDP0778	0.853239240747956	0.0402634524607687	FALSE
MW0108785	0.784074432551144	0.00620984330042396	FALSE
MW0111215	0.921231147097225	0.296274105735397	TRUE
MW0157320	0.813771742622773	0.0134938128659158	FALSE
MW0168173	0.919315047902453	0.280291162912643	TRUE
MW0017198	0.8721537073013	0.0695968576524466	TRUE
MW0167975	0.749754198924611	0.00265660414787818	FALSE
MW0103715	0.87805460691567	0.0827626975998175	TRUE
MW0159193	0.815105234479733	0.0139854358860164	FALSE
MW0159110	0.778014462296268	0.00532588891829769	FALSE
MW0159048	0.8620036810167	0.0517987021706924	TRUE
MW0158504	0.859300655787059	0.0479110483398186	FALSE
MW0158240	0.934086286971736	0.4254420840417	TRUE
MW0158094	0.903865492563003	0.177915824407314	TRUE
MW0157700	0.906709635557684	0.193568188901291	TRUE
MW0079702	0.845804677616896	0.0325972528216593	FALSE
MW0075973	0.842124828270145	0.0293873270795823	FALSE
MW0074135	0.830581762383387	0.0213123613904227	FALSE
MW0067149	0.92184840750344	0.301595158701048	TRUE
MW0063678	0.908493482798967	0.20406063423734	TRUE
MW0156889	0.754480826262366	0.00297748535542671	FALSE
MW0063352	0.894334715968506	0.134034664778006	TRUE
MW0156034	0.773217118043161	0.00472158117127534	FALSE
MW0155769	0.758799794802326	0.00330708933274646	FALSE
MW0109205	0.915377084330842	0.249893153271781	TRUE
MW0169628	0.957273260852845	0.74431383291001	TRUE
MW0060221	0.69890212893891	0.000822378114547134	FALSE
MW0059276	0.916147883499878	0.255591413194728	TRUE
MW0059275	0.8672136230809	0.0602508177133914	TRUE
MW0057471	0.887133254757528	0.108232356429149	TRUE
MW0056988	0.780434816257092	0.00566166759656104	FALSE
MW0056953	0.851164201531627	0.0379495243558828	FALSE
MW0056905	0.919359491620459	0.280652842562214	TRUE
MW0056129	0.802736230808786	0.0100663367139504	FALSE
MW0055930	0.876646760976362	0.0794040568729066	TRUE
MW0055907	0.782396584856419	0.00595040897355908	FALSE
MW0055906	0.864054862316526	0.0549682129468984	TRUE
MW0103620	0.986796623645246	0.998384510281664	TRUE
MW0108558	0.900098200595474	0.15908297465965	TRUE
MW0154133	0.87654362208583	0.0791636007430626	TRUE
MW0008766	0.954455197812353	0.702724305079443	TRUE
MW0154478	0.799567287622771	0.00926339443601026	FALSE
MW0153555	0.786190363031107	0.00655435489640466	FALSE
MW0153487	0.837938121133774	0.0261368463309071	FALSE
MW0153180	0.875191931213202	0.0760809224672847	TRUE
MW0152955	0.799567816893053	0.00926352269563564	FALSE
MW0152292	0.856409962902579	0.0440897481100763	FALSE
MW0152194	0.741806193865043	0.0021974911737082	FALSE
MW0107916	0.867329764634197	0.0604548509148111	TRUE
MW0151509	0.920720138511026	0.291932954359556	TRUE
MW0151216	0.736451973518149	0.00193653756673162	FALSE
MW0151030	0.889513250960376	0.116149497019659	TRUE
MW0150470	0.783042541411071	0.00604889227739982	FALSE
MW0150297	0.853837469595571	0.0409577450942088	FALSE
MW0149838	0.806166230806311	0.0110196835778944	FALSE
MW0106716	0.919801063251701	0.284269469557871	TRUE
MW0123848	0.926105925901342	0.340657046217668	TRUE
MW0106543	0.948518770228597	0.615440394726771	TRUE
MW0148591	0.958106550035842	0.756496731194378	TRUE
MW0052362	0.812353505567795	0.0129910546946228	FALSE
MW0050934	0.774774592386815	0.00490931967166515	FALSE
MW0049285	0.913258415534315	0.234837561384739	TRUE
MW0148023	0.682093448118724	0.000569573727783566	FALSE
MEDP1441	0.717842291908428	0.00125861759923481	FALSE
MEDP1440	0.839866758239345	0.0275842921603461	FALSE
MEDP1521	0.836048992490552	0.0247967069185298	FALSE
MEDP1522	0.881938739434675	0.0928087885497266	TRUE
MW0105867	0.814291632253357	0.0136832604657791	FALSE
MW0146160	0.812516671782887	0.0130478682605567	FALSE
MW0146085	0.759478071757899	0.00336230278742183	FALSE
MW0145667	0.940319802505367	0.502226179668968	TRUE
MW0145509	0.800504775364195	0.00949357362255015	FALSE
MW0145457	0.891537507708362	0.123344580910527	TRUE
MW0143771	0.832730126540351	0.0226153419648384	FALSE
MW0143553	0.886683899307343	0.106800325462714	TRUE
MW0113202	0.952540922783348	0.674377078174117	TRUE
MW0105273	0.918218935740101	0.271504744995501	TRUE
MW0014344	0.755044748874817	0.00301845226521114	FALSE
MW0014081	0.733021589748571	0.00178691700872089	FALSE
MW0162001	0.761180327989901	0.00350525761411451	FALSE
MW0000072	0.921042897225734	0.294668160326935	TRUE
MW0142312	0.901659031878609	0.166634138117277	TRUE
MW0160206	0.923327721793272	0.314695941609634	TRUE
MW0142242	0.919794106540562	0.284212164637212	TRUE
MW0117046	0.795826482047197	0.0084024666901561	FALSE
MW0012993	0.887485771896651	0.109369458787617	TRUE
MW0011913	0.897248656331945	0.146163068588053	TRUE
MW0111693	0.864031462578822	0.0549309350726995	TRUE
MW0160197	0.942243827443618	0.527676656965199	TRUE
MW0166277	0.847865949805364	0.03455502277063	FALSE
MW0167791	0.727895516602931	0.0015859291883518	FALSE
MW0167789	0.926331656574085	0.342845565802179	TRUE
MW0163405	0.875484268076089	0.0767369468464623	TRUE
MW0161020	0.882568123515332	0.0945509968209735	TRUE
MW0163360	0.928405814069057	0.363520939980036	TRUE
MW0162672	0.746650109634227	0.002466130712715	FALSE
MW0167999	0.938143629901191	0.474404310770188	TRUE
MW0010943	0.887319917763746	0.10883296118001	TRUE
MW0165746	0.957851225376645	0.752772028606749	TRUE
