# Supplementary material for: Non-Targeted Metabolomic Analysis of Chicken Kidneys in Response to Coronavirus IBV Infection Under Stress Induced by Dexamethasone
Source: Front Cell Infect Microbiol. 2022 Jul 15;12:945865. doi: 10.3389/fcimb.2022.945865 (PMC9335950; doi:10.3389/fcimb.2022.945865)
Supplement: Supplementary file 2 [file DataSheet_1.zip › 20220614.result.BIOINF-2210715/Mock_vs_IBV-A-Dex/neg/neg_Mock_vs_IBV-A-Dex_NormalDistribution_DataFrame.txt]

Index	shapiroW	NDpvalue	Normal_Distribution
MW0009487	0.79486601424471	0.00819546871859908	FALSE
MEDN0101	0.897025181774712	0.145195217999742	TRUE
MW0119697	0.955434904789278	0.717226568386165	TRUE
MW0124100	0.865915349311605	0.0580182822850435	TRUE
MW0109366	0.789113318494185	0.00706421092845318	FALSE
MEDN0237	0.914366849165964	0.242604557297736	TRUE
MEDN1312	0.877705841769273	0.0819172382671156	TRUE
MW0107900	0.816150203375213	0.0143839903796656	FALSE
MEDN0413	0.817137812350663	0.0147717801829509	FALSE
MEDN0283	0.800662937790321	0.00953300414229685	FALSE
MEDN0327	0.844596952599943	0.0315048082227014	FALSE
MW0159354	0.906999701783437	0.195237985728929	TRUE
MW0129705	0.892253842466803	0.125997415290259	TRUE
MW0000283	0.769447398790576	0.00429819934868874	FALSE
MW0106679	0.820023753856362	0.0159699962920435	FALSE
MEDP0895	0.91436161130229	0.242567292436909	TRUE
MEDN1112	0.918527755890115	0.273954372012503	TRUE
MW0010634	0.798031983405896	0.00889918688163664	FALSE
MEDN0724	0.886315465642881	0.105640597931366	TRUE
MW0122776	0.91961716605108	0.282758166735755	TRUE
MEDN0285	0.819214289678546	0.0156238306544805	FALSE
MW0015892	0.729167905279541	0.00163345185793224	FALSE
MW0055263	0.941323749031956	0.515409696718273	TRUE
MW0111938	0.785932717181356	0.00651133572129168	FALSE
MW0168862	0.953203217975981	0.684178047947226	TRUE
MEDL00355	0.899622132665954	0.156848025992567	TRUE
MEDP0752	0.85765532736965	0.0456953100371706	FALSE
MW0142430	0.853713944460382	0.0408133607648986	FALSE
MEDP0519	0.948273950867103	0.61190336692027	TRUE
MW0104827	0.892914819806197	0.128496326935978	TRUE
MW0113926	0.924004006728464	0.320850967071838	TRUE
MW0168625	0.859487832905219	0.0481701534430174	FALSE
MEDL00353	0.918768975229696	0.275881848417688	TRUE
MW0133689	0.915214346501067	0.248705348070389	TRUE
MEDP1465	0.97344537143506	0.94333748229021	TRUE
MW0016119	0.922180553446931	0.304493638398576	TRUE
MEDN1245	0.765312699762866	0.00388003358925256	FALSE
MEDN0304	0.869437727107203	0.0642856980803982	TRUE
MW0062166	0.772797110996247	0.00467227703040428	FALSE
MEDN0298	0.948847793447285	0.620205263480134	TRUE
MW0168155	0.877376684130625	0.081127480032066	TRUE
MW0148122	0.759830620355176	0.00339138963998899	FALSE
MW0156991	0.815369451870781	0.0140850874316793	FALSE
MW0156186	0.872280748422725	0.0698561702525716	TRUE
MW0139150	0.830755290518915	0.0214145931091155	FALSE
MEDN1282	0.95639167669648	0.731352643234113	TRUE
MEDL00369	0.901667556721649	0.166676338904606	TRUE
MW0137516	0.942604124440918	0.532527052315413	TRUE
MW0160146	0.797645208257193	0.00880986324470071	FALSE
MW0168606	0.861332999129552	0.050804279410336	TRUE
MW0112268	0.863672199848663	0.0543618991362916	TRUE
MW0160389	0.891629624760167	0.123682534550915	TRUE
MW0140672	0.820397051281614	0.0161323729806066	FALSE
MW0140661	0.928590195465195	0.365408575041598	TRUE
MW0161372	0.935368980274596	0.440500844219253	TRUE
MW0011071	0.94798806662122	0.607782513148205	TRUE
MW0166632	0.869527229915228	0.0644538371094213	TRUE
MW0103849	0.887207536534077	0.108470959189193	TRUE
