# Supplementary material for: Non-Targeted Metabolomic Analysis of Chicken Kidneys in Response to Coronavirus IBV Infection Under Stress Induced by Dexamethasone
Source: Front Cell Infect Microbiol. 2022 Jul 15;12:945865. doi: 10.3389/fcimb.2022.945865 (PMC9335950; doi:10.3389/fcimb.2022.945865)
Supplement: Supplementary file 2 [file DataSheet_1.zip › 20220614.result.BIOINF-2210715/Mock_vs_IBV-A-Dex/pos/pos_Mock_vs_IBV-A-Dex_NormalDistribution_DataFrame.txt]

Index	shapiroW	NDpvalue	Normal_Distribution
MEDP0525	0.943258535068217	0.541402221824195	TRUE
MW0001979	0.864828217378824	0.0562152121625473	TRUE
MW0110913	0.982532290398459	0.99179191738422	TRUE
MW0001293	0.786144865882132	0.00654673622979467	FALSE
MEDP1799	0.917837159411516	0.268504227280443	TRUE
MEDP0150	0.950301891924809	0.641402693524259	TRUE
MW0125645	0.704389884870386	0.000929087278373766	FALSE
MEDP0071	0.897716458271449	0.148209995751992	TRUE
MW0054757	0.92810377238719	0.360446344814133	TRUE
MW0012818	0.776196784331746	0.00508772615407561	FALSE
MW0124882	0.882764065361163	0.0951002052347457	TRUE
MEDP1001	0.962188667186622	0.81456196612423	TRUE
MW0006387	0.916462619455419	0.257952750867367	TRUE
MEDP1869	0.820631303204867	0.0162351626126536	FALSE
MW0141404	0.920982164800648	0.294151729658537	TRUE
MW0125174	0.809429684598844	0.012016392113637	FALSE
MEDP1202	0.904150134569563	0.17942482336692	TRUE
MEDP1776	0.79093605553611	0.00740345611289868	FALSE
MW0110217	0.833419916206142	0.0230513866728422	FALSE
MEDL00009	0.738313059434905	0.00202327214391965	FALSE
MW0115025	0.939420890233801	0.490606292000849	TRUE
MW0005453	0.790953013849914	0.0074066927995117	FALSE
MEDP1838	0.841341780765658	0.0287483702786014	FALSE
MEDL00820	0.83548980285636	0.0244141120742011	FALSE
MEDP0017	0.832954973617047	0.0227565095995316	FALSE
MW0105514	0.841653161665399	0.0290006782859852	FALSE
MW0063514	0.864213162388323	0.0552210937549695	TRUE
MEDP1636	0.918185295981511	0.271239125076546	TRUE
MW0014353	0.816043365382528	0.0143426932751957	FALSE
MEDP0366	0.841407166101749	0.0288011582458282	FALSE
MW0113851	0.752055098672453	0.00280792411337506	FALSE
MEDP1228	0.85072920443347	0.0374824275627413	FALSE
MEDL02520	0.793670385763378	0.00794535793189959	FALSE
MW0111236	0.854348421367373	0.0415607028711128	FALSE
MW0123088	0.765044203471408	0.00385442618822275	FALSE
MW0006739	0.835194117722002	0.0242143350967854	FALSE
MW0014993	0.768105850529852	0.00415747509833629	FALSE
MEDP1294	0.929687944497789	0.376816108888221	TRUE
MEDN1016	0.864807400909669	0.0561812627971342	TRUE
MW0122717	0.890639177057905	0.120097410260324	TRUE
MEDP1476	0.902591845716932	0.171314992807133	TRUE
MW0112843	0.928948564701389	0.369100785858463	TRUE
MEDP1589	0.87048530408468	0.0662825625208894	TRUE
MW0107478	0.889325754203922	0.115504963146094	TRUE
MEDN1015	0.947468294271887	0.600317629298937	TRUE
MEDP0514	0.905717134686125	0.187959170578059	TRUE
MEDL00352	0.887790023777505	0.110360649335871	TRUE
MW0138770	0.896803790012764	0.144242704696187	TRUE
MW0054123	0.892669381117988	0.127562629265467	TRUE
MEDP0086	0.942714188785463	0.534013901065875	TRUE
MW0000283	0.818294375688319	0.0152400861190106	FALSE
MW0000653	0.826886205464365	0.0192536455051084	FALSE
MEDP0272	0.898149655154481	0.150131005994442	TRUE
MW0107090	0.946397175437704	0.585054067520312	TRUE
MW0010046	0.775211942362375	0.00496346053032802	FALSE
MW0062269	0.930706653373492	0.387662233288619	TRUE
MW0013984	0.934019767140948	0.424671890548808	TRUE
MW0014881	0.85706235512426	0.0449233197377096	FALSE
MW0149516	0.695310683578718	0.000759695993229655	FALSE
MW0004134	0.827442306689198	0.0195494528800516	FALSE
MW0108971	0.890341432172541	0.119040364257502	TRUE
MEDP1610	0.826519874222398	0.0190613791035089	FALSE
MEDL02045	0.930510976425854	0.385559415613807	TRUE
MW0137272	0.705716571163628	0.000957049181251828	FALSE
MW0054955	0.883599167427995	0.0974778325842756	TRUE
MEDL01978	0.809366323470108	0.0119961523741921	FALSE
MEDN0498	0.855681698239812	0.0431783654956607	FALSE
MW0107567	0.772266816745933	0.00461081066958518	FALSE
MEDL01930	0.851994742530297	0.0388584385255019	FALSE
MW0106978	0.864954935400206	0.0564223375333492	TRUE
MW0107520	0.851966417215447	0.0388270662223325	FALSE
MEDP1102	0.863884958484527	0.0546981400708153	TRUE
MW0154347	0.812284274500888	0.0129670283981428	FALSE
MW0111099	0.954575817387266	0.704510947648699	TRUE
MEDP1100	0.834074128155914	0.0234731727935696	FALSE
MEDP0034	0.889669847886223	0.116690606638405	TRUE
MW0015937	0.922290182443736	0.30545575791763	TRUE
MW0112752	0.774979643945601	0.0049346246465926	FALSE
MEDP1667	0.937808084335085	0.470209234786277	TRUE
MW0107797	0.822071396277338	0.0168825534703441	FALSE
MW0056964	0.935325145308233	0.439979744041141	TRUE
MW0109395	0.785484061298239	0.0064371412356946	FALSE
MW0138019	0.794739109275541	0.00816852779327164	FALSE
MEDL00355	0.918225899047092	0.271559757181316	TRUE
MW0107732	0.81293123522442	0.0131934091981636	FALSE
MW0112046	0.826390596984238	0.018994015913306	FALSE
MEDP0618	0.92438827537532	0.324395153823846	TRUE
MW0054159	0.743254693994985	0.00227438175340125	FALSE
MEDP1669	0.824989993969753	0.0182801755134512	FALSE
MW0126185	0.804891568023071	0.0106546258477621	FALSE
MW0123754	0.842348805299791	0.0295728347755746	FALSE
MW0052671	0.93407776716488	0.425343378925025	TRUE
MW0141792	0.772212308944582	0.004604541814323	FALSE
MW0009952	0.963928009877766	0.83807818721391	TRUE
MW0152149	0.795036724941919	0.008231858812396	FALSE
MW0114590	0.828809372355904	0.0202973156389994	FALSE
MEDL00353	0.932955022763543	0.412488809457645	TRUE
MW0103270	0.892005961044111	0.125072964901028	TRUE
MEDP0577	0.815061837292051	0.0139691401219393	FALSE
MW0110250	0.934822101079881	0.434032424072729	TRUE
MEDP0611	0.923806651578135	0.319043947703858	TRUE
MW0107423	0.794337439261405	0.00808387714651161	FALSE
MW0103392	0.952634572881291	0.675762132352036	TRUE
MW0004150	0.85343680660338	0.0404913658107919	FALSE
MEDN0499	0.944800671295364	0.562635788640857	TRUE
MW0005308	0.970311011511385	0.914035393000077	TRUE
MEDP1024	0.798544193101109	0.00901896764312033	FALSE
MW0105913	0.965813516658104	0.862406440173689	TRUE
MEDP1077	0.909740575476361	0.211720019259699	TRUE
MW0151804	0.95597225623871	0.725166321348082	TRUE
MW0008816	0.764449554533584	0.00379835329393428	FALSE
MW0108099	0.768142509971633	0.0041612544302265	FALSE
MW0108704	0.852582096956462	0.0395150166078077	FALSE
MEDP1656	0.728279248136013	0.00160010348822265	FALSE
MEDL00392	0.876528129336106	0.0791275462393432	TRUE
MW0063496	0.798625231872578	0.00903807557266981	FALSE
MEDP1493	0.961671749377526	0.807405969963034	TRUE
MW0054404	0.919034581181194	0.278018533633331	TRUE
MW0123471	0.890958224596328	0.121240637398942	TRUE
MW0107624	0.837709914304967	0.0259709664429505	FALSE
MW0107642	0.803551507150711	0.0102846883325325	FALSE
MEDP1665	0.945381332450458	0.570740699938846	TRUE
MW0007574	0.892262807633749	0.126030979020441	TRUE
MW0123742	0.90390550018447	0.178127166199294	TRUE
MW0110612	0.877802558534592	0.0821507979910914	TRUE
MW0109227	0.892425604875787	0.12664203077374	TRUE
MW0108746	0.854233028221351	0.0414237209267737	FALSE
MEDP0075	0.900700544551509	0.161956054220424	TRUE
MW0126214	0.832084882050075	0.0222153583658523	FALSE
MEDN1411	0.852125176190174	0.039003247399368	FALSE
MEDN1060	0.938780176011415	0.482432993823917	TRUE
MW0108492	0.94947447885171	0.629314566330949	TRUE
MW0055444	0.913949097135925	0.239649300367586	TRUE
MEDP1295	0.81307018410709	0.0132425756442315	FALSE
MEDP0022	0.907089189126181	0.19575594634059	TRUE
MW0104006	0.897914535265365	0.1490853062788	TRUE
MW0108228	0.795500331646782	0.00833155714876857	FALSE
MW0154326	0.809929671845887	0.0121773860859152	FALSE
MW0124871	0.873071493528836	0.0714928993870132	TRUE
MW0110500	0.829208226732176	0.0205211839021906	FALSE
MW0052514	0.691907813101915	0.000705004593398257	FALSE
MEDN0204	0.793116393763375	0.00783224102064755	FALSE
MW0062166	0.714164968622728	0.00115764446957591	FALSE
MEDP0212	0.899873555944611	0.158024446434843	TRUE
MEDP0453	0.856128478666422	0.0437351162935459	FALSE
MW0120703	0.98184741409558	0.989953161671459	TRUE
MW0168480	0.812935949256973	0.0131950740516928	FALSE
MW0009547	0.936118110713845	0.449476758921478	TRUE
MW0137970	0.934411832503096	0.429226700157526	TRUE
MW0127573	0.881587410539836	0.0918506285304787	TRUE
MEDP0128	0.910134205653167	0.214194487053246	TRUE
MW0106094	0.789217533791161	0.0070831533184551	FALSE
MW0009238	0.837634364625767	0.0259162961671231	FALSE
MEDP0881	0.924874129018703	0.32892519648888	TRUE
MEDP0039	0.917889468250196	0.26891353011144	TRUE
MEDP0778	0.89654144958589	0.143122101108684	TRUE
MW0123336	0.899328012379326	0.155482860265639	TRUE
MW0115251	0.72633113743087	0.00152951920719377	FALSE
MW0108785	0.81166263805832	0.0127533986393494	FALSE
MW0014190	0.894893138818058	0.136278050543375	TRUE
MW0062157	0.806133853368039	0.011010247733187	FALSE
MW0168173	0.918483568842445	0.273602632714646	TRUE
MW0017198	0.833989468838928	0.0234181336531302	FALSE
MW0016137	0.918371156086897	0.272709666518198	TRUE
MW0167945	0.743540819462661	0.00228990774599091	FALSE
MW0167939	0.87624004046293	0.0784601908594466	TRUE
MW0167975	0.693449507470186	0.000729241878109626	FALSE
MW0103715	0.888287077039571	0.111999652161468	TRUE
MW0159237	0.6671362005207	0.000413977617564982	FALSE
MW0159110	0.74704034559522	0.00248925232114798	FALSE
MW0159048	0.862724287880432	0.0528898573980043	TRUE
MW0158582	0.70811088065474	0.0010098181265313	FALSE
MW0158563	0.85133392084099	0.038133424632842	FALSE
MW0158504	0.89402897337531	0.132822153101898	TRUE
MW0158094	0.833005435341938	0.0227883194429149	FALSE
MW0157700	0.92145999751762	0.29823699796095	TRUE
MW0063750	0.878314031673614	0.0833974135311384	TRUE
MW0100572	0.789921653392822	0.00721256420392215	FALSE
MW0076646	0.894601667813251	0.135102438589737	TRUE
MW0074265	0.808333057343649	0.0116711624139235	FALSE
MW0156884	0.779498558966852	0.0055291729424052	FALSE
MW0063352	0.818192839768988	0.0151983480377292	FALSE
MW0126356	0.822414471715468	0.0170407903953205	FALSE
MEDL00444	0.8317262703821	0.0219963026275763	FALSE
MW0156034	0.81864196474837	0.015383893259374	FALSE
MW0156027	0.876095037143413	0.0781264941787256	TRUE
MW0109329	0.809156648623732	0.0119294332742688	FALSE
MW0155907	0.905329421033411	0.18581134582208	TRUE
MW0109317	0.778190754089255	0.00534961315944084	FALSE
MW0155828	0.791897499659688	0.00758936363990667	FALSE
MW0155799	0.810542613015947	0.0123778891485839	FALSE
MW0155769	0.826748893661733	0.0191813384291622	FALSE
MW0109205	0.765809500761781	0.00392789590756782	FALSE
MW0155340	0.787001756396423	0.00669182684493603	FALSE
MW0060221	0.706785767943198	0.000980239436254929	FALSE
MW0059247	0.700080210997405	0.000844127155834764	FALSE
MW0059246	0.82529778840179	0.0184345705995376	FALSE
MW0057471	0.867224508796029	0.0602699108414498	TRUE
MW0057085	0.887728788196415	0.110160424067677	TRUE
MW0057026	0.927763670314586	0.357010446019768	TRUE
MW0056988	0.767128105245189	0.00405801799424954	FALSE
MW0056956	0.910896108488617	0.219062984835201	TRUE
MW0056953	0.893327105990964	0.13008028195318	TRUE
MW0056905	0.890609135127332	0.119990326348171	TRUE
MW0056129	0.797195548043299	0.00870721663313175	FALSE
MW0055907	0.744623474539141	0.00234968973663117	FALSE
MW0055906	0.767311440049646	0.00407647149651362	FALSE
MW0108558	0.924488731226991	0.325327304307967	TRUE
MW0008766	0.915250900466405	0.248971690754793	TRUE
MW0154478	0.76128696872372	0.00351442695253168	FALSE
MW0154454	0.838808964372959	0.0267802147520028	FALSE
MW0153669	0.935529640504281	0.442414639705344	TRUE
MW0153556	0.856051685912765	0.0436388883440891	FALSE
MW0153487	0.856606118650615	0.0443386601888029	FALSE
MW0054984	0.818445410522413	0.015302397087625	FALSE
MW0054519	0.918558650066068	0.274200543038752	TRUE
MW0153180	0.740611246583655	0.00213615285259145	FALSE
MW0153159	0.899508169641109	0.156317656612292	TRUE
MW0153120	0.791126689244077	0.00743992775035676	FALSE
MW0152955	0.800443054499681	0.00947823354532674	FALSE
MW0152846	0.815157434088915	0.0140050637681447	FALSE
MW0152550	0.866957538584619	0.0598034679672543	TRUE
MW0107746	0.903310075884524	0.175007121669272	TRUE
MW0152292	0.907383279739867	0.197467576553226	TRUE
MW0107916	0.773120832735185	0.0047102294496463	FALSE
MEDL00426	0.885102080954596	0.101911239092985	TRUE
MW0151509	0.901646744499019	0.166573330099593	TRUE
MW0151482	0.88319332812777	0.0963148498449496	TRUE
MW0151216	0.804040323070742	0.0104180206173289	FALSE
MW0151146	0.723733418302894	0.00144053657516722	FALSE
MW0151083	0.764576779787773	0.00381027636598856	FALSE
MW0151030	0.874277611725181	0.074066316710104	TRUE
MW0150878	0.90776598979768	0.199716713928003	TRUE
MW0150297	0.868694284256554	0.0629065801591646	TRUE
MEDP1664	0.901693232153626	0.166803504551836	TRUE
MW0150030	0.763446767883175	0.0037057601625835	FALSE
MW0149838	0.909296883349609	0.208963766566055	TRUE
MW0106716	0.916023659252447	0.254664953829668	TRUE
MW0123848	0.968454988745079	0.893962291045141	TRUE
MW0148978	0.894216312064222	0.133563784148762	TRUE
MW0106543	0.947028220656339	0.594026345242962	TRUE
MW0148591	0.936850709031599	0.458382505159914	TRUE
MW0050306	0.783061556361737	0.00605181755562792	FALSE
MW0148023	0.757417349286887	0.00319753328355933	FALSE
MW0147998	0.834881590013842	0.0240050580264839	FALSE
MEDP1436	0.9374775065088	0.466101544178413	TRUE
MEDP1441	0.806912368412191	0.0112395354213152	FALSE
MEDP1440	0.847525739786597	0.0342235452889152	FALSE
MEDP1527	0.836571078911334	0.0251596450314382	FALSE
MW0146249	0.884712764507435	0.100743380080075	TRUE
MW0105867	0.863576482750754	0.0542113336818845	TRUE
MW0146187	0.867791533439905	0.0612732133000803	TRUE
MW0146160	0.827183983725658	0.0194114478807154	FALSE
MW0146085	0.776527517845448	0.00513019950412056	FALSE
MW0145509	0.748700930319994	0.00259026701388259	FALSE
MW0145478	0.823843288720985	0.017716939277744	FALSE
MW0144698	0.823490592384784	0.0175474294572937	FALSE
MW0144667	0.827706389918136	0.0196916113591782	FALSE
MW0144652	0.840178581891591	0.027826162939134	FALSE
MW0144591	0.747871316677059	0.00253926377059671	FALSE
MW0143771	0.828356059486519	0.0200460208398879	FALSE
MW0113202	0.965961787081137	0.864260709205701	TRUE
MW0105273	0.893031143830605	0.128941250973187	TRUE
MW0160550	0.687397817531842	0.000638921928226578	FALSE
MW0014081	0.772220093675808	0.00460543656618245	FALSE
MW0110770	0.783271924338975	0.00608428173560907	FALSE
MW0162001	0.772327912222957	0.00461784800253416	FALSE
MW0160052	0.866748829099285	0.0594414363590334	TRUE
MW0000072	0.905698284365739	0.187854187155295	TRUE
MW0142312	0.944977839097763	0.565102580520817	TRUE
MW0141968	0.827300151548006	0.0194733804362739	FALSE
MW0142242	0.906551589639674	0.192664229819112	TRUE
MW0117046	0.894756931712336	0.135727402458954	TRUE
MW0012748	0.80300519594477	0.0101378213746075	FALSE
MW0141524	0.83808466171869	0.0262439547124729	FALSE
MW0012074	0.714515662037004	0.00116688915280974	FALSE
MW0012993	0.904876016976656	0.183330008895792	TRUE
MW0103313	0.858698942180175	0.0470879523162374	FALSE
MW0160207	0.93543788429333	0.441320882746788	TRUE
MW0111693	0.858075238475744	0.0462503945483839	FALSE
MW0140661	0.855068379376624	0.0424261689586161	FALSE
MW0161667	0.820197212701822	0.0160452303119576	FALSE
MW0166277	0.847875722247264	0.0345645941971435	FALSE
MW0161555	0.784792518612711	0.00632454231299191	FALSE
MW0164611	0.834334991346572	0.0236436292531563	FALSE
MW0165684	0.816773678568793	0.0146275232067348	FALSE
MW0167791	0.737438179982049	0.00198199240784192	FALSE
MW0167789	0.895075972971904	0.137020727755042	TRUE
MW0163405	0.772663149638057	0.00465666738529578	FALSE
MW0163360	0.727914890390658	0.00158664158883207	FALSE
MW0162672	0.725891988475798	0.00151407269252027	FALSE
MW0167999	0.895311337212587	0.137982768665561	TRUE
MW0161416	0.787878530249369	0.00684384216650628	FALSE
MW0165910	0.685674067547727	0.000615443809386855	FALSE
