# Supplementary material for: Non-Targeted Metabolomic Analysis of Chicken Kidneys in Response to Coronavirus IBV Infection Under Stress Induced by Dexamethasone
Source: Front Cell Infect Microbiol. 2022 Jul 15;12:945865. doi: 10.3389/fcimb.2022.945865 (PMC9335950; doi:10.3389/fcimb.2022.945865)
Supplement: Supplementary file 2 [file DataSheet_1.zip › 20220614.result.BIOINF-2210715/IBV-P-Dex_vs_Dex/neg/neg_IBV-P-Dex_vs_Dex_NormalDistribution_DataFrame.txt]

Index	shapiroW	NDpvalue	Normal_Distribution
MEDN1590	0.947704804749663	0.603709877080084	TRUE
MEDL02050	0.943469276428745	0.544277901130031	TRUE
MEDN1426	0.807480243454626	0.0114099899995027	FALSE
MEDN0273	0.896818728417574	0.144306778483358	TRUE
MW0007103	0.801279563904933	0.00968840607210231	FALSE
MEDN0101	0.851775981621533	0.038616835436944	FALSE
MEDP1155	0.91988274868475	0.284943127102361	TRUE
MW0013212	0.855010099037643	0.0423554109649561	FALSE
MW0119697	0.929315127528179	0.372909359795544	TRUE
MW0108967	0.9431529304706	0.53996438289843	TRUE
MEDN1144	0.90420135304883	0.179697681727259	TRUE
MW0102909	0.798987873104299	0.00912411198921599	FALSE
MEDL02217	0.884697305506307	0.100697290053867	TRUE
MEDN0237	0.952472601610454	0.673366834924059	TRUE
MEDN0084	0.885400390276794	0.102815452110104	TRUE
MW0055511	0.854315297614501	0.0415213334164825	FALSE
MW0006739	0.846369568631952	0.033121866932609	FALSE
MW0107900	0.9254622808482	0.334482547513038	TRUE
MEDN0413	0.790266283289221	0.00727682150497747	FALSE
MW0054374	0.845604179224679	0.0324131626383643	FALSE
MW0103663	0.865070917979501	0.0566126133109954	TRUE
MEDL01843	0.832621172000109	0.0225472699821473	FALSE
MW0103216	0.897443241255056	0.14701104841279	TRUE
MW0000283	0.823945557587354	0.0177664152768436	FALSE
MEDL02576	0.908586355678664	0.20462171316517	TRUE
MW0144098	0.815465763324471	0.014121599541059	FALSE
MEDL02333	0.7874557673709	0.00677008842327439	FALSE
MW0106679	0.813648181048979	0.013449198646137	FALSE
MEDP0895	0.88447818466004	0.100046308879368	TRUE
MEDL01960	0.945082425109973	0.566561326202491	TRUE
MEDP1633	0.815536078692009	0.0141483199679084	FALSE
MW0063480	0.903660866231912	0.176838720064594	TRUE
MW0052998	0.865322929504139	0.0570283629870183	TRUE
MEDL00684	0.888993674886096	0.114372311645581	TRUE
MEDN1112	0.898797038282851	0.153048176547023	TRUE
MEDN0115	0.802892000992564	0.010107671106524	FALSE
MEDN0400	0.921629969868916	0.299702422483723	TRUE
MW0126936	0.730072945895828	0.00166818062686353	FALSE
MW0017174	0.875599813608283	0.0769978491782891	TRUE
MW0062275	0.858924389510212	0.0473945974809365	FALSE
MEDL00355	0.892866218434973	0.128310891915022	TRUE
MEDP0752	0.901463862213516	0.165670865751831	TRUE
MEDP0519	0.911330375808378	0.221885071893294	TRUE
MW0169503	0.946701580545219	0.589374719214161	TRUE
MW0105036	0.942068777039879	0.52532948390803	TRUE
MEDN1323	0.855320765432787	0.0427340253578282	FALSE
MW0168625	0.844597697616798	0.031505470095681	FALSE
MEDN1081	0.905582436253634	0.187210246981794	TRUE
MEDL00353	0.871334548508336	0.067948616473629	TRUE
MEDN1078	0.902618071645207	0.17144845086929	TRUE
MW0007360	0.898667954152292	0.152462039835472	TRUE
MEDP1465	0.903714122861026	0.177118432567952	TRUE
MW0010092	0.796269019729177	0.0084997111048123	FALSE
MW0013100	0.852231504024011	0.0391217134470212	FALSE
MW0012381	0.792288255981115	0.00766633907204536	FALSE
MW0009821	0.835668106473839	0.0245354236761887	FALSE
MW0063749	0.815331373108838	0.0140706793008408	FALSE
MW0114564	0.930893162014193	0.389675144901692	TRUE
MEDN0304	0.941096011925177	0.5124004127623	TRUE
MW0107643	0.894751811204179	0.135706745290691	TRUE
MEDN0298	0.935615908807546	0.443444801637611	TRUE
MW0143501	0.898456312532523	0.151505864062002	TRUE
MEDN0128	0.950178912084897	0.639601984435693	TRUE
MW0009371	0.906195728898648	0.190643854385653	TRUE
MW0154726	0.777975177136798	0.00532061749334177	FALSE
MW0126424	0.837152421635004	0.0255703981907173	FALSE
MW0126298	0.943880108431427	0.549908012630597	TRUE
MW0156078	0.925177569833492	0.331782279395246	TRUE
MW0155702	0.905877031857697	0.188851992536459	TRUE
MW0152904	0.854354038036127	0.0415673824859496	FALSE
MW0151927	0.837063558960759	0.0255071549509121	FALSE
MW0124546	0.787786860787709	0.00682777733738197	FALSE
MEDL00369	0.869397914202979	0.0642110525724428	TRUE
MW0052947	0.960280319741035	0.78782469867243	TRUE
MW0052373	0.899273297311715	0.155230204819529	TRUE
MW0147116	0.864896913319969	0.0563273996172451	TRUE
MW0160146	0.742137821718335	0.00221484615286487	FALSE
MW0144103	0.809183317894454	0.011937897540254	FALSE
MW0015377	0.978694256173658	0.977917636568957	TRUE
MW0163014	0.926277508938529	0.342319494377294	TRUE
MW0105153	0.888251151685018	0.111880364817801	TRUE
MW0014269	0.74312959583359	0.00226762897938302	FALSE
MW0104811	0.759443865496506	0.00335949484342411	FALSE
MW0141312	0.970365121479999	0.914591829496269	TRUE
MW0103313	0.812656293149495	0.0130966935109669	FALSE
MW0140661	0.921192969942451	0.295947784733871	TRUE
MW0160603	0.921577919807538	0.299252986561705	TRUE
MW0103849	0.808890250989155	0.0118452340063483	FALSE
