# Supplementary material for: Non-Targeted Metabolomic Analysis of Chicken Kidneys in Response to Coronavirus IBV Infection Under Stress Induced by Dexamethasone
Source: Front Cell Infect Microbiol. 2022 Jul 15;12:945865. doi: 10.3389/fcimb.2022.945865 (PMC9335950; doi:10.3389/fcimb.2022.945865)
Supplement: Supplementary file 2 [file DataSheet_1.zip › 20220614.result.BIOINF-2210715/IBV-P-Dex_vs_Dex/pos/pos_IBV-P-Dex_vs_Dex_NormalDistribution_DataFrame.txt]

Index	shapiroW	NDpvalue	Normal_Distribution
MW0001979	0.934311446587426	0.42805695686345	TRUE
MW0055329	0.85195255512838	0.0388117226801811	FALSE
MEDP0109	0.881926845404228	0.0927761834320328	TRUE
MEDL01856	0.790465541705604	0.00731425227496979	FALSE
MEDP0150	0.949234048017775	0.625814709903157	TRUE
MEDN1161	0.91867945435774	0.27516508265801	TRUE
MW0108924	0.904271003059094	0.180069383828798	TRUE
MW0108798	0.873693603855446	0.0728084850654812	TRUE
MW0006387	0.869160198954597	0.0637672299301316	TRUE
MW0123290	0.841661627105676	0.0290075702902718	FALSE
MEDP1869	0.925551529459417	0.33533290627035	TRUE
MW0012863	0.904391418672981	0.180713785365562	TRUE
MW0126529	0.869003342643922	0.0634761216114169	TRUE
MW0108967	0.876853412961426	0.0798881134442524	TRUE
MEDL00586	0.893358284353515	0.130200862865457	TRUE
MW0125174	0.71631651341192	0.00121562264660012	FALSE
MEDP1202	0.883494379269825	0.097176178714429	TRUE
MEDP1776	0.812635229334943	0.0130893151143339	FALSE
MW0054315	0.873435140992729	0.0722588906866634	TRUE
MEDL00009	0.760603690514478	0.00345611734985809	FALSE
MW0000243	0.913980007676093	0.239866801513522	TRUE
MW0121600	0.824155917178259	0.017868645452918	FALSE
MW0054715	0.820143473451551	0.0160218819020609	FALSE
MEDL00820	0.764401684763985	0.00379387744964716	FALSE
MW0103535	0.792448286582183	0.00769810363175955	FALSE
MW0122947	0.790330166369055	0.00728879965966469	FALSE
MW0063514	0.921992366970974	0.302848386139632	TRUE
MW0014353	0.759294474510785	0.00334726089729032	FALSE
MW0115161	0.92332427545072	0.3146648438838	TRUE
MW0007213	0.791030332976969	0.00742146917590882	FALSE
MEDL02217	0.910230487334829	0.214803949688773	TRUE
MEDN0084	0.795300128262831	0.00828834647831422	FALSE
MW0123088	0.860772106767921	0.0499879769273764	FALSE
MEDP1655	0.903411488273752	0.175534707195055	TRUE
MW0109659	0.721042719784662	0.00135418092652239	FALSE
MW0112754	0.75138580924912	0.00276297934470398	FALSE
MW0014993	0.769190475751388	0.00427085988233276	FALSE
MEDP1294	0.830531632965362	0.0212829247085742	FALSE
MW0009165	0.821627342669982	0.0166800553489477	FALSE
MEDN1016	0.864754543006061	0.0560951534763353	TRUE
MW0122717	0.851360811900749	0.0381626484979073	FALSE
MW0112843	0.920200838307272	0.287580227122107	TRUE
MEDP0053	0.886412014051214	0.105943258421878	TRUE
MEDN1015	0.962688152491423	0.821407925868631	TRUE
MEDN1561	0.879995191411216	0.087633970665018	TRUE
MEDL00352	0.918624015118755	0.274722053113766	TRUE
MEDP0086	0.962710135378263	0.821707596109591	TRUE
MW0015172	0.88011126477907	0.0879345317614932	TRUE
MEDL02205	0.937620120689688	0.467870550932326	TRUE
MEDL02308	0.820037031131826	0.0159757417570617	FALSE
MW0010046	0.831352873629662	0.0217706454139266	FALSE
MW0000330	0.817413531966285	0.0148820163364659	FALSE
MW0107882	0.828165594542731	0.0199414223608331	FALSE
MEDP1633	0.897091498564815	0.145481760552355	TRUE
MW0110794	0.838115135026501	0.0262662862740666	FALSE
MW0148859	0.868471510765084	0.0624993455901127	TRUE
MW0009417	0.801943195650854	0.00985867491862698	FALSE
MEDN1593	0.883265572417606	0.0965208302054916	TRUE
MW0000520	0.975205963689067	0.957018479184594	TRUE
MEDL02695	0.753745183893498	0.00292493505742575	FALSE
MW0054379	0.918788148572714	0.276035585386317	TRUE
MEDL02045	0.970182116966225	0.912703124911175	TRUE
MW0108047	0.813041599287173	0.013232445132025	FALSE
MW0054955	0.889843551200574	0.117293818324968	TRUE
MW0055243	0.943534123706064	0.545164473538371	TRUE
MEDN0498	0.950140255998294	0.639036246904388	TRUE
MW0107520	0.953392648958365	0.68698333886377	TRUE
MW0110416	0.848263111152753	0.0349462731044256	FALSE
MW0012077	0.78404882626014	0.00620579446324298	FALSE
MEDP0034	0.974051858975951	0.94828421701834	TRUE
MW0013551	0.741151531861102	0.00216365650987157	FALSE
MW0013517	0.863774291028014	0.0545229725319927	TRUE
MEDP1667	0.914911234215621	0.246507034722247	TRUE
MW0107797	0.914343577926211	0.242439034843493	TRUE
MW0108922	0.89949500542634	0.156256506935193	TRUE
MW0062275	0.8470837076092	0.0337978554944916	FALSE
MW0013842	0.909752988096192	0.21179762766684	TRUE
MEDL00355	0.918342817857638	0.2724849801838	TRUE
MEDP0012	0.797118584962665	0.00868977597344862	FALSE
MEDL02283	0.912969835024853	0.232854272020332	TRUE
MW0003282	0.856883886582929	0.0446936582845717	FALSE
MW0054159	0.881318776338067	0.0911248521719857	TRUE
MEDL02636	0.849503291717472	0.0361983090760321	FALSE
MW0123754	0.72765526303717	0.00157712312144907	FALSE
MW0052671	0.917516799908983	0.266009993005205	TRUE
MW0141792	0.805326585253173	0.0107777436060743	FALSE
MW0009952	0.871122073473812	0.0675277446140216	TRUE
MW0152149	0.868737795364725	0.0629864410785369	TRUE
MW0114590	0.886427304093461	0.105991270779126	TRUE
MW0109127	0.94206728516839	0.525309506672363	TRUE
MEDL00353	0.901142473074813	0.164096608930877	TRUE
MW0110250	0.938299153397103	0.476357425661641	TRUE
MW0052448	0.824423210140487	0.0179994455418302	FALSE
MW0108502	0.879546009283309	0.0864807790239071	TRUE
MW0055488	0.88197502900763	0.0929083418793223	TRUE
MW0107423	0.786652242896725	0.00663223624072529	FALSE
MW0004150	0.803568043949481	0.0102891691748053	FALSE
MW0005060	0.817319464044427	0.0148443088535855	FALSE
MW0126643	0.792708493059944	0.00775005224019494	FALSE
MW0062146	0.914490532369387	0.243486067868743	TRUE
MW0105913	0.934296135662489	0.427878759221532	TRUE
MW0007360	0.909365482419455	0.209387643257059	TRUE
MW0108933	0.795774835502529	0.00839119527949977	FALSE
MW0151804	0.926641052348946	0.345864785277197	TRUE
MW0012274	0.836416071374094	0.0250513056970007	FALSE
MW0108038	0.824278847195076	0.0179286756476396	FALSE
MW0110419	0.776774881825295	0.00516221389554852	FALSE
MW0109211	0.829588832901581	0.0207372516102178	FALSE
MW0109443	0.778195502209008	0.00535025369027787	FALSE
MEDL02259	0.927502341836457	0.354389127003858	TRUE
MEDL01731	0.935581656979242	0.443035576515714	TRUE
MW0009705	0.753208952043098	0.00288725488141872	FALSE
MW0107049	0.822345083872487	0.0170086600053772	FALSE
MEDL00860	0.801751877073482	0.00980926335173447	FALSE
MW0107922	0.917157620818131	0.263238949586354	TRUE
MW0108746	0.902951839409476	0.173155890807531	TRUE
MEDL00689	0.781662555212365	0.00584057179095553	FALSE
MW0049190	0.921922338689489	0.30223818069352	TRUE
MW0126214	0.855534677851062	0.0429967879605569	FALSE
MW0108492	0.93782205167337	0.470383343523999	TRUE
MW0006355	0.810257755858822	0.0122842742051971	FALSE
MEDP1295	0.791537074033582	0.00751909375051467	FALSE
MW0108228	0.774184955429627	0.00483732315805135	FALSE
MW0154326	0.881030750157202	0.0903532239512477	TRUE
MW0055479	0.93163201825213	0.397732037291003	TRUE
MW0111339	0.894804133852457	0.135917974296363	TRUE
MW0124871	0.848134573315254	0.0348191401222292	FALSE
MW0112869	0.810966847879019	0.0125187188539928	FALSE
MW0136757	0.904888179848288	0.18339614766064	TRUE
MW0110500	0.9126107696873	0.230408703134951	TRUE
MW0006710	0.80027876782552	0.00943753039584107	FALSE
MEDL02028	0.885775022188171	0.103962625597577	TRUE
MEDP0212	0.916162447336263	0.255700234850347	TRUE
MW0120224	0.855280558931975	0.0426848255323865	FALSE
MW0168480	0.892460153779446	0.126772092637361	TRUE
MW0013963	0.949073974265612	0.623488007029952	TRUE
MW0111252	0.805325850848934	0.0107775344841265	FALSE
MW0016417	0.788592614385202	0.00697037298297516	FALSE
MW0106094	0.854603582302039	0.0418652932349311	FALSE
MW0169551	0.896908122843193	0.144690804153158	TRUE
MW0009238	0.863876595948233	0.0546848831151504	TRUE
MW0003411	0.772565157265366	0.00464528425972562	FALSE
MW0125658	0.894371291495848	0.134180459237044	TRUE
MW0123207	0.973111030162004	0.940507027980223	TRUE
MW0123070	0.865184409943462	0.0567994511529018	TRUE
MW0127049	0.93514814575245	0.437880262645886	TRUE
MW0108785	0.783735255960607	0.00615644099727517	FALSE
MW0139371	0.880628785424068	0.0892875576733611	TRUE
MW0017198	0.853599699619709	0.0406802997504973	FALSE
MW0161695	0.827667898615417	0.0196708230616544	FALSE
MW0162147	0.851777071515467	0.0386180352106977	FALSE
MW0159268	0.732634714591703	0.00177083563667415	FALSE
MW0159110	0.755495341402533	0.00305161930833571	FALSE
MW0159048	0.829139835046577	0.0204826119707883	FALSE
MW0158504	0.887087154645493	0.108084545773263	TRUE
MW0158245	0.84732460211277	0.0340291476660989	FALSE
MW0158240	0.917167663662505	0.263316065654095	TRUE
MW0158094	0.94709160887065	0.59493084793819	TRUE
MW0102970	0.845003503238583	0.0318681767739399	FALSE
MW0109893	0.878213539958979	0.083150954382148	TRUE
MW0157789	0.847928757804917	0.034616587561644	FALSE
MW0157776	0.924422182933961	0.324709527887622	TRUE
MW0157700	0.848205646452728	0.0348893761426452	FALSE
MW0076779	0.773672945663485	0.00477571986638453	FALSE
MW0075973	0.895678881232458	0.139498661374514	TRUE
MW0069759	0.882371869038271	0.0940041714516147	TRUE
MW0066854	0.846337034981632	0.0330914127045822	FALSE
MW0063678	0.929000530375103	0.369638740556334	TRUE
MW0156889	0.783259848681013	0.00608241318819952	FALSE
MW0156884	0.792422697698159	0.00769301506571046	FALSE
MW0156825	0.739365437499459	0.00207414917202349	FALSE
MW0063352	0.944052601121483	0.552281232986651	TRUE
MW0103646	0.950140322694481	0.63903722289747	TRUE
MW0109436	0.746146280976589	0.00243661786857655	FALSE
MW0156034	0.76612807540346	0.0039589194949768	FALSE
MW0155995	0.913342887366123	0.235421114578718	TRUE
MW0155941	0.940845336132421	0.509100637408874	TRUE
MW0155919	0.833133989069324	0.0228695695494306	FALSE
MW0109205	0.930089770720014	0.381064386556128	TRUE
MW0109164	0.933503195993583	0.418727037120914	TRUE
MW0061026	0.71936554447263	0.00130316864016681	FALSE
MW0169628	0.965371289765522	0.856822535110457	TRUE
MW0060278	0.730396300868305	0.00168077945231674	FALSE
MW0059246	0.802432151077583	0.00998616565002858	FALSE
MW0057471	0.798535789396138	0.00901698862017876	FALSE
MW0056793	0.840683135244328	0.0282222855011106	FALSE
MW0055930	0.892473433023278	0.126822119176922	TRUE
MW0103620	0.931602759370437	0.397410470073613	TRUE
MW0108558	0.907898106427697	0.200498890826627	TRUE
MW0154133	0.843437911772753	0.0304926670226091	FALSE
MW0008766	0.844826790177531	0.0317096932700612	FALSE
MW0154478	0.817733715455135	0.0150111279775468	FALSE
MW0154454	0.757197639710192	0.00318048209156656	FALSE
MW0055091	0.829458665545617	0.020663086339462	FALSE
MW0153556	0.807923130616441	0.0115448377069699	FALSE
MW0153555	0.79957081430953	0.00926424910410707	FALSE
MW0153487	0.848483296585779	0.0351651893519412	FALSE
MW0153180	0.865562286865623	0.0574261859101232	TRUE
MW0108010	0.74301436005453	0.00226142754933348	FALSE
MW0152955	0.825293494948366	0.0184324074370591	FALSE
MW0152608	0.88895807489879	0.114251558946539	TRUE
MW0152292	0.907526072976496	0.198303869066681	TRUE
MW0152194	0.737829184353699	0.0020003288409828	FALSE
MW0107916	0.933434434671913	0.417940556470432	TRUE
MW0124573	0.930551165019588	0.385990541753119	TRUE
MW0107576	0.755282011611882	0.00303586829707129	FALSE
MW0151509	0.908580091018853	0.204583819289019	TRUE
MW0151329	0.692374680382883	0.000712251989359773	FALSE
MW0151030	0.879507301119869	0.0863821366618301	TRUE
MW0150470	0.826261420450868	0.0189269573933801	FALSE
MW0149838	0.713154937433408	0.00113145411714462	FALSE
MW0149774	0.79227426490056	0.00766356862848955	FALSE
MW0123848	0.952514539442088	0.673986935202398	TRUE
MW0106543	0.936277213539849	0.451400162684782	TRUE
MW0148591	0.889375565491959	0.115675838219219	TRUE
MW0052362	0.777380539014822	0.0052415036703698	FALSE
MEDL00326	0.845828962067749	0.0326196246330234	FALSE
MW0050453	0.794181010508795	0.00805116384102051	FALSE
MW0049587	0.936572950685278	0.454991157488048	TRUE
MW0106149	0.853599264114592	0.040679793390336	FALSE
MEDP1436	0.725488785314599	0.00150003745109728	FALSE
MEDP1440	0.777887221936804	0.00530883553885519	FALSE
MEDP1521	0.841699573472818	0.0290384849844478	FALSE
MEDP1522	0.913333102212148	0.235353446116766	TRUE
MW0105875	0.903931206337454	0.178263089886613	TRUE
MW0146160	0.819683751867154	0.0158236128547879	FALSE
MW0146085	0.78219146167696	0.00591949487513717	FALSE
MW0145457	0.80073203791125	0.00955028582402853	FALSE
MW0144682	0.867651297524817	0.0610234699329385	TRUE
MW0122482	0.862297941612053	0.0522414066809591	TRUE
MW0143771	0.854648481514822	0.0419191323322362	FALSE
MW0143804	0.817680599864346	0.0149896274044073	FALSE
MW0143553	0.8680102136902	0.0616647819718278	TRUE
MW0143699	0.777352242452869	0.00523777039769926	FALSE
MW0113202	0.886462390670198	0.1061015302522	TRUE
MW0014652	0.813339482190091	0.013338421349542	FALSE
MW0014416	0.772833202942103	0.00467649214261402	FALSE
MW0143407	0.891327577777777	0.12257788650585	TRUE
MW0014342	0.793419390136907	0.00789389397203455	FALSE
MW0014341	0.862930441280117	0.053206417480994	TRUE
MW0004121	0.952500059528755	0.673772825012582	TRUE
MW0110770	0.803794122503636	0.0103506368464768	FALSE
MW0162001	0.803944727825199	0.0103918013831314	FALSE
MW0160492	0.877973072582557	0.0825642435798967	TRUE
MW0142350	0.887070809724578	0.108032188493327	TRUE
MW0013441	0.88647441739237	0.106139351104483	TRUE
MW0168484	0.891581179967022	0.123504686598597	TRUE
MW0160206	0.905863682093327	0.188777293203025	TRUE
MW0141562	0.830712670225107	0.0213894358997464	FALSE
MW0012489	0.817846036624683	0.0150567022960867	FALSE
MW0012046	0.942387712022063	0.529610555637792	TRUE
MW0160345	0.861101381700346	0.0504655144144532	TRUE
MW0141815	0.862857161038614	0.0530936653992499	TRUE
MW0012926	0.740360050568809	0.00212349309822674	FALSE
MW0111693	0.92107635108545	0.294952979436168	TRUE
MW0140500	0.872879080670813	0.0710910073153751	TRUE
MW0166277	0.8766827884319	0.0794882282498608	TRUE
MW0160202	0.909281165311021	0.208866760433068	TRUE
MW0166519	0.860626346364681	0.0497780968349255	FALSE
MW0166583	0.895303313372902	0.137949860234844	TRUE
MW0164398	0.90021935945301	0.159656793457952	TRUE
MW0166564	0.840277125022635	0.0279030645958563	FALSE
MW0167791	0.724401972029186	0.0014628949715496	FALSE
MW0167789	0.984159268028669	0.995201588129342	TRUE
MW0163405	0.933568203950685	0.419471635006691	TRUE
MW0161020	0.838567299065946	0.0266000139502662	FALSE
MW0163360	0.925819603461334	0.337898336512905	TRUE
MW0162672	0.722354311981643	0.00139556200390596	FALSE
MW0162175	0.829367512920718	0.020611317852615	FALSE
MW0167999	0.921364719438393	0.297418366569915	TRUE
MW0165706	0.892895359726346	0.128422045988603	TRUE
MW0010943	0.90071178808906	0.162010169941123	TRUE
MW0165746	0.936699971246933	0.456539802631495	TRUE
