# Supplementary material for: Non-Targeted Metabolomic Analysis of Chicken Kidneys in Response to Coronavirus IBV Infection Under Stress Induced by Dexamethasone
Source: Front Cell Infect Microbiol. 2022 Jul 15;12:945865. doi: 10.3389/fcimb.2022.945865 (PMC9335950; doi:10.3389/fcimb.2022.945865)
Supplement: Supplementary file 2 [file DataSheet_1.zip › 20220614.result.BIOINF-2210715/pos_ALL_sample_NormalDistribution_DataFrame.txt]

Index	shapiroW	NDpvalue	Normal_Distribution
MW0168685	0.874023106101087	0.0010119936096095	FALSE
MW0011883	0.840223126848992	0.000170517871320547	FALSE
MW0119141	0.895418760350209	0.00347914086795278	FALSE
MW0009701	0.879329091463621	0.00136314870900369	FALSE
MW0107179	0.563926040996114	6.97110259882041e-09	FALSE
MW0120413	0.956596881819344	0.193155955666578	TRUE
MW0000938	0.984384422362575	0.896849698912549	TRUE
MW0108297	0.940849435839436	0.0653487867388372	TRUE
MW0125745	0.96952326685626	0.448448583931106	TRUE
MW0114979	0.701376284860632	5.16787867576104e-07	FALSE
MW0156499	0.866704089970624	0.000676804111980559	FALSE
MW0115326	0.766126845494825	6.04777062009573e-06	FALSE
MW0154597	0.936602218245687	0.0488761998785844	FALSE
MW0154121	0.7831910704373	1.23245201611038e-05	FALSE
MEDL02140	0.467022203394645	5.56719240197993e-10	FALSE
MEDP0846	0.975087190623036	0.614268310992054	TRUE
MEDL01894	0.920519223092361	0.0167119511717868	FALSE
MW0143672	0.965426002714437	0.347373433805918	TRUE
MW0002371	0.920351561752645	0.0165303664957108	FALSE
MW0105582	0.937190060982294	0.0508739930373235	TRUE
ZINC3870413	0.879488699531152	0.00137553210291851	FALSE
MW0156374	0.973297143759351	0.557989509696603	TRUE
MW0149468	0.874586001923897	0.00104422078952038	FALSE
MW0120386	0.975517873865328	0.62809011122169	TRUE
MW0116424	0.954338649876612	0.165521720098319	TRUE
MW0121439	0.977994493424849	0.708507992450917	TRUE
MW0123061	0.944395944092052	0.0834061694817444	TRUE
MW0104164	0.924474911089554	0.0216617067481761	FALSE
MW0127064	0.831000977652512	0.000108276119303895	FALSE
MW0146861	0.600458625800817	1.98950020436442e-08	FALSE
MW0154557	0.929090857538979	0.0294347689010183	FALSE
MEDN0098	0.81395124889196	4.8263256970368e-05	FALSE
MW0126295	0.975087268156638	0.614270791272655	TRUE
MW0009108	0.933606238512573	0.0398813953654556	FALSE
MEDL02050	0.911095421573722	0.00912678714123997	FALSE
MW0006004	0.948077906483863	0.107532357696849	TRUE
MW0155489	0.975810611162549	0.63753024593214	TRUE
MEDP1242	0.96016212316453	0.245814181280816	TRUE
MW0004672	0.964696096129923	0.331434972742647	TRUE
MW0003813	0.903350700684318	0.00563073640100221	FALSE
MW0114487	0.962708438115937	0.291129510774386	TRUE
ZINC1648266	0.968344324423511	0.41735369571338	TRUE
MW0103657	0.876454392363848	0.00115922465795763	FALSE
MW0123740	0.930097983267549	0.0314881522842435	FALSE
MW0011795	0.811769583426484	4.36442941895113e-05	FALSE
MW0011789	0.911973017905679	0.00964800064996327	FALSE
MW0108077	0.972985404297231	0.548427085493424	TRUE
MW0147828	0.958335112781282	0.217354978327814	TRUE
MW0139257	0.969982460030136	0.460987059477802	TRUE
MW0123274	0.638339546200808	6.31218498064524e-08	FALSE
MW0126376	0.917625730597527	0.0138515872369013	FALSE
MW0154203	0.981391435854527	0.815517440738387	TRUE
MW0006891	0.933725991948744	0.0402058500659721	FALSE
ZINC40164432	0.635835561102285	5.83489004493907e-08	FALSE
MW0116518	0.953475223964693	0.15599660326868	TRUE
MEDP0525	0.9560393431612	0.185949607771577	TRUE
MW0103874	0.895269815598847	0.00344826340013718	FALSE
ZINC1843030	0.927206535514683	0.0259588089752881	FALSE
MW0006917	0.856562965213388	0.000393745823262912	FALSE
MW0055102	0.674151031815806	2.0212927200891e-07	FALSE
MW0014877	0.757652325962969	4.29295065743887e-06	FALSE
MW0147470	0.982540195422898	0.848774273746254	TRUE
MW0142582	0.57885339567385	1.06240964705726e-08	FALSE
MW0005946	0.882273476934044	0.00161190850145468	FALSE
MW0107851	0.795320738788881	2.08346264054762e-05	FALSE
MW0106578	0.980338685216935	0.783404569248289	TRUE
MW0011907	0.608540483807329	2.52985065511936e-08	FALSE
MW0169392	0.920185555378474	0.0163526117430004	FALSE
MW0156544	0.815160081779417	5.10433334739561e-05	FALSE
MW0116443	0.950545058126845	0.127494049920947	TRUE
MW0109942	0.953844396615781	0.160002364741637	TRUE
MW0011421	0.604488296173871	2.24183262096789e-08	FALSE
MW0116663	0.567050631553588	7.60787792935757e-09	FALSE
MEDP1606	0.95750868449015	0.205514539460515	TRUE
MW0106358	0.844678622065823	0.000213329268739099	FALSE
MW0003808	0.874210790784412	0.00102262022059105	FALSE
MW0138443	0.729256419141125	1.42806278553328e-06	FALSE
MW0054246	0.721323422137887	1.06289993857527e-06	FALSE
MW0120542	0.954624911979714	0.168802119556836	TRUE
MW0104186	0.899281930702729	0.00439127650660711	FALSE
MW0009771	0.853757619563711	0.000340004691656014	FALSE
MW0123044	0.41277331873156	1.54478652260085e-10	FALSE
MW0108681	0.769642593179494	6.98613463992171e-06	FALSE
MW0125913	0.943315427126415	0.077422774558094	TRUE
MW0057013	0.911572592790011	0.00940639872393516	FALSE
MW0001023	0.981658392916452	0.823431883467687	TRUE
MW0119323	0.903036333883653	0.0055229160470559	FALSE
MW0012026	0.967311546407324	0.391440954198969	TRUE
MEDN0422	0.91218990891695	0.00978158546896972	FALSE
MW0003655	0.900808927269324	0.00481875711472149	FALSE
MW0104088	0.65635454433542	1.1229050377313e-07	FALSE
MW0001837	0.983230395221426	0.867625089136865	TRUE
MW0156210	0.586042791555267	1.30595997133447e-08	FALSE
MW0007176	0.87361787104087	0.000989446681418753	FALSE
MW0116506	0.98104294947906	0.805037068565739	TRUE
MW0001144	0.935619253473008	0.0457143584975361	FALSE
MW0001411	0.978523852795969	0.725670218161549	TRUE
MW0014041	0.946298760498075	0.0951041332687734	TRUE
MW0007920	0.923965630099356	0.0209464526420828	FALSE
MW0106183	0.88352235675821	0.001731566841844	FALSE
MW0002743	0.942217571401319	0.0717892043589613	TRUE
MW0113003	0.978241208686718	0.71651684985895	TRUE
MW0122564	0.964600953793385	0.329403004839247	TRUE
MW0115910	0.865422611041079	0.000631401170026331	FALSE
MW0002824	0.960517158921372	0.251726164459271	TRUE
MW0002825	0.952136209105047	0.142270683531784	TRUE
MW0002306	0.907350048091721	0.0072141623839046	FALSE
MW0109081	0.951411604103016	0.135343403178342	TRUE
MW0118877	0.484070287131145	8.48187040442454e-10	FALSE
MW0103837	0.950547506771414	0.127515584374681	TRUE
MW0157377	0.947561117754918	0.103763308172495	TRUE
MW0157155	0.594477415062233	1.66872875744141e-08	FALSE
MW0006466	0.729297971089521	1.43029256410582e-06	FALSE
MW0002727	0.916781054021466	0.0131172626190212	FALSE
MEDP0734	0.970900108135983	0.486736579895344	TRUE
MW0009265	0.835404093614039	0.000134283967911236	FALSE
MW0009287	0.589971097126745	1.46330304282161e-08	FALSE
MW0108972	0.643300819078051	7.38378772015293e-08	FALSE
MW0123317	0.869635168241946	0.000794186024805444	FALSE
ZINC19726	0.882636378726518	0.00164574852768803	FALSE
MW0109778	0.893088166114561	0.00302775285180891	FALSE
MW0141044	0.893278472122827	0.00306217643801128	FALSE
MW0009025	0.867070140196117	0.000690399991730621	FALSE
MW0119907	0.963796342058057	0.312635080974273	TRUE
MW0118443	0.97501423358657	0.611935796635548	TRUE
MW0118233	0.874593860583015	0.00104467834465175	FALSE
MW0006485	0.946002182039389	0.0931774206623645	TRUE
MW0126608	0.869786851762615	0.000800820409670894	FALSE
MW0006588	0.886152654965718	0.00201545979630735	FALSE
MW0006221	0.725302907312935	1.23184570638625e-06	FALSE
MW0123612	0.718361467006816	9.53148174224954e-07	FALSE
MW0123052	0.701964042257527	5.27664497587528e-07	FALSE
MW0001979	0.927257417236171	0.0260468157179275	FALSE
MW0140168	0.934734565666182	0.0430492155098405	FALSE
MW0152041	0.698767820547953	4.71299842377488e-07	FALSE
MW0168776	0.953017029613116	0.151160323917486	TRUE
MEDP1857	0.9202333224694	0.016403552985456	FALSE
MW0110913	0.968836674372156	0.430145261596113	TRUE
MEDP1163	0.980144168316414	0.777336637347123	TRUE
MEDN0273	0.615759290987438	3.14394084459438e-08	FALSE
MW0055329	0.831947763305722	0.000113379046864842	FALSE
MW0121876	0.927225290347686	0.025991211818731	FALSE
MW0104469	0.763825499241023	5.50653254124536e-06	FALSE
MEDL02553	0.844516631772001	0.000211587608316018	FALSE
MW0009885	0.948439397648775	0.110249856311091	TRUE
MW0006851	0.939715573444307	0.0604601697876293	TRUE
MEDN1387	0.953765599593849	0.1591390733298	TRUE
MW0121486	0.944785356177329	0.0856756344627526	TRUE
MW0130930	0.96933861096576	0.443473228794753	TRUE
MW0119896	0.804068478687691	3.07463672241558e-05	FALSE
MW0103348	0.879275687443613	0.00135903171844651	FALSE
MEDP1162	0.69359730163941	3.93182801839543e-07	FALSE
MEDP0526	0.968960823519627	0.433414948894564	TRUE
MW0152107	0.776500609008826	9.28944437086032e-06	FALSE
MW0122076	0.968390845284482	0.418550304185626	TRUE
MW0112035	0.442789427595708	3.10734842586582e-10	FALSE
MW0111968	0.942664011741749	0.0740279816781341	TRUE
MW0110571	0.967488133206853	0.395782756836112	TRUE
MW0123056	0.848641585618146	0.000261039762425569	FALSE
MW0122519	0.343432237102968	3.35964895464261e-11	FALSE
MW0004170	0.950850384715296	0.130207127141019	TRUE
MW0002755	0.963943735143712	0.315651309907194	TRUE
MW0120154	0.895332079056419	0.00346113571207543	FALSE
MW0010043	0.823108858571277	7.41240093207013e-05	FALSE
MW0137635	0.94641708371306	0.0958839618582534	TRUE
MW0118282	0.632085200772973	5.18996815629943e-08	FALSE
MW0005235	0.655375706526632	1.08778367246079e-07	FALSE
MW0002792	0.931891409490713	0.0355216985002573	FALSE
MW0157471	0.8408595550689	0.00017602915371395	FALSE
MW0116338	0.956857362256466	0.196612891521454	TRUE
MW0121862	0.676623256100346	2.1966894539571e-07	FALSE
MW0123822	0.965472584303432	0.348411703790089	TRUE
MW0008501	0.936753900055089	0.0493838272763537	FALSE
MW0121858	0.933867753146072	0.0405934666763483	FALSE
MW0004623	0.952598210457439	0.146867712378529	TRUE
MW0002605	0.887123796182671	0.00213240214840272	FALSE
MW0155494	0.962310492001847	0.283591139529256	TRUE
MW0002185	0.950901877796088	0.130670269861131	TRUE
ZINC1706	0.936109427198905	0.0472638079444505	FALSE
MEDL02426	0.914343427471348	0.0112186638129243	FALSE
MEDP0109	0.923449014228579	0.0202460944970461	FALSE
MEDL01856	0.734701906667399	1.75417073477663e-06	FALSE
MW0001293	0.631012673830915	5.01970001885802e-08	FALSE
MEDP1799	0.871562660028893	0.000883015262756722	FALSE
MW0120612	0.637861615668578	6.21799920860136e-08	FALSE
MW0003865	0.982836069376026	0.85696988474804	TRUE
MW0003866	0.612701544419843	2.866553051262e-08	FALSE
MW0139397	0.982179566777365	0.838568069300006	TRUE
MW0117787	0.964022250378326	0.317268135881731	TRUE
MW0002803	0.961597124418202	0.270507923065692	TRUE
MW0142859	0.943837319851603	0.0802564022979301	TRUE
MW0116502	0.649537341689501	9.01015216579212e-08	FALSE
MW0121334	0.515552831998641	1.89279975752621e-09	FALSE
MW0115627	0.717876288715142	9.36344185960325e-07	FALSE
MW0104089	0.921821171057466	0.0181951926868233	FALSE
MW0119794	0.917828029555848	0.0140337866618575	FALSE
MW0007898	0.964614452900247	0.32969066996324	TRUE
MW0116406	0.984967467648449	0.910379311036206	TRUE
MW0000802	0.975575142818276	0.629934248611026	TRUE
MW0142253	0.853179045891863	0.000329922221783501	FALSE
MW0126411	0.949205058401085	0.116234011858397	TRUE
MW0157051	0.498692914554175	1.22628307814421e-09	FALSE
MW0111223	0.942589194085885	0.0736478927926092	TRUE
MW0117317	0.898895553164181	0.00428959452294175	FALSE
MW0121551	0.94519454048136	0.0881276701095779	TRUE
MW0001093	0.473325327424164	6.49797133486318e-10	FALSE
MW0108718	0.972321074546895	0.528327376599331	TRUE
MW0148111	0.947895198347909	0.106184426431836	TRUE
MW0106355	0.874255540281807	0.00102517134100101	FALSE
MW0120808	0.621368940773999	3.72905890331372e-08	FALSE
MW0125299	0.972620336098562	0.537333343066866	TRUE
MW0105834	0.983460937030242	0.873704756983877	TRUE
MW0011105	0.960996110628657	0.259905748073466	TRUE
MW0003861	0.788386224899887	1.54012288021451e-05	FALSE
MW0126110	0.97476561942136	0.604008610562458	TRUE
MW0156258	0.950868550466417	0.130370329586838	TRUE
MW0120347	0.954558035845233	0.168030187219221	TRUE
MW0108411	0.961734462556263	0.272984242311658	TRUE
MW0111869	0.935808301315165	0.0463056374302769	FALSE
MW0002875	0.883970528763115	0.0017767724461075	FALSE
MW0104714	0.942716118497869	0.0742938731394322	TRUE
MW0012929	0.64179819941669	7.0403035660776e-08	FALSE
MW0115606	0.979452027311585	0.755478211349091	TRUE
MW0123488	0.833486202756596	0.000122222461752773	FALSE
MW0118476	0.962513140922329	0.287408266924795	TRUE
MW0126674	0.727192002967354	1.32178275866469e-06	FALSE
MW0110579	0.939943888534775	0.0614135157107709	TRUE
MW0126467	0.776885419852747	9.44052134568137e-06	FALSE
MW0116980	0.915452744761097	0.0120440985963556	FALSE
MW0104199	0.889049613359699	0.00238608936842963	FALSE
MW0003884	0.967080003131322	0.385803631121143	TRUE
MW0116497	0.95845336672161	0.219100453620255	TRUE
MW0001341	0.917767735357671	0.0139792211842155	FALSE
MW0008514	0.873732149686538	0.00099575061381779	FALSE
MW0009615	0.761779470543166	5.06834791947348e-06	FALSE
MW0009987	0.6793953983738	2.41265359686783e-07	FALSE
MW0006056	0.807998355978285	3.67304578977103e-05	FALSE
MW0124448	0.974910469110841	0.608623130892466	TRUE
MEDP1315	0.964294285567969	0.322924542750026	TRUE
MW0156201	0.976254573629987	0.651903429636268	TRUE
MW0007274	0.825704519085768	8.3882121248466e-05	FALSE
MW0006231	0.954847062999838	0.171390956464129	TRUE
MW0063341	0.976458933554293	0.658537626977506	TRUE
MW0053772	0.794564620931623	2.01539862870212e-05	FALSE
MW0121042	0.841874689836725	0.000185214618343429	FALSE
MW0120397	0.920350887328075	0.0165296402563811	FALSE
MW0140001	0.725544858924484	1.24299400035751e-06	FALSE
MW0125176	0.643308241785872	7.38552772564234e-08	FALSE
MW0122419	0.974584648556997	0.598260174167799	TRUE
MW0115797	0.934332692424245	0.0418921118191938	FALSE
MW0009370	0.960711040562329	0.255008836589958	TRUE
MEDN1247	0.95754646342723	0.20604234502463	TRUE
MW0119876	0.873277520757621	0.000970921421970584	FALSE
MW0114907	0.906444264993746	0.00681839030594306	FALSE
MW0103804	0.382470116660266	7.81668649054052e-11	FALSE
MW0008732	0.920492173750537	0.0166825146097627	FALSE
MW0120082	0.920703625724592	0.0169140849144353	FALSE
MW0140759	0.98590555201726	0.930210653368594	TRUE
ZINC14490203	0.691934516765055	3.71070044801529e-07	FALSE
MW0110765	0.744605902622719	2.56636730916299e-06	FALSE
MW0147482	0.977626940020025	0.696553813387392	TRUE
MW0116323	0.915269155932538	0.0119031983754863	FALSE
ZINC13481432	0.829670749355162	0.000101514213600656	FALSE
MW0125538	0.704048206316146	5.68224623274109e-07	FALSE
MW0110997	0.949742905326528	0.120629865085413	TRUE
MW0003349	0.963004040421098	0.296842088366781	TRUE
MEDL02051	0.96291204911489	0.295053957607147	TRUE
MW0001649	0.762625692424839	5.24492509595336e-06	FALSE
MW0009231	0.971703367194327	0.510002311681819	TRUE
MW0122075	0.959416538620938	0.233809381666758	TRUE
MW0105026	0.973946212039238	0.578144603810538	TRUE
MW0013612	0.974552201497899	0.597231560992857	TRUE
MW0002183	0.852826759537599	0.000323938893890208	FALSE
MW0120209	0.956097161889879	0.186684868792329	TRUE
MW0117273	0.989184284895576	0.978775741366572	TRUE
MW0005923	0.915561962242773	0.0121287515885967	FALSE
MW0005914	0.915866560476251	0.0123681634292772	FALSE
MW0003369	0.686199005280789	3.04349378438491e-07	FALSE
MW0127164	0.948998973363709	0.114592201341119	TRUE
MW0015775	0.96853997037071	0.422403059018366	TRUE
MW0117263	0.719060374549031	9.77917443707743e-07	FALSE
MW0054385	0.92668821373229	0.0250797785090816	FALSE
MW0126923	0.841610115392326	0.000182772637695741	FALSE
MW0009259	0.899576387256507	0.00447047749211487	FALSE
MW0054565	0.749146283393821	3.06420383261328e-06	FALSE
MW0120183	0.858142038600258	0.000427898620235803	FALSE
MW0124829	0.67160174240147	1.85583612174326e-07	FALSE
MW0120309	0.982180888641389	0.838605894813215	TRUE
MW0008990	0.961583756713911	0.270267964952125	TRUE
MW0117555	0.84989643095511	0.000278412402515089	FALSE
MW0111168	0.76824577754397	6.59607079939366e-06	FALSE
MW0122398	0.978302275992206	0.718496688092961	TRUE
MW0145155	0.756280479824544	4.06388768726694e-06	FALSE
MW0120993	0.986839051303957	0.947400407242093	TRUE
MW0007144	0.93664814791741	0.0490293407075506	FALSE
MW0004618	0.972944675185223	0.547183717968798	TRUE
MW0006260	0.845031539010697	0.000217176583943631	FALSE
MEDP0150	0.935245525268337	0.0445682867003392	FALSE
MEDN1161	0.96972960099679	0.454053487342128	TRUE
MW0008656	0.855877578482641	0.000379833181461904	FALSE
MW0006010	0.790495886198445	1.68744141853607e-05	FALSE
MW0146527	0.911182895783926	0.00917738203604107	FALSE
MW0148215	0.968474550129647	0.420709698601242	TRUE
MW0121907	0.963781541829685	0.312333576113312	TRUE
MW0149068	0.974929565504591	0.609232349508463	TRUE
MW0149069	0.900877293382655	0.00483889625738083	FALSE
MW0116436	0.97050278924711	0.475476244572516	TRUE
MW0007508	0.97426212195777	0.588064742186822	TRUE
MW0126675	0.581884801659186	1.15868659067683e-08	FALSE
MW0005134	0.961517189784508	0.269075875220916	TRUE
MW0001623	0.953733757415227	0.15879149720121	TRUE
MW0004363	0.774361549154708	8.49504565091362e-06	FALSE
MW0125378	0.942060891523838	0.0710199461021571	TRUE
MW0002367	0.950623884227351	0.128189089139539	TRUE
MW0000693	0.948692873664636	0.112196140192014	TRUE
MW0117166	0.908522802918609	0.00776292642799722	FALSE
MW0140083	0.597470532888596	1.82182104241008e-08	FALSE
MW0121224	0.910327151194284	0.00869484530878507	FALSE
MW0119841	0.856174254757018	0.000385790291838997	FALSE
MW0119071	0.982964147250174	0.860465142695326	TRUE
MW0119977	0.971969769298149	0.517860761263467	TRUE
MW0121294	0.951339615432604	0.134673567218977	TRUE
MW0118436	0.967786494158859	0.403202074640105	TRUE
MW0149256	0.970303679619936	0.469896939280787	TRUE
MW0016074	0.730775712112093	1.51203547064824e-06	FALSE
MW0118152	0.689103052613018	3.36386014719174e-07	FALSE
MW0115834	0.969780819659022	0.455452191013243	TRUE
MW0149567	0.666448313633324	1.56351362481793e-07	FALSE
MW0116189	0.983816783372672	0.882859240526904	TRUE
MW0122783	0.72391165891751	1.16976110776511e-06	FALSE
MW0139354	0.906263193154052	0.00674205776658315	FALSE
MW0148931	0.837632319419513	0.000149901766519471	FALSE
MW0155635	0.835345273919393	0.000133895858895493	FALSE
MW0115374	0.79178119330242	1.78445755686605e-05	FALSE
MW0131044	0.869086352876905	0.000770664563787342	FALSE
MW0125523	0.922115739670013	0.0185495314996867	FALSE
MW0001988	0.769986922794854	7.0859949176348e-06	FALSE
MW0009464	0.820890767329626	6.67387674903184e-05	FALSE
MW0006668	0.70450385847532	5.77523540346477e-07	FALSE
MW0118549	0.928727336800829	0.0287282721198806	FALSE
MEDP0529	0.840884625057913	0.000176250084391442	FALSE
MW0155636	0.972897286238369	0.545738814264062	TRUE
MW0005732	0.51931568562174	2.08819788279871e-09	FALSE
MW0108924	0.760064312556374	4.72947736573377e-06	FALSE
MW0117940	0.900439018775743	0.00471131573024241	FALSE
MW0147731	0.766397484629119	6.11502860973202e-06	FALSE
MW0147730	0.922788559603459	0.0193862512954698	FALSE
MW0115960	0.727965300308257	1.36057887380042e-06	FALSE
MW0120335	0.981646489708169	0.823081214697112	TRUE
MW0007103	0.945950827008695	0.0928478092378437	TRUE
MW0006160	0.920545326058379	0.0167404094783169	FALSE
MW0151880	0.960699328219562	0.254809436860867	TRUE
MW0111073	0.606747217259867	2.39785181166807e-08	FALSE
MW0108900	0.979655839586214	0.76195405953552	TRUE
MW0109997	0.904008511300776	0.00586360730326078	FALSE
MW0125645	0.708068313635265	6.56061063286021e-07	FALSE
MW0118334	0.90953614817739	0.00827256204683493	FALSE
MW0000027	0.956025713092209	0.185776681330533	TRUE
MW0012023	0.980474531435462	0.787619964626664	TRUE
MW0011470	0.79694410828114	2.23796201697636e-05	FALSE
MW0106564	0.963760456401151	0.311904460984571	TRUE
MW0120740	0.972287555264149	0.527323736603852	TRUE
MW0124359	0.766516026573909	6.14473716045669e-06	FALSE
MW0104736	0.907279231994522	0.0071823636398209	FALSE
MW0103835	0.895199640460146	0.00343381611808209	FALSE
MW0002478	0.965635177657734	0.352055715662434	TRUE
MW0121879	0.781104959906696	1.12788478450266e-05	FALSE
MW0125131	0.662582573907101	1.37635210201678e-07	FALSE
MW0117399	0.85155240973696	0.000303238469706236	FALSE
MW0000965	0.972717533498404	0.540275664288151	TRUE
MW0106073	0.80358777400137	3.00886832722901e-05	FALSE
MW0053901	0.821962507842507	7.02046284524385e-05	FALSE
MW0119954	0.930479447765265	0.0323043274764418	FALSE
MW0001138	0.843639524660079	0.000202415618689202	FALSE
MW0108798	0.826788496256964	8.8352603171828e-05	FALSE
MEDP1982	0.497541824283561	1.19090010296953e-09	FALSE
MW0004000	0.94550842190572	0.0900565550282168	TRUE
MW0001554	0.724767849175612	1.20756592538746e-06	FALSE
MW0127905	0.861518478951607	0.000511921640955967	FALSE
MW0127533	0.528281044036722	2.64441778460746e-09	FALSE
MW0116413	0.986186283760936	0.935654533235999	TRUE
MW0110241	0.966451250456234	0.370814804856558	TRUE
MW0009640	0.976271077999791	0.652438848502239	TRUE
MW0119043	0.729559242203413	1.4443976632265e-06	FALSE
MW0145619	0.86368474211821	0.000574922483154045	FALSE
MW0119887	0.840451879515751	0.000172477428142335	FALSE
MW0154875	0.766341413315258	6.10102924904304e-06	FALSE
MW0009355	0.638119512862878	6.26863735257976e-08	FALSE
MEDP0275	0.934201898687023	0.0415224975180997	FALSE
MW0122107	0.954218250096031	0.164160477879443	TRUE
MW0126124	0.58592795583495	1.30163794038627e-08	FALSE
MW0127331	0.713833476296299	8.07927037349007e-07	FALSE
MW0117347	0.74592773318943	2.70179960695344e-06	FALSE
MW0111379	0.937055852215711	0.05041059235518	TRUE
MW0009002	0.978462103490491	0.723672798315724	TRUE
MW0143153	0.866195887428243	0.000658397289729337	FALSE
MW0154035	0.805641592286151	3.30073364945374e-05	FALSE
MEDP0071	0.872197016860727	0.000914507281027575	FALSE
MW0013469	0.682687238486246	2.69859621054584e-07	FALSE
MW0002947	0.943142917666746	0.0765086414081651	TRUE
MW0118308	0.94893948645196	0.114122597449166	TRUE
MW0147221	0.951446726013172	0.135671392428962	TRUE
MW0141051	0.97630265931783	0.653463568640071	TRUE
MW0125973	0.902784871291291	0.00543824068299526	FALSE
MW0124688	0.962758890575822	0.292097671855968	TRUE
MW0055252	0.650375910522909	9.25614116819409e-08	FALSE
MW0110981	0.638953347276571	6.43536063465282e-08	FALSE
MW0106005	0.95146661191744	0.135857445429616	TRUE
MW0122823	0.900824537686304	0.00482334778126649	FALSE
MW0126673	0.651229098029329	9.51370682524796e-08	FALSE
MW0011757	0.742062050546834	2.32554246944559e-06	FALSE
MW0012936	0.988767586387599	0.974431202869088	TRUE
MW0054757	0.964499322599102	0.327244006639608	TRUE
MW0108425	0.894958193529672	0.00338459555590454	FALSE
MW0012818	0.695981085736596	4.27344733126582e-07	FALSE
MW0014724	0.695367488666841	4.18261671822134e-07	FALSE
MW0119978	0.953946935754313	0.161132572783174	TRUE
MW0122006	0.759055390372489	4.54141991491707e-06	FALSE
MW0049129	0.967587455070943	0.398240958205676	TRUE
MEDN1628	0.983460365971404	0.873689839151546	TRUE
MW0001654	0.920785376812986	0.0170045152886938	FALSE
MEDN0709	0.978531545138119	0.725918945315032	TRUE
MW0126095	0.559496129589859	6.16287840494997e-09	FALSE
MW0006291	0.900764150554149	0.00480561490573082	FALSE
MEDL02687	0.748938202039182	3.03928457676641e-06	FALSE
MW0143170	0.691130803312791	3.60856564945272e-07	FALSE
MW0006996	0.895379742843214	0.00347102404608739	FALSE
MW0147657	0.815852277201156	5.27112789454132e-05	FALSE
MW0116091	0.791656969515216	1.77482801899557e-05	FALSE
MW0124792	0.962641357328709	0.289846605905569	TRUE
MW0142509	0.978175661571443	0.714390581808522	TRUE
MW0121074	0.896233398191245	0.00365327729675625	FALSE
MW0140329	0.71601675080999	8.74785051557451e-07	FALSE
MW0116390	0.93600868040332	0.0469409791091612	FALSE
MW0004148	0.957269391958834	0.202200845342053	TRUE
MW0142142	0.705616174723797	6.00905886538641e-07	FALSE
MW0151694	0.742503410592926	2.36554682157545e-06	FALSE
MW0110669	0.954815750319616	0.171023752666263	TRUE
MW0120472	0.939413189648237	0.0592208354347788	TRUE
MW0007991	0.977642221560278	0.697051206872143	TRUE
MW0107120	0.783435018688552	1.2453347373583e-05	FALSE
MW0140207	0.963102203572084	0.298760570556737	TRUE
MW0005318	0.954134847997142	0.163223884994658	TRUE
MW0062231	0.95423061193988	0.164299741052344	TRUE
MW0015859	0.64913359567475	8.89418597437283e-08	FALSE
MW0119890	0.979379072971682	0.753153127295001	TRUE
MW0108984	0.519485214917164	2.0974864028459e-09	FALSE
MW0123613	0.8505193701249	0.000287488485055078	FALSE
MW0006452	0.950465694248683	0.126798032587188	TRUE
MW0006306	0.949566161803283	0.119167409825896	TRUE
ZINC8100883	0.685602793868942	2.98180471605352e-07	FALSE
MW0144247	0.858912638089648	0.000445693931608559	FALSE
MEDN1545	0.978205451019662	0.715357062651168	TRUE
MW0126682	0.986120516024043	0.934400059554574	TRUE
MW0003666	0.988277089422243	0.968646358926502	TRUE
MW0118544	0.946775510695923	0.0982856983305965	TRUE
MW0118368	0.930832864123829	0.0330801245402824	FALSE
MW0002817	0.979704148428785	0.763484514650383	TRUE
MW0116777	0.930331695045912	0.031985618805143	FALSE
MW0004396	0.974262975201511	0.588091626619817	TRUE
MW0120679	0.721412776465742	1.06641167293909e-06	FALSE
MW0012256	0.807891529811941	3.65524043437296e-05	FALSE
MW0115648	0.947663304474693	0.104497940721075	TRUE
MW0006264	0.928649942936809	0.0285801519831681	FALSE
MW0001558	0.722271297585802	1.10078475562613e-06	FALSE
MW0005560	0.94019873115915	0.0624958289602777	TRUE
MW0154731	0.911588583450809	0.00941592372522365	FALSE
MW0126640	0.90903225453313	0.0080148713999398	FALSE
MEDP1625	0.935960735051811	0.0467881447737987	FALSE
MW0001446	0.812986618193624	4.61600828340414e-05	FALSE
MW0009905	0.969299044682185	0.442412182279109	TRUE
MW0137483	0.969836782034078	0.456983783624782	TRUE
MW0133278	0.500864792299073	1.29609063867583e-09	FALSE
MW0009775	0.806865878681487	3.48887324241439e-05	FALSE
MW0121473	0.962910144087586	0.295017026923818	TRUE
MW0001955	0.574238589401943	9.31699809615786e-09	FALSE
MW0125003	0.646489875965012	8.17273864092158e-08	FALSE
MW0109534	0.983776629134444	0.881840599790322	TRUE
MW0110033	0.940344224549803	0.0631224733551742	TRUE
ZINC72131515	0.679158139233012	2.39332066441734e-07	FALSE
MEDL01942	0.982258868578353	0.840832017869928	TRUE
MEDL02662	0.957873084574895	0.210658908591006	TRUE
MW0009893	0.627320652828442	4.47724987368989e-08	FALSE
MW0103362	0.904929708615593	0.00620695618349833	FALSE
MW0055405	0.858256030399662	0.000430482795826973	FALSE
MW0104883	0.949235631738522	0.116479565139767	TRUE
MW0118348	0.895084376340825	0.00341022496194786	FALSE
MW0007147	0.657435477950041	1.16308498400107e-07	FALSE
MW0117618	0.69561227413784	4.21860518218272e-07	FALSE
MW0002927	0.871558142602666	0.000882795168243379	FALSE
MW0009214	0.676109689164285	2.15897340406563e-07	FALSE
MW0122825	0.791686292922499	1.77709612460416e-05	FALSE
MW0113101	0.77459518572234	8.5782012312393e-06	FALSE
MW0113083	0.961811598802337	0.27438390341359	TRUE
MW0150710	0.977915066600922	0.705926670460589	TRUE
MW0119459	0.949904895522341	0.121985881246827	TRUE
MW0012949	0.881090604322318	0.00150663213944785	FALSE
MW0120095	0.792962452460095	1.87884192345995e-05	FALSE
ZINC134601	0.919767256303106	0.0159135420119931	FALSE
MW0054320	0.713841105512341	8.0815102205781e-07	FALSE
MEDP0250	0.954641768801847	0.168997232027071	TRUE
MW0115142	0.714188676329776	8.18425246804229e-07	FALSE
MEDL02517	0.433639960296283	2.50446740793609e-10	FALSE
MW0000417	0.658139278118534	1.19006014404824e-07	FALSE
MW0001622	0.923664792517994	0.0205355904014717	FALSE
MW0122831	0.969533772727094	0.448732811357358	TRUE
MEDL01989	0.954213242702484	0.164104099243418	TRUE
MEDL01792	0.927801068730093	0.027006793111632	FALSE
MW0008196	0.707681066201512	6.47006578270614e-07	FALSE
MW0006357	0.904938215555908	0.00621022405251472	FALSE
MW0127011	0.731763622321605	1.56942923185557e-06	FALSE
MW0123031	0.855913466575295	0.000380548579081554	FALSE
MW0168641	0.904532374834937	0.00605632839453783	FALSE
MW0121782	0.91031576340136	0.00868860723713829	FALSE
MW0124882	0.718649788963495	9.63284934374064e-07	FALSE
MW0124826	0.285107682409134	1.0130394350104e-11	FALSE
MW0123576	0.649126613186081	8.89219434005404e-08	FALSE
MW0124212	0.970126353862352	0.464964338824025	TRUE
MW0109809	0.934896192678232	0.0435238558143374	FALSE
MW0114484	0.909072999891398	0.00803539061418087	FALSE
MEDP1001	0.957235484066669	0.201735384588183	TRUE
MW0150270	0.935263214678961	0.0446218581273602	FALSE
ZINC1699445	0.945210513123034	0.0882248113138999	TRUE
MEDN0604	0.955758784148445	0.182420885189995	TRUE
MW0157519	0.983851927244822	0.883747717331734	TRUE
MW0106150	0.575708175358647	9.71379703334931e-09	FALSE
MEDL02459	0.966955415856872	0.382796517178621	TRUE
MW0139607	0.95962347212048	0.237086193474547	TRUE
MW0124626	0.557610252879263	5.84934201717969e-09	FALSE
MW0108353	0.933103581843905	0.0385488180461403	FALSE
MW0149039	0.858607912727629	0.000438564876754114	FALSE
MW0009964	0.713070693851293	7.85860672445476e-07	FALSE
MW0159402	0.397603691792865	1.09519832797027e-10	FALSE
MW0103449	0.867806350939588	0.000718629334772748	FALSE
MW0152747	0.690419024826183	3.52059332314258e-07	FALSE
MW0124616	0.982343156655382	0.843226367208778	TRUE
MW0103331	0.965099584284752	0.340168967006777	TRUE
MW0141219	0.958317687007256	0.217098865095983	TRUE
MW0154363	0.920777844916785	0.0169961625928309	FALSE
MW0011927	0.813189649508736	4.65945336402917e-05	FALSE
MEDN1155	0.956511576146066	0.192036414058889	TRUE
MW0121299	0.838162283288404	0.000153892928742566	FALSE
MW0121303	0.971144536590488	0.493746429969695	TRUE
MW0118147	0.826681684539291	8.7901075775581e-05	FALSE
MW0110558	0.875823768543238	0.00111897531892776	FALSE
MEDN0771	0.608666309260214	2.53939566341287e-08	FALSE
MW0000158	0.5656539385214	7.31597933916444e-09	FALSE
MW0124151	0.967901391302306	0.406087110604571	TRUE
MW0004484	0.762774188009716	5.27657711183516e-06	FALSE
MW0156517	0.989338407780479	0.980253007230071	TRUE
MW0104001	0.979187940899376	0.747045374641737	TRUE
MW0107527	0.964374205874087	0.324602450560812	TRUE
MW0140396	0.928138703986709	0.0276214925118813	FALSE
MW0140524	0.922121085524551	0.0185560284488365	FALSE
MW0154937	0.976024956504107	0.644462078139571	TRUE
MW0007547	0.910377126388968	0.00872227686977424	FALSE
MW0148341	0.896309322031527	0.00366996998258712	FALSE
MEDP1640	0.958621790744458	0.221608992594557	TRUE
MEDP1155	0.458155137742896	4.4883212859644e-10	FALSE
MW0169027	0.973068813425428	0.550977737187576	TRUE
MW0144857	0.969272800860077	0.441709384382558	TRUE
MW0111021	0.657689858460094	1.17275957713301e-07	FALSE
MW0157156	0.704520313640336	5.77862351189408e-07	FALSE
MW0117321	0.869029369030265	0.000768265002004011	FALSE
MW0104474	0.482760822716571	8.20925478249456e-10	FALSE
MW0114418	0.941772913275666	0.0696278846989894	TRUE
MW0117240	0.94888931480614	0.11372802083282	TRUE
MW0142580	0.981516511731667	0.819238402469126	TRUE
MW0149234	0.888778021251004	0.00234845618950667	FALSE
MW0146903	0.975216729505045	0.618416406700402	TRUE
MW0120117	0.970975876242096	0.488902844811589	TRUE
MW0013214	0.885628668670632	0.00195520197265777	FALSE
MW0154530	0.965267945519339	0.343869372321534	TRUE
MW0001216	0.953106055879432	0.152088430814022	TRUE
MW0159439	0.957796889407666	0.209573345326419	TRUE
MW0145634	0.977191333403799	0.682368994744539	TRUE
MW0139080	0.954123226969463	0.163093793656466	TRUE
MW0150624	0.785646340035901	1.36883548590066e-05	FALSE
MW0158336	0.913995040730541	0.0109718849550506	FALSE
ZINC28568062	0.783797950959603	1.26476562475961e-05	FALSE
MW0055237	0.912204674076312	0.0097907499729217	FALSE
MW0145151	0.859077842159427	0.000449610182210384	FALSE
MW0054287	0.956215387223487	0.188196930844411	TRUE
MEDL01849	0.55758969801416	5.84601875106486e-09	FALSE
MW0110585	0.914144109435025	0.0110767709061694	FALSE
MW0109790	0.948689902912247	0.112173132347959	TRUE
MW0013569	0.762836393281263	5.28989629716916e-06	FALSE
MW0010733	0.580787290154458	1.12280890278147e-08	FALSE
MW0007139	0.963422960772169	0.305104488602303	TRUE
MW0006708	0.929544070627048	0.0303409965135112	FALSE
MW0006387	0.901330242804635	0.00497459212285243	FALSE
MW0122596	0.862632017102994	0.000543337293773612	FALSE
MW0001574	0.931656103690143	0.0349632418987631	FALSE
MW0126557	0.971014120519855	0.489998553591191	TRUE
MW0159320	0.762618212582617	5.24333608656175e-06	FALSE
MW0147248	0.834342339596492	0.000127458172943213	FALSE
MEDN1469	0.744405893684279	2.54650887510627e-06	FALSE
MW0124122	0.888522580433848	0.0023136342674765	FALSE
MW0103398	0.884092921321194	0.00178933395310572	FALSE
MW0110559	0.720435614625885	1.0286651575799e-06	FALSE
MW0146687	0.869469816941445	0.000787020185444284	FALSE
MEDN1455	0.8376829321049	0.000150278144860491	FALSE
MW0141375	0.981445655933558	0.817133198428492	TRUE
MW0125581	0.622455839684158	3.85515623395556e-08	FALSE
MW0118142	0.974217356491295	0.586654922119677	TRUE
MW0117311	0.962812032047778	0.293120474172872	TRUE
MW0010058	0.456130852692593	4.27436764995331e-10	FALSE
MW0119235	0.891285393071239	0.00272125986193696	FALSE
MW0120358	0.930471197635255	0.0322864448743469	FALSE
MW0055332	0.973517314165444	0.564790352574637	TRUE
MW0000926	0.95904749422716	0.228068849770544	TRUE
MW0156265	0.906563604856397	0.0068691973356871	FALSE
MW0009138	0.535456698252991	3.20146235707498e-09	FALSE
MW0103120	0.938726459584744	0.0565020762635151	TRUE
MW0001791	0.880468999971701	0.00145425266537146	FALSE
MW0008532	0.76572639662858	5.94968634040055e-06	FALSE
MW0054376	0.945107786667345	0.0876019411895301	TRUE
MW0006394	0.588309746753609	1.39445056053697e-08	FALSE
MEDL02200	0.920457054158268	0.0166443766608674	FALSE
MW0103114	0.870258489603713	0.000821827231661382	FALSE
MEDN1152	0.849289279884571	0.000269858402972554	FALSE
MW0142505	0.431796948722705	2.39867213674579e-10	FALSE
MW0106407	0.953949819281323	0.161164467202157	TRUE
MW0154523	0.977230180030258	0.683634179173133	TRUE
MW0107126	0.958077431973347	0.213596329206658	TRUE
MW0105434	0.361742082258858	4.970115667054e-11	FALSE
MEDP1740	0.975859935778882	0.639124011630601	TRUE
MW0113780	0.968254586563445	0.415052582813825	TRUE
MW0000936	0.750798558240977	3.26992145487937e-06	FALSE
MW0104666	0.906910900432832	0.00701933856270646	FALSE
MW0012935	0.791524544613296	1.76462336818541e-05	FALSE
MW0119519	0.952895798960644	0.149905357341477	TRUE
MW0005245	0.940446460805388	0.0635666510633355	TRUE
MW0146560	0.918698883628271	0.0148473340862556	FALSE
MW0009143	0.967427413317136	0.394285670171982	TRUE
MW0117130	0.930761849711742	0.0329226981831386	FALSE
MW0054857	0.794523063527078	2.01172671462547e-05	FALSE
MW0127422	0.937746539992253	0.0528427001976463	TRUE
MW0000003	0.891035139738154	0.00268138189755142	FALSE
MW0123602	0.97468209242623	0.601353046374227	TRUE
MW0120571	0.706194321712832	6.13452667876899e-07	FALSE
MW0124973	0.847630298555122	0.000247876598659885	FALSE
MW0156422	0.952841964132983	0.149351329120275	TRUE
MW0147964	0.967420288117122	0.394110278673381	TRUE
MW0116383	0.939414941586471	0.0592279403313409	TRUE
MW0103911	0.981319315397975	0.813361891905945	TRUE
MW0055262	0.797914468305175	2.33607435431379e-05	FALSE
MW0142498	0.840103118619897	0.000169499306723087	FALSE
MW0154984	0.901827058179721	0.00512806528131253	FALSE
MW0154985	0.578775992733441	1.06006465885493e-08	FALSE
MW0154983	0.951963562227589	0.140589232141188	TRUE
MW0146431	0.952829367290283	0.149221980486457	TRUE
MW0104477	0.580318911243512	1.10785581958822e-08	FALSE
MW0120064	0.744422393690839	2.54814095206163e-06	FALSE
MW0120200	0.665482244487672	1.514351733567e-07	FALSE
MW0141257	0.702119777217377	5.30586790154175e-07	FALSE
MW0114863	0.9535505659759	0.156806122338983	TRUE
ZINC1622055	0.847698333524663	0.000248739678022129	FALSE
MW0111062	0.952321596545676	0.144098163350591	TRUE
MW0151857	0.690860223523995	3.57485269657754e-07	FALSE
MW0153461	0.854958257604862	0.000361985356057368	FALSE
MW0110042	0.73189352570907	1.57714587813733e-06	FALSE
MW0127114	0.939179331081569	0.0582802348489189	TRUE
MW0106120	0.899808930758278	0.00453409224722392	FALSE
MW0148581	0.90400838693635	0.00586356232819202	FALSE
MW0112146	0.959343632674827	0.23266486923119	TRUE
MW0106415	0.922363599916916	0.0188532830165215	FALSE
MW0116527	0.907673382305164	0.00736124857045702	FALSE
MW0123716	0.953367557894634	0.154846821828614	TRUE
MW0119914	0.942445025168265	0.0729210766757369	TRUE
MW0005726	0.883412094199523	0.0017206328836971	FALSE
MW0010232	0.92182668279939	0.0182017572985309	FALSE
MW0159604	0.912405952731525	0.00991658623385333	FALSE
MW0123995	0.979576354183693	0.759432092379427	TRUE
MW0116455	0.89016548736513	0.00254754447817035	FALSE
MW0118912	0.962713645512431	0.291229308492246	TRUE
MW0144228	0.751824846298276	3.40502094350003e-06	FALSE
MW0009294	0.867649469730155	0.000712512838471797	FALSE
MW0123290	0.742371796138353	2.35354178931117e-06	FALSE
MW0110957	0.805995390265411	3.35397182897877e-05	FALSE
MW0013392	0.96625746821903	0.36628930301992	TRUE
MEDP1869	0.842311925460741	0.000189326411330691	FALSE
MW0168250	0.975540785841552	0.628827744823502	TRUE
MW0154615	0.621681013793473	3.76481272503259e-08	FALSE
MW0000824	0.46199626221365	4.92585911780936e-10	FALSE
MW0149241	0.925637265360861	0.0233914823841999	FALSE
MW0003626	0.971893776107959	0.515612066533388	TRUE
MW0110521	0.90212693794256	0.00522311673111964	FALSE
MW0127152	0.936077144242767	0.0471601131588143	FALSE
MW0002836	0.772731477276219	7.93811513948806e-06	FALSE
MW0007745	0.96446609994836	0.326540827085199	TRUE
MW0144220	0.940099072118472	0.0620702719763835	TRUE
MW0144219	0.565072868301878	7.19803781318486e-09	FALSE
MEDP1991	0.62749552883472	4.50149510268127e-08	FALSE
MW0158037	0.642714449643046	7.24769089801994e-08	FALSE
MW0147834	0.955899647004707	0.184184517678572	TRUE
MEDN1447	0.864537279861279	0.000601927867374412	FALSE
MW0144832	0.927378154458285	0.0262568945511963	FALSE
MW0120088	0.971921855707438	0.51644231526887	TRUE
MW0120182	0.810497109934954	4.11687244565249e-05	FALSE
MEDP1604	0.960322452409624	0.248468137639801	TRUE
MEDL02215	0.981810283377711	0.827887684319948	TRUE
MW0005664	0.692930821482674	3.84156763182479e-07	FALSE
MW0006589	0.81323166813784	4.66849863475742e-05	FALSE
MW0111360	0.7825419303223	1.19885440122827e-05	FALSE
MW0148451	0.857155861078261	0.00040621726966906	FALSE
MW0102823	0.879190649377332	0.00135250319391745	FALSE
MW0111265	0.739784479988835	2.13018213185003e-06	FALSE
MW0107035	0.778367937281175	1.00473385967706e-05	FALSE
MW0106413	0.8449344229974	0.000216110589571438	FALSE
MW0155588	0.908579347134743	0.00779047319906167	FALSE
MW0010176	0.933713001618081	0.0401705228727505	FALSE
MW0146553	0.915310179008671	0.0119345315519188	FALSE
MW0000166	0.966154569173613	0.363904246080995	TRUE
MW0007422	0.978824595960874	0.735376541958393	TRUE
MW0155576	0.380038727781044	7.40835037651733e-11	FALSE
MW0169783	0.95878243571435	0.224026512203341	TRUE
MW0159595	0.941643596362066	0.0690118606678696	TRUE
MW0155696	0.954890974192548	0.171907181522511	TRUE
MW0121169	0.875240211301331	0.00108304836581798	FALSE
MW0117367	0.961082309877796	0.261403070685073	TRUE
MW0007203	0.784460699313719	1.3010819295579e-05	FALSE
MEDN1149	0.979296218501173	0.750508274248367	TRUE
MEDN0161	0.868685074890888	0.000753934493582194	FALSE
MW0010218	0.979083533588902	0.74369965318487	TRUE
MW0010190	0.962274163264691	0.282911582232216	TRUE
MW0118358	0.825660826490524	8.3707034569387e-05	FALSE
MEDP0825	0.905289753092536	0.00634686507977009	FALSE
MW0009633	0.878902213090356	0.00133060588714675	FALSE
MW0009631	0.95639448731103	0.190509782000046	TRUE
MW0113735	0.896487155656005	0.00370938524243353	FALSE
MW0111690	0.976938289991487	0.674129018718583	TRUE
MEDL01830	0.963870661111329	0.314152844821109	TRUE
MW0005397	0.605873302386182	2.33617581748945e-08	FALSE
MW0106587	0.821352796096934	6.82101147791082e-05	FALSE
MW0110980	0.593244869088269	1.60968490496015e-08	FALSE
MW0138748	0.54240690667433	3.85983753060827e-09	FALSE
MW0152148	0.916105343609309	0.0125593172885428	FALSE
MW0012863	0.889759528043353	0.00248750695697753	FALSE
MW0113921	0.755444548522667	3.93068355862148e-06	FALSE
MW0053489	0.971470483984794	0.503189737370068	TRUE
ZINC12358879	0.627612026868822	4.51772351927282e-08	FALSE
MW0117599	0.941569810990959	0.068662864890421	TRUE
MW0108336	0.910736666178971	0.00892233770385488	FALSE
MW0004220	0.786674454707325	1.43061539339924e-05	FALSE
MW0116369	0.928677865760063	0.0286335001008257	FALSE
MW0107365	0.477455245405583	7.19554986513617e-10	FALSE
MW0119986	0.894956793636291	0.00338431236459604	FALSE
MW0113148	0.949862235258866	0.121627313435999	TRUE
MW0126529	0.893101448597387	0.00303014211397386	FALSE
MW0156164	0.817744988922899	5.75740545720844e-05	FALSE
MW0115678	0.928586228813535	0.0284588098703277	FALSE
MW0003754	0.927839915185385	0.0270767852081601	FALSE
MW0121744	0.923833814125213	0.020765379406478	FALSE
MW0108393	0.969983267818533	0.461009323305266	TRUE
MW0127559	0.887217578616563	0.00214406975315076	FALSE
MEDP1470	0.969063893323047	0.43614292051208	TRUE
MW0146440	0.647222127042203	8.36615861221461e-08	FALSE
MW0114416	0.575702632563495	9.7122674213747e-09	FALSE
MW0002324	0.97277332030295	0.54196816964158	TRUE
MW0106585	0.608467422608481	2.52432566708236e-08	FALSE
MW0052763	0.541178471539076	3.73383056197575e-09	FALSE
MW0116187	0.894171896176319	0.0032294114045349	FALSE
MW0129892	0.922353425128105	0.0188407118823512	FALSE
MW0119784	0.983447387849452	0.873350618219066	TRUE
MW0002523	0.606836872043738	2.40427555559169e-08	FALSE
MW0124519	0.958360973395031	0.217735580775536	TRUE
MW0146860	0.907339146273689	0.00720925745506023	FALSE
MW0124035	0.962753286038517	0.291989984457601	TRUE
MEDP1647	0.52926330830432	2.71421843143199e-09	FALSE
MW0004451	0.978660430151918	0.730082918247452	TRUE
MEDN1235	0.860682074538305	0.000489594242338724	FALSE
MW0117376	0.98062329670907	0.79221394893606	TRUE
MW0159781	0.944601637454697	0.0845972512318242	TRUE
MW0120598	0.882662815117703	0.00164824292245097	FALSE
MW0004415	0.959619334915238	0.237020269180416	TRUE
MW0169686	0.738898549898697	2.05895137440504e-06	FALSE
MW0108967	0.848657822631483	0.00026125706026829	FALSE
MW0113916	0.884084130727021	0.0017884286198616	FALSE
MW0140032	0.759553633668364	4.63328005136735e-06	FALSE
MW0154354	0.840641650491	0.000174121186891019	FALSE
MW0107931	0.863251181456061	0.00056168455256143	FALSE
MW0004965	0.981296587234053	0.812681104372287	TRUE
MW0148473	0.832283087012494	0.000115247019713757	FALSE
MW0154567	0.970698057730805	0.480989341262223	TRUE
MW0122759	0.948914479877341	0.113925762233829	TRUE
MW0007261	0.959658930663883	0.237651898223309	TRUE
MEDP0232	0.931653836460844	0.0349579055835224	FALSE
MW0116679	0.877075887133861	0.00120039595823252	FALSE
MW0108286	0.874488562813428	0.00103856520353935	FALSE
MW0142272	0.937303577802619	0.0512693709089311	TRUE
MW0113852	0.941725934511929	0.0694034469964556	TRUE
MW0112202	0.645212407902842	7.84651655947568e-08	FALSE
MW0127063	0.971619108643777	0.50753126258214	TRUE
MW0154106	0.967270550740093	0.390438236223805	TRUE
MW0142470	0.444153758336883	3.20957573303796e-10	FALSE
MW0141050	0.945360403660756	0.0891416894305561	TRUE
MW0141049	0.942868175915527	0.0750753625744813	TRUE
MW0151858	0.940028634435097	0.0617712842332492	TRUE
MW0127454	0.975287764882629	0.620694558605049	TRUE
MW0168169	0.97827229479137	0.717524818252706	TRUE
MEDN1186	0.866157330730455	0.000657022626664478	FALSE
MW0117135	0.977614055229723	0.696134411795282	TRUE
MW0151293	0.534468809105586	3.11794917197664e-09	FALSE
MW0119028	0.929334803314221	0.0299189976293792	FALSE
MEDN0212	0.940860582935736	0.0653988038501864	TRUE
MW0118965	0.976094748737314	0.646722290693764	TRUE
MW0001881	0.97379174782397	0.573319544068421	TRUE
MEDN1471	0.960567312800032	0.252571645148646	TRUE
MW0006570	0.942238734363928	0.071893757869738	TRUE
MW0143484	0.339999488346102	3.12446620489797e-11	FALSE
MW0005440	0.798055776014375	2.3507379411936e-05	FALSE
MW0108735	0.845990822269717	0.000228010912916772	FALSE
MW0124110	0.910916841776385	0.00902440711291338	FALSE
MW0017004	0.949519218109733	0.118781944696262	TRUE
MW0055334	0.752765979144017	3.53411032824207e-06	FALSE
MW0001477	0.960544560344774	0.252187771839259	TRUE
MW0002310	0.911972377521968	0.00964760908978229	FALSE
MW0003831	0.947102494579433	0.100529427943379	TRUE
MW0001887	0.904685458195326	0.00611389959600218	FALSE
MW0002917	0.929477489078807	0.0302060633613137	FALSE
MW0104305	0.920318737113763	0.0164950587886995	FALSE
MW0150562	0.812541506269006	4.52225832546157e-05	FALSE
MW0006822	0.976525457488644	0.660699164362454	TRUE
MEDL01795	0.916682701471041	0.0130344573861862	FALSE
MW0150245	0.945466848410273	0.0897986463111219	TRUE
MW0104431	0.973791597282675	0.573314849972284	TRUE
ZINC3813088	0.911035751962651	0.00909244302098227	FALSE
MW0061346	0.848406184766405	0.000257910873118816	FALSE
MW0147110	0.929582783637781	0.0304197399592206	FALSE
MW0141404	0.873054298722413	0.000958971409760486	FALSE
MEDP1684	0.943624298884848	0.0790873005394521	TRUE
MW0054561	0.947813071613634	0.105584053803767	TRUE
MW0146781	0.932937028128571	0.0381175174295435	FALSE
MW0159598	0.953478322447647	0.156029814976505	TRUE
MW0010123	0.757466068896968	4.26106453913885e-06	FALSE
MEDP0537	0.739311611857416	2.09184363428056e-06	FALSE
MW0007237	0.627577591263434	4.51292015183918e-08	FALSE
MW0001420	0.708422722043507	6.64465167397608e-07	FALSE
MW0169964	0.881296085504648	0.00152438375299803	FALSE
MW0006024	0.881860218411275	0.00157426865042893	FALSE
MW0117912	0.954060078366816	0.162388630227307	TRUE
MW0144273	0.959893743441746	0.24142943558365	TRUE
MEDN1145	0.992688137092218	0.997778622778277	TRUE
MW0142325	0.979349374493185	0.752205612443895	TRUE
MW0014002	0.944121793822251	0.0818450351920422	TRUE
MW0005530	0.927039253722735	0.0256716525741705	FALSE
MW0123761	0.653757181661367	1.03223055110501e-07	FALSE
MW0016124	0.940207045076652	0.0625314651525393	TRUE
MW0127746	0.770970037308276	7.37952182539517e-06	FALSE
MEDN1427	0.670876552135471	1.81142891617976e-07	FALSE
MW0145995	0.94857027582758	0.111250545138897	TRUE
MW0104307	0.732086912664853	1.58870808370736e-06	FALSE
MW0115276	0.802041906467992	2.80728804512217e-05	FALSE
MW0114674	0.950818469838882	0.129920889742527	TRUE
MW0123820	0.889604180944674	0.00246493053845133	FALSE
MW0127507	0.926598263172972	0.0249304205590943	FALSE
MEDP1178	0.980051434581783	0.774431264074328	TRUE
MW0153807	0.842025519889188	0.000186622226494568	FALSE
MW0010395	0.970839960675307	0.485021207230379	TRUE
MW0115671	0.817840051332433	5.783051055303e-05	FALSE
MEDL00586	0.845547955234297	0.000222939507455239	FALSE
MW0126887	0.94720710721138	0.101258068741749	TRUE
MW0143071	0.910953697221554	0.00904543685960767	FALSE
MW0116147	0.917074406458997	0.0133675420880468	FALSE
MW0014757	0.934094293188179	0.0412209418998057	FALSE
MW0157212	0.926236984384644	0.0243398268257133	FALSE
MW0108476	0.537160498512162	3.35107868300733e-09	FALSE
MW0120628	0.933197634839904	0.0387946048848942	FALSE
ZINC17434116	0.736494644330465	1.8780780057815e-06	FALSE
MW0153998	0.969825099686952	0.456663770035948	TRUE
MW0153997	0.791189666467979	1.73909413327931e-05	FALSE
MW0153996	0.585865435601121	1.29929122995949e-08	FALSE
MW0004758	0.661112794572967	1.31153534759274e-07	FALSE
MW0102880	0.752417894936732	3.48577215625169e-06	FALSE
MW0153995	0.946436551165201	0.0960128801717638	TRUE
MW0119848	0.849848656524896	0.000277729004933536	FALSE
MW0125982	0.900013841331222	0.00459094092228804	FALSE
MW0125174	0.783663778284839	1.25754504064985e-05	FALSE
MW0151906	0.947821834421999	0.105647950528068	TRUE
MW0151905	0.90502661748156	0.00624429060779109	FALSE
MW0151897	0.863578072303175	0.000571635122503672	FALSE
MW0150697	0.966512231868556	0.372248102105447	TRUE
MW0120218	0.943441308619261	0.0780968195597056	TRUE
MW0144894	0.672343694597078	1.90246165131907e-07	FALSE
MW0156214	0.950845731535015	0.130165355077547	TRUE
MW0149294	0.743835297414166	2.49074428978289e-06	FALSE
MW0148632	0.953729947858339	0.158749963006868	TRUE
MW0146541	0.980609868777892	0.791800271805294	TRUE
MW0147720	0.978880071145316	0.737162562159568	TRUE
MW0122961	0.521660981969262	2.22063504808326e-09	FALSE
MEDP1202	0.924754778207377	0.0220655930738686	FALSE
MW0120697	0.247783037547316	4.87387283620243e-12	FALSE
MW0001484	0.91259804176364	0.0100382661713758	FALSE
MW0008686	0.423683359294671	1.98581974390444e-10	FALSE
MEDN0455	0.962473824270422	0.286664181251687	TRUE
MEDL00575	0.965639693442474	0.352157365010332	TRUE
MEDN0208	0.931798418029735	0.0352999013758778	FALSE
MEDN0151	0.956706126855443	0.194598717111022	TRUE
MEDP0025	0.948889705986632	0.113731092022444	TRUE
MEDP1776	0.855682100713361	0.000375961473101674	FALSE
MW0144055	0.694913526087151	4.11673106747636e-07	FALSE
MW0156103	0.730604665239251	1.50232591181873e-06	FALSE
MW0125565	0.979253348188044	0.749138069959028	TRUE
MW0126065	0.734838204176796	1.76328020107318e-06	FALSE
MW0119473	0.95778121686826	0.20935070767176	TRUE
MW0103299	0.96625459087675	0.36622244058476	TRUE
MW0126243	0.827109763891479	8.97255946707249e-05	FALSE
MW0006525	0.986728333400689	0.945499294941669	TRUE
MW0111619	0.907705365812605	0.00737596897525422	FALSE
MW0103691	0.891716080185005	0.00279136718641906	FALSE
MW0127366	0.942984444467748	0.0756785536102428	TRUE
ZINC3875041	0.57634712212696	9.89183620786875e-09	FALSE
MW0147971	0.694962618399403	4.12380286480908e-07	FALSE
MEDP0539	0.962388754933045	0.285059995007368	TRUE
MW0125697	0.963845201482686	0.313632194252723	TRUE
MW0106000	0.981608126416316	0.821949591735772	TRUE
MW0147008	0.734829554025293	1.7627005819033e-06	FALSE
MW0151888	0.735232426237356	1.7899109619398e-06	FALSE
MW0118277	0.892211660337683	0.00287441049411669	FALSE
MW0144117	0.906959325747571	0.00704054705790372	FALSE
MW0126367	0.870657182569428	0.000840040903577421	FALSE
MW0005810	0.879136408777675	0.00134835641571381	FALSE
MW0104146	0.982699775362297	0.853215233441096	TRUE
MW0117569	0.758133248831415	4.37645579953234e-06	FALSE
MW0156549	0.544991465376566	4.13980137594521e-09	FALSE
MW0016093	0.807367451403051	3.56920519121034e-05	FALSE
MW0122619	0.664916914475835	1.48634239958045e-07	FALSE
MW0153464	0.976297215884727	0.653286927866411	TRUE
MW0004108	0.649805723459822	9.08812062781792e-08	FALSE
MW0114742	0.945895472643046	0.0924938443294795	TRUE
MW0012815	0.690436716120682	3.52275219579478e-07	FALSE
MW0008994	0.987661017869233	0.960330598863177	TRUE
MW0103971	0.975252335974084	0.619558030824377	TRUE
MW0110217	0.77177482211515	7.62938819261596e-06	FALSE
MW0149049	0.814671803274827	4.99004746367966e-05	FALSE
MW0114103	0.969186724759724	0.439409805461798	TRUE
MW0131303	0.952586867918635	0.146753130547724	TRUE
MW0009421	0.882151895150688	0.00160073672962567	FALSE
MW0054315	0.776545420805283	9.30690498942281e-06	FALSE
MW0013655	0.924427677648694	0.0215943083950942	FALSE
MW0002195	0.948448255434818	0.110317298250872	TRUE
MW0015534	0.939753619798433	0.0606179760754932	TRUE
MW0007644	0.934833533797005	0.0433392104707122	FALSE
MEDP1637	0.965608329249654	0.351451857685196	TRUE
MEDN0005	0.973179954198344	0.554385418180451	TRUE
MEDL00009	0.711786532551272	7.50138758084083e-07	FALSE
MW0139316	0.839407712766199	0.000163722751962242	FALSE
MW0148321	0.529041092470866	2.69825953309786e-09	FALSE
MW0125578	0.752303864566708	3.47008944942098e-06	FALSE
MW0137527	0.444228466818756	3.21527466502683e-10	FALSE
MW0141276	0.642586035338345	7.2182407738242e-08	FALSE
MW0010061	0.771384946077291	7.50724032558896e-06	FALSE
MW0148452	0.963987445943293	0.316550557335972	TRUE
MW0006031	0.36956326939914	5.88903796656064e-11	FALSE
MW0141372	0.888976594705441	0.00237590918079727	FALSE
MW0106004	0.971337233775582	0.499316171680438	TRUE
MW0016980	0.848021642256459	0.000252884911281054	FALSE
MW0110827	0.965882964364979	0.357668732797713	TRUE
ZINC4100872	0.97663287948177	0.664191321715839	TRUE
MW0141464	0.942672219056479	0.0740697978105997	TRUE
MW0000243	0.87628278365514	0.00114812201079888	FALSE
MW0006537	0.579636404720166	1.08644130967168e-08	FALSE
MW0121354	0.943325374855001	0.0774758250020069	TRUE
MW0000586	0.908802445539433	0.00790017027414002	FALSE
MW0154811	0.950754183082476	0.129346200757306	TRUE
MW0152801	0.902466246507559	0.00533291457771112	FALSE
MW0115025	0.483300560022569	8.3204880904343e-10	FALSE
MW0106016	0.775809407723779	9.02447356884414e-06	FALSE
MW0054336	0.939223179118137	0.0584554213486054	TRUE
MW0121600	0.76385459500774	5.51304567796118e-06	FALSE
MW0146548	0.971542001430319	0.505276106163849	TRUE
MW0005453	0.768388955502431	6.63497109661095e-06	FALSE
MW0102812	0.754333378663738	3.7607339653602e-06	FALSE
MEDL00388	0.224124225726322	3.10586205835621e-12	FALSE
MW0127246	0.890518206453201	0.00260095416949602	FALSE
MW0104345	0.896668417217004	0.00375002137638434	FALSE
MW0127058	0.900848532931773	0.00483041324832872	FALSE
MW0159322	0.902474893971916	0.00533574449593666	FALSE
MW0054715	0.857865654413725	0.000421701114098778	FALSE
MW0115593	0.963365263056574	0.303954835617107	TRUE
MEDP1838	0.942583651622768	0.0736198150841397	TRUE
MW0110628	0.897861628488276	0.00402955128631617	FALSE
MEDL00820	0.870513363735972	0.000833421889194628	FALSE
MEDP0017	0.959407552425444	0.233668032535469	TRUE
MW0105195	0.975326199867635	0.621928181228481	TRUE
MW0001801	0.775289648949385	8.83050390410221e-06	FALSE
MW0157486	0.973106729664559	0.552139137126852	TRUE
ZINC4097706	0.671992951112131	1.8802680084014e-07	FALSE
MW0157370	0.957665253322137	0.207710258120951	TRUE
MW0120862	0.966455850388916	0.370922767891515	TRUE
MW0140128	0.754339441981492	3.76163992590783e-06	FALSE
MW0116607	0.869216128310359	0.000776159056639758	FALSE
MW0002543	0.816994199540039	5.55904885236334e-05	FALSE
MW0104165	0.839466706295489	0.000164204591653576	FALSE
MW0108128	0.693444404935528	3.91092518466536e-07	FALSE
MW0011908	0.983659924922542	0.87885906294294	TRUE
MW0150760	0.845406666309615	0.000221346853537056	FALSE
MW0116779	0.971661864370066	0.508784282931379	TRUE
MW0110803	0.979753587493674	0.765048908955938	TRUE
MW0107986	0.91193577346071	0.00962525547129127	FALSE
MW0125885	0.97141198116073	0.501486860475159	TRUE
MEDN0040	0.738348592388208	2.01600506988479e-06	FALSE
MW0130080	0.757872611639113	4.3309886621605e-06	FALSE
MW0001406	0.95205061663995	0.141434626864741	TRUE
MW0001715	0.957057539228806	0.199309223637955	TRUE
MW0158774	0.893279339123241	0.0030623342102114	FALSE
MW0111777	0.961361046228823	0.266298049272257	TRUE
MW0003711	0.912722582874546	0.0101179967180131	FALSE
MW0052917	0.834571438663601	0.0001288992207666	FALSE
MW0116200	0.921919367501346	0.0183125193746764	FALSE
MW0122708	0.957669376407159	0.207768376893882	TRUE
MW0119633	0.941730795108622	0.0694266338916773	TRUE
MW0110953	0.979714280515694	0.76380527827265	TRUE
MW0154955	0.917697635364644	0.0139160615992641	FALSE
MW0105150	0.834154128667126	0.000126287102150566	FALSE
MW0118540	0.901132201344117	0.00491477409449014	FALSE
MEDN0562	0.962765805265923	0.292230580761634	TRUE
MW0105071	0.841955072720792	0.00018596337724492	FALSE
MW0007307	0.965863961493564	0.357235713652056	TRUE
MW0103575	0.532626030085614	2.96823756794094e-09	FALSE
MW0139586	0.953092023540449	0.151941774630982	TRUE
MW0111148	0.921514070597194	0.017833320318155	FALSE
MW0156299	0.775177588510103	8.78926554567161e-06	FALSE
MW0144021	0.892488389412126	0.00292191563796784	FALSE
MW0139766	0.978370031566697	0.720692023193904	TRUE
MW0117863	0.800650070481389	2.63802283374201e-05	FALSE
ZINC4102355	0.959129434209678	0.22933208470225	TRUE
MW0008884	0.917604703590231	0.0138327924407082	FALSE
MW0008782	0.956776871163141	0.195538455044281	TRUE
MW0016211	0.89587044265753	0.00357457988899473	FALSE
MW0007162	0.859967810982874	0.000471344868729712	FALSE
MW0110677	0.903115739551743	0.0055499428462772	FALSE
MW0012999	0.620560910733333	3.63813818948307e-08	FALSE
MW0121895	0.973339580473146	0.559297355026779	TRUE
MW0002919	0.931008217117149	0.0334722104759548	FALSE
MW0104232	0.966075835121946	0.362087726543644	TRUE
MW0008745	0.926523674362316	0.0248072740874379	FALSE
MW0000881	0.94966410674755	0.119975662078569	TRUE
MW0103535	0.721110132900979	1.05456675955154e-06	FALSE
MW0013724	0.891022116456561	0.0026793236411926	FALSE
MEDP0821	0.939363903405063	0.0590213152499695	TRUE
MW0123682	0.70444971752021	5.76410262763801e-07	FALSE
MW0006725	0.855786962517318	0.000378033173523426	FALSE
MW0117682	0.707546937742369	6.43901317604302e-07	FALSE
MEDN1587	0.883110150447393	0.00169106404451567	FALSE
MW0143181	0.8787421005893	0.00131861305270098	FALSE
MW0137077	0.9097038347978	0.00836024185940575	FALSE
MW0157284	0.973303565991941	0.558187342111888	TRUE
MW0111446	0.758762626418896	4.48834473848124e-06	FALSE
MW0125386	0.960683253805495	0.254536003534198	TRUE
MW0111366	0.937230497129193	0.0510144705155362	TRUE
MEDN0311	0.811146972883059	4.2413864385514e-05	FALSE
MEDP1196	0.946570787914517	0.0969065873279548	TRUE
MW0116832	0.969467859921096	0.446951655619586	TRUE
MW0110678	0.937569901219843	0.0522094360002838	TRUE
MW0110934	0.984171603372934	0.891695734160907	TRUE
MEDN0052	0.936739447500545	0.0493352261851094	FALSE
MW0110982	0.801417871510529	2.73001581507612e-05	FALSE
MW0108118	0.966914068889404	0.381802591452622	TRUE
MW0008394	0.933451567994207	0.039466345522645	FALSE
MW0125585	0.888581397094674	0.00232160346344491	FALSE
MW0148504	0.662034631470154	1.35180118159712e-07	FALSE
MW0120707	0.938418290199321	0.0553240050195053	TRUE
MW0054001	0.915070558617219	0.0117527294363262	FALSE
MEDN1006	0.954065934456203	0.162453899253207	TRUE
MW0142110	0.773011319997557	8.03090579840547e-06	FALSE
ZINC2530725	0.865669235908257	0.000639881349472024	FALSE
MW0145043	0.769798259264505	7.0310940544062e-06	FALSE
MW0124142	0.969277752371905	0.441841923743814	TRUE
MW0126905	0.574110147523527	9.28313913719467e-09	FALSE
MW0106392	0.952138080433155	0.14228901644296	TRUE
MW0002884	0.869164269019102	0.000773958446423462	FALSE
MW0103619	0.94680022924633	0.0984535432213262	TRUE
MW0147850	0.78998190886942	1.65022480182048e-05	FALSE
MW0118751	0.919819159531895	0.0159673438510686	FALSE
MW0122947	0.608081946021653	2.49538533202693e-08	FALSE
MW0147670	0.915904340604635	0.0123982028329921	FALSE
ZINC13305612	0.920413911096182	0.0165976507682554	FALSE
MW0144993	0.960092889498373	0.24467614962452	TRUE
MW0005333	0.972079219495843	0.521109187832215	TRUE
MW0155452	0.953363680282869	0.154805566372152	TRUE
MW0154792	0.735976532659088	1.84134388219265e-06	FALSE
MW0001764	0.969278600969317	0.441864641333588	TRUE
MW0145613	0.643971073088939	7.54266474388853e-08	FALSE
MW0105514	0.770308697821074	7.18068127585129e-06	FALSE
MW0106482	0.704737203396569	5.8234778828302e-07	FALSE
MW0009970	0.972945023315574	0.547194339643424	TRUE
MW0156542	0.829735318898036	0.000101831873105151	FALSE
MW0009179	0.890563060857661	0.00260783064134394	FALSE
MW0104900	0.547236576665839	4.40036081150259e-09	FALSE
MW0119847	0.71382231247414	8.07599399108496e-07	FALSE
MW0105441	0.580717246436754	1.12055928420593e-08	FALSE
MW0125685	0.883160996984272	0.00169600541373607	FALSE
MW0125361	0.713003520260518	7.83948192036262e-07	FALSE
MW0128336	0.654782506483115	1.06706526417155e-07	FALSE
MW0156080	0.940037030539147	0.0618068457406802	TRUE
MW0155050	0.97234911302443	0.529167705297718	TRUE
MW0121971	0.84504946792801	0.00021737399004532	FALSE
MEDP1139	0.964644896029643	0.330340184276603	TRUE
MW0117265	0.974296265375611	0.58914092213023	TRUE
MW0124160	0.616373086214879	3.20295783214323e-08	FALSE
MEDL02660	0.929526790988135	0.030305917698258	FALSE
MW0125609	0.967426927733459	0.394273715310114	TRUE
MW0159335	0.938308116031508	0.0549089786334774	TRUE
MW0139889	0.967811589014295	0.403830877085507	TRUE
MW0001366	0.632781398270398	5.3037461071112e-08	FALSE
MW0118089	0.95184989292045	0.139492836558348	TRUE
MW0001891	0.974656531232022	0.600541190470331	TRUE
MW0063514	0.883899289191262	0.00176950396791824	FALSE
MEDP1636	0.776981285991912	9.47856199816921e-06	FALSE
MW0108646	0.963173144213847	0.300153710422201	TRUE
MEDN0163	0.946493712135421	0.0963924227041701	TRUE
MW0014353	0.733568520970792	1.68032187093867e-06	FALSE
MEDP0407	0.865705724783784	0.000641146240570794	FALSE
MEDP0366	0.748570123966189	2.99572840086253e-06	FALSE
MW0109837	0.953354523966405	0.15470819109782	TRUE
MW0126590	0.932383201276887	0.0367189734253326	FALSE
MW0017148	0.971137491934914	0.493543532275643	TRUE
MEDP1824	0.956576389297697	0.192886450415988	TRUE
MW0169696	0.902886740484367	0.00547237682508324	FALSE
MW0006776	0.953947464426662	0.161138419920081	TRUE
MW0116868	0.599673688742259	1.94393388380412e-08	FALSE
MW0118283	0.98817286976502	0.967322221354911	TRUE
MW0109312	0.952481905024187	0.145696937860115	TRUE
MW0119526	0.913770166176747	0.0108156342899146	FALSE
MW0127578	0.915604578358288	0.0121619522430161	FALSE
MW0148599	0.949315158199805	0.11712071029786	TRUE
MW0115161	0.739891997272649	2.13900257704977e-06	FALSE
MW0115710	0.843300574257743	0.000198985020635778	FALSE
MEDP0541	0.64977773486996	9.07995640782708e-08	FALSE
MW0120087	0.96550132571577	0.349053596651542	TRUE
MW0009475	0.647752507904321	8.50926983950054e-08	FALSE
MW0015692	0.966464703078638	0.371130615822252	TRUE
MW0108192	0.9467914008053	0.0983935629579639	TRUE
MW0003679	0.733816746289575	1.69620956313362e-06	FALSE
MW0007213	0.736016692604246	1.84416385856574e-06	FALSE
MW0141141	0.602044342011943	2.08502311034371e-08	FALSE
MW0007136	0.982729608862549	0.854040145288265	TRUE
MW0110623	0.908954065837641	0.00797565042454823	FALSE
MEDP1503	0.983566568232458	0.87645184012596	TRUE
MW0117259	0.764437755823322	5.64532221574763e-06	FALSE
MW0155622	0.944247827183126	0.0825590158157656	TRUE
MW0005330	0.759860061713504	4.69075098505039e-06	FALSE
MEDP0322	0.848593785520618	0.000260401172313239	FALSE
MW0123616	0.933676255119146	0.0400707647249475	FALSE
MW0007604	0.899197671943416	0.00436888710665414	FALSE
MW0006488	0.932316565708336	0.0365543261547433	FALSE
MW0054381	0.862291374735772	0.000533515325499672	FALSE
MW0113851	0.734496024574777	1.74050486493928e-06	FALSE
MW0114824	0.909153991164993	0.00807634216314098	FALSE
MW0115897	0.552063999416404	5.0208940392636e-09	FALSE
MW0121056	0.611473733809781	2.76254464484706e-08	FALSE
MW0116438	0.820465999178453	6.54157568644348e-05	FALSE
MW0000597	0.957914286553619	0.211248111482582	TRUE
MW0106385	0.835441257764602	0.000134529802596871	FALSE
MW0155505	0.921100272040316	0.0173576059895665	FALSE
MW0149104	0.959361572468408	0.232946017137992	TRUE
MW0169573	0.971837840691911	0.513960457125709	TRUE
MW0119994	0.81374276501618	4.78002449297994e-05	FALSE
MW0120170	0.761113060240797	4.9337248508241e-06	FALSE
MW0006386	0.982805967429395	0.856143719587851	TRUE
MW0126264	0.73911460793524	2.07608732942749e-06	FALSE
MW0011070	0.975027324439159	0.612354123170364	TRUE
MW0003084	0.769447853284748	6.9303182511822e-06	FALSE
MW0154775	0.913674642712817	0.0107499714926162	FALSE
MEDP1833	0.824788253989761	8.02903995308877e-05	FALSE
MW0108074	0.911526697083589	0.00937911680153634	FALSE
MEDL00349	0.72668175334132	1.29682576700703e-06	FALSE
MEDL02217	0.49801542028777	1.20532594345642e-09	FALSE
MW0117416	0.871867345496702	0.000897995060799522	FALSE
MW0121589	0.959775703115348	0.239523646773034	TRUE
MW0016043	0.85287104491778	0.000324684681072318	FALSE
MW0052939	0.469527152111381	5.91908833051123e-10	FALSE
MW0147047	0.951426878993803	0.135485953192782	TRUE
MW0119856	0.943732349385767	0.0796781281480742	TRUE
MEDP1228	0.894951225614379	0.00338318623022534	FALSE
MW0152071	0.971492216982787	0.503823209340186	TRUE
MW0152072	0.561335779387212	6.48583017735359e-09	FALSE
MW0005768	0.964096303771052	0.318799531142111	TRUE
MW0116382	0.436294058222485	2.66552122526183e-10	FALSE
MW0116567	0.970092011894087	0.464013042658642	TRUE
MW0015569	0.528559395100689	2.66400366843874e-09	FALSE
MW0119878	0.940912115154934	0.0656305383314625	TRUE
MW0002222	0.552432800467516	5.07194669918771e-09	FALSE
MW0004199	0.804042280187063	3.07101334778698e-05	FALSE
MW0009199	0.953241794594849	0.15351421316048	TRUE
MW0147480	0.901332090630726	0.00497515386391661	FALSE
MW0123478	0.945642652406858	0.0908943914124746	TRUE
MW0142814	0.979000221268379	0.741025530052906	TRUE
MW0109366	0.345332937594849	3.49779681399213e-11	FALSE
MW0118156	0.969108830595505	0.437336094178806	TRUE
MW0061062	0.503372758888741	1.38193577992226e-09	FALSE
MW0149372	0.653263724877505	1.01589556340187e-07	FALSE
MW0111711	0.978003133561543	0.708788713248273	TRUE
MW0009350	0.74164191094956	2.28812620426921e-06	FALSE
MW0142427	0.958025015069778	0.212839222275287	TRUE
MW0121061	0.723716238820034	1.16130914338522e-06	FALSE
MEDP1577	0.985220683662426	0.915974451683098	TRUE
MW0105302	0.969865079528732	0.457759563958459	TRUE
MEDL02520	0.834708268728589	0.000129768126218037	FALSE
ZINC2508224	0.833915130626515	0.000124816452979395	FALSE
MEDP0898	0.966689980728013	0.376450927282788	TRUE
MW0111300	0.874992847129763	0.00106819021679779	FALSE
MW0153817	0.356284122409677	4.41895947017901e-11	FALSE
MW0111236	0.590539502303946	1.48767516437984e-08	FALSE
MW0149270	0.943302474175611	0.0773537527979712	TRUE
MW0124185	0.787279141487614	1.46832549482492e-05	FALSE
MW0127209	0.937913929213424	0.0534500958263713	TRUE
MW0157146	0.886732495174663	0.00208444063999602	FALSE
MW0001832	0.871511472623598	0.000880524751964706	FALSE
MW0008753	0.96475777435224	0.332757839613325	TRUE
MW0063520	0.927181341285991	0.0259153470567175	FALSE
MW0006837	0.978221371179759	0.715873471899363	TRUE
MW0105135	0.972851195834788	0.54433534545552	TRUE
MW0140566	0.949326395650169	0.117211589561615	TRUE
MW0111086	0.96005679505903	0.244084753286041	TRUE
MW0149129	0.81130098819746	4.27147722952928e-05	FALSE
MW0001158	0.891624465933056	0.00277629570576631	FALSE
MW0146480	0.310782067233703	1.70225092128287e-11	FALSE
MW0005006	0.678222251220672	2.31864174029806e-07	FALSE
MW0142847	0.807857273966601	3.64955020424544e-05	FALSE
MW0110684	0.831566328587042	0.000111293180024454	FALSE
MW0141963	0.917674607670908	0.0138953792721827	FALSE
MW0118151	0.946937954801907	0.099394017401009	TRUE
MEDL02717	0.934256169336297	0.0416754515258576	FALSE
MW0004628	0.901068759256542	0.004895772662531	FALSE
MW0106025	0.547959723758456	4.48792008340786e-09	FALSE
MW0116708	0.751927076987295	3.41879845681743e-06	FALSE
MW0107658	0.802772312157805	2.90068727854524e-05	FALSE
MEDP1904	0.649909800130674	9.11854765008859e-08	FALSE
MW0146464	0.778250013945354	9.99759038875934e-06	FALSE
MW0008660	0.941938647667645	0.0704255969963604	TRUE
MW0002754	0.971571526944297	0.506138940639838	TRUE
MW0014012	0.708060229312747	6.55870675422404e-07	FALSE
MW0116938	0.946175500114268	0.0942985518613485	TRUE
MEDN0084	0.739909723382068	2.14046048945651e-06	FALSE
MEDN0155	0.905317522263321	0.00635779323745239	FALSE
MW0155569	0.741083344941932	2.23936576889687e-06	FALSE
MW0003776	0.941157276568438	0.0667445453485015	TRUE
MW0114014	0.954178023795587	0.163708095489663	TRUE
MW0108414	0.866748591375294	0.000678441717175244	FALSE
MW0109244	0.954749322805601	0.17024726360575	TRUE
MW0126915	0.942018094296913	0.0708112867634663	TRUE
MW0147716	0.482062816746026	8.06771909189651e-10	FALSE
MW0010700	0.97614559914051	0.648369974727697	TRUE
MW0011072	0.985848968552925	0.929085386396559	TRUE
MW0115687	0.945016499346948	0.0870521599440565	TRUE
MW0141784	0.703129157867246	5.49946967504294e-07	FALSE
MW0106103	0.91292468841334	0.010248805664183	FALSE
MW0124796	0.729743442546615	1.45443038398369e-06	FALSE
MW0006800	0.566035902009764	7.39461543897091e-09	FALSE
MW0006336	0.949249381198286	0.11659016365418	TRUE
ZINC3588955	0.807655814063524	3.61627522833174e-05	FALSE
MW0005532	0.78092145188533	1.11914732760441e-05	FALSE
MW0127400	0.865944003682824	0.000649471686521117	FALSE
MW0013723	0.773754852114794	8.28307330198362e-06	FALSE
MW0146937	0.867098491486082	0.000691465037028723	FALSE
MW0002339	0.972605980965155	0.536899498917759	TRUE
MW0116519	0.963269862840148	0.302062145472676	TRUE
MW0004114	0.731639661531129	1.56210283118278e-06	FALSE
MW0004996	0.770606692399675	7.26956564026241e-06	FALSE
MW0126804	0.948523428514474	0.110891315457489	TRUE
MW0122843	0.917339478035622	0.0135980095793048	FALSE
MW0122844	0.963893578765944	0.314622142635002	TRUE
ZINC1747831	0.861614776380876	0.000514560752497248	FALSE
MW0121668	0.932185596646924	0.0362329476009576	FALSE
MW0004036	0.955554300349511	0.179889400315621	TRUE
MW0110905	0.726771868877743	1.30119693280139e-06	FALSE
MW0147299	0.867441155291144	0.000704476260584213	FALSE
MW0169098	0.94195266766624	0.0704935039974354	TRUE
MW0110596	0.738344706462914	2.01570501175343e-06	FALSE
MW0120873	0.627873665989084	4.55439579849674e-08	FALSE
MW0108363	0.974834455065112	0.606200077213614	TRUE
MW0145126	0.928296242617945	0.0279132799679091	FALSE
MW0138315	0.885171684235363	0.00190420677653573	FALSE
MW0011333	0.954676274348909	0.169397301195469	TRUE
MW0121397	0.951734101602323	0.138384604113327	TRUE
MEDP1616	0.55986199732503	6.22573022467063e-09	FALSE
MW0155618	0.810366863411215	4.09238671756306e-05	FALSE
MW0149513	0.670662935459378	1.79856309701475e-07	FALSE
MW0123088	0.856797408892255	0.000398628046562112	FALSE
MW0156607	0.75282826278789	3.54283419801193e-06	FALSE
MW0013009	0.889616031574235	0.00246664510918958	FALSE
MW0009088	0.940078353212946	0.0619821726774051	TRUE
MEDP1655	0.870492337305031	0.000832458827459256	FALSE
MW0148488	0.946861724326558	0.098872359780994	TRUE
MEDL01957	0.915316165206145	0.0119391110200747	FALSE
MW0112967	0.886773014113628	0.00208935356301188	FALSE
MW0126629	0.966110833674427	0.362894297049233	TRUE
MW0015143	0.975657928003803	0.632602393981885	TRUE
MW0009912	0.96221070418718	0.281727974505947	TRUE
MW0109659	0.606402030264338	2.37328774282564e-08	FALSE
MW0062292	0.718686502334985	9.64583854940933e-07	FALSE
MW0118432	0.66109251596114	1.31066394628308e-07	FALSE
MW0102911	0.948672746660981	0.1120403528421	TRUE
MW0116827	0.92432552724435	0.0214492967254565	FALSE
MEDP1635	0.584734537678863	1.25760390435231e-08	FALSE
MEDN1230	0.948558489973384	0.111160060928731	TRUE
MW0105409	0.942520360538699	0.0732999585876494	TRUE
MEDP0129	0.937449608565687	0.0517826510024206	TRUE
MW0112754	0.705668890555994	6.02038589169409e-07	FALSE
MW0144900	0.920523584548844	0.0167167026420521	FALSE
MW0157118	0.854603140155679	0.000355331194500651	FALSE
MW0158073	0.941040947161372	0.0662135590743072	TRUE
MW0007563	0.927516541123598	0.0264998580105245	FALSE
MW0116894	0.904382723458541	0.00600060089720779	FALSE
MEDN0838	0.962662813129567	0.290256404067967	TRUE
MW0159807	0.642472189925172	7.1922374482252e-08	FALSE
MW0000469	0.931490282993522	0.0345751762209523	FALSE
MW0055436	0.985274471354449	0.917140360656947	TRUE
MW0004493	0.9415858972207	0.0687387969915643	TRUE
MW0157115	0.894540459933679	0.00330119240966601	FALSE
MW0146936	0.968331404401876	0.417021814338193	TRUE
MW0154932	0.938914627141254	0.0572340395135645	TRUE
MW0123703	0.820836646457336	6.65686329497134e-05	FALSE
MW0147255	0.772752082178473	7.94490845950058e-06	FALSE
MW0006346	0.822418921965114	7.17381121033808e-05	FALSE
MW0141708	0.941039953087256	0.0662090402592719	TRUE
MW0005323	0.959610245368656	0.236875490902253	TRUE
MW0106767	0.872220448240757	0.000915693077378134	FALSE
MW0006602	0.976566756484279	0.662041502750158	TRUE
MW0006713	0.593566174469027	1.62486131394066e-08	FALSE
MW0137814	0.966644069407474	0.37536179323881	TRUE
MW0124459	0.590159447108106	1.47133216027605e-08	FALSE
MW0111420	0.794517056845591	2.01119656522627e-05	FALSE
MW0120517	0.834797571554764	0.000130338571140554	FALSE
MW0008439	0.969310535931401	0.442720159208025	TRUE
ZINC152503	0.951540167154548	0.136547813610445	TRUE
MW0118076	0.975745639910212	0.635432236882527	TRUE
MW0146365	0.979157090474801	0.746057432676112	TRUE
MW0104472	0.912311346519883	0.00985722911706495	FALSE
MW0143448	0.777783653548203	9.80338941767381e-06	FALSE
MW0148485	0.896811288025631	0.0037823826228627	FALSE
MW0146869	0.833448329572333	0.000121996183093407	FALSE
MW0127440	0.745949073316873	2.70404713983825e-06	FALSE
MW0002321	0.965669384233572	0.352826294228808	TRUE
MW0107898	0.916929872460678	0.0132436088287992	FALSE
MW0117946	0.882203196987312	0.00160544065658853	FALSE
MW0055408	0.793107416610305	1.89078423050258e-05	FALSE
MW0112798	0.967581435541741	0.398091645210667	TRUE
MW0109545	0.609634961906932	2.61416067273572e-08	FALSE
MW0116898	0.982830624325478	0.856820573048442	TRUE
MW0123636	0.700234925721006	4.96337940337561e-07	FALSE
MW0146823	0.836777532556472	0.000143694010888595	FALSE
MW0147806	0.895509928709198	0.00349818502192819	FALSE
MW0147078	0.897111141725125	0.00385126594038566	FALSE
MW0053991	0.986982376169103	0.94980551207733	TRUE
MW0010420	0.827928250662757	9.33268320710931e-05	FALSE
MW0008525	0.960722961934687	0.255211939890613	TRUE
MEDL02347	0.482475211124289	8.15102769808866e-10	FALSE
MW0056883	0.683555822017221	2.77986881585666e-07	FALSE
ZINC1506908	0.916886810686205	0.0132069186234794	FALSE
MEDL02591	0.690547271296841	3.53627499487308e-07	FALSE
MW0009803	0.925702044494115	0.0234920330819988	FALSE
MEDP0020	0.88659741907621	0.00206815085344143	FALSE
MW0012540	0.958990370830127	0.227192010658516	TRUE
MW0154663	0.729402518419446	1.43591913543129e-06	FALSE
MW0126589	0.824504404123895	7.92110985128371e-05	FALSE
MW0003541	0.914978792128882	0.0116838787694494	FALSE
MW0007992	0.581842495423552	1.15728143926591e-08	FALSE
MW0002356	0.945678111498818	0.0911170289265502	TRUE
MW0053898	0.849874381099486	0.000278096765128454	FALSE
MW0169256	0.828965340943548	9.81115205200171e-05	FALSE
ZINC2560577	0.976200173159526	0.650139118785164	TRUE
ZINC59511024	0.91818732830413	0.0143636193400026	FALSE
MEDP0513	0.963645624685599	0.309576339680653	TRUE
MW0011966	0.958057895131166	0.213313846212902	TRUE
MEDN1139	0.96435175214072	0.32413029808827	TRUE
MW0141455	0.943885393316541	0.0805226546560142	TRUE
MW0114813	0.958573536366297	0.220887566548695	TRUE
MW0121403	0.95266237966673	0.147517595242153	TRUE
MW0103818	0.664247238279388	1.45386946689399e-07	FALSE
MW0144243	0.95936579060475	0.23301216812447	TRUE
MW0005916	0.958214051426353	0.215581498782915	TRUE
MW0121842	0.555249500277457	5.48036266461055e-09	FALSE
MW0006405	0.303311422474418	1.46164034433696e-11	FALSE
MW0145596	0.623094602768508	3.93135454012128e-08	FALSE
MW0008036	0.811210556703337	4.25378181504644e-05	FALSE
MW0007932	0.832051055104031	0.000113951003011561	FALSE
MW0061037	0.803196657824826	2.95645776776415e-05	FALSE
MW0056748	0.841503356215253	0.000181796960197992	FALSE
MW0013154	0.956374096660483	0.190245105484555	TRUE
MW0103982	0.926636588741297	0.0249939442319053	FALSE
MW0108240	0.674513104922741	2.04602762757257e-07	FALSE
MW0009644	0.940318789199851	0.0630124605431216	TRUE
MW0006739	0.760408736971163	4.79554968748419e-06	FALSE
MW0121713	0.906447211411881	0.00681963991048785	FALSE
MEDP1132	0.682855490881318	2.71414114498583e-07	FALSE
MW0119383	0.885581141467891	0.00194983160101291	FALSE
MW0119377	0.790382832480952	1.6791796690689e-05	FALSE
MW0110551	0.887803225142811	0.00221847735699084	FALSE
MW0000001	0.972076249067501	0.521020876597355	TRUE
MW0049151	0.761469371192684	5.00522649570798e-06	FALSE
MW0120247	0.983249803637552	0.868141280801898	TRUE
MW0120174	0.913876930252488	0.0108895236764985	FALSE
MW0107589	0.666533447658512	1.5679260561118e-07	FALSE
MEDN0739	0.860268553585378	0.000478939288436286	FALSE
MW0147786	0.89332105957068	0.00306993645535551	FALSE
MW0155067	0.956180906934139	0.187754739160115	TRUE
MW0123418	0.658904723411734	1.22014945953207e-07	FALSE
MW0148690	0.9661349025586	0.363449821746679	TRUE
MW0016046	0.984159323190165	0.89139494097998	TRUE
MEDN1138	0.827567502179687	9.17210433570083e-05	FALSE
MW0117284	0.977674806469092	0.698111715087642	TRUE
MEDN0827	0.607246660013777	2.43386866704879e-08	FALSE
MW0133346	0.933552544336	0.0397368001644923	FALSE
MW0003798	0.938618194806218	0.0560852933873499	TRUE
MW0142104	0.926024649645702	0.0239995488457392	FALSE
MW0014993	0.751406930489047	3.34930718168196e-06	FALSE
MEDP1644	0.97250850197034	0.533958335517302	TRUE
MEDP0125	0.916865655177813	0.0131889324979533	FALSE
MEDP0142	0.946467860799839	0.09622058614856	TRUE
MW0117246	0.816953032914732	5.54838446793825e-05	FALSE
MW0001589	0.960624950538517	0.253546464052012	TRUE
MW0123507	0.940901941967436	0.0655847242892732	TRUE
ZINC151786	0.533605766104913	3.04686728770217e-09	FALSE
MW0130938	0.822227023505472	7.10890773357203e-05	FALSE
MW0008038	0.926581819001083	0.0249032164361318	FALSE
MW0056775	0.762119635067752	5.13855979767672e-06	FALSE
MW0063530	0.980301321673436	0.782241874778536	TRUE
MW0116379	0.700025065723729	4.92671863088314e-07	FALSE
MW0006166	0.960399530587665	0.249753280255223	TRUE
ZINC13378429	0.951137005826705	0.132805810134657	TRUE
MEDP1131	0.969391128489476	0.444884331105997	TRUE
MW0000801	0.94925893685107	0.116667089352688	TRUE
MEDN0054	0.529573130509493	2.73663504052974e-09	FALSE
MW0008151	0.73203294454639	1.5854724481467e-06	FALSE
MW0123217	0.924561976436743	0.0217865190635447	FALSE
MW0153421	0.455136852328843	4.17326048498827e-10	FALSE
MW0107590	0.839839624343919	0.000167285486373905	FALSE
MW0143455	0.899782628295232	0.0045268491756413	FALSE
MEDP1294	0.865117539932155	0.000621075919706189	FALSE
MW0006544	0.87140445109461	0.000875341681398663	FALSE
ZINC21994919	0.944731454083909	0.0853578089806337	TRUE
MW0109275	0.948471554566522	0.110494891230226	TRUE
MW0126705	0.945267968710753	0.0885751353801674	TRUE
MW0138007	0.723207743065266	1.13961786809205e-06	FALSE
MW0006848	0.945964152295776	0.0929332217573318	TRUE
MW0123231	0.96370447443393	0.310767604538191	TRUE
MEDP0507	0.690525813169518	3.53364601298273e-07	FALSE
MW0000863	0.970657881205894	0.479851692222273	TRUE
MW0016983	0.785602895512872	1.36628795479277e-05	FALSE
MW0145970	0.949742204356443	0.120624029899888	TRUE
MW0002701	0.979312045013764	0.75101382351916	TRUE
MW0119068	0.845348717699796	0.00022069713290376	FALSE
MW0111171	0.850692198572731	0.000290061806673759	FALSE
MW0121721	0.422776539080231	1.94455660811784e-10	FALSE
MW0110660	0.959763632992876	0.239329550192196	TRUE
MW0005919	0.94911660556296	0.115526489358676	TRUE
MW0168859	0.940965229752434	0.0658702668287864	TRUE
MEDN1492	0.668361142478958	1.66589539907344e-07	FALSE
MEDL00926	0.982061948224917	0.835190579771808	TRUE
MW0120561	0.96884817677335	0.430447452276499	TRUE
MW0142699	0.890276177056766	0.00256417927369459	FALSE
MW0009165	0.578046904489088	1.03824214294903e-08	FALSE
MW0149143	0.766253881202557	6.0792428589588e-06	FALSE
MW0119590	0.945640009170902	0.0908778172780092	TRUE
ZINC391975	0.949393922438555	0.1177591690369	TRUE
MW0107900	0.940956675921672	0.0658315994358637	TRUE
MEDN1016	0.882090269717646	0.00159510552152215	FALSE
MW0007573	0.58570493012123	1.29328702029883e-08	FALSE
MEDL01841	0.943790707393051	0.079999094227495	TRUE
MEDP0213	0.980032120174201	0.773825158583997	TRUE
MW0106134	0.93908578875669	0.0579083019229119	TRUE
MEDN0153	0.868668659375279	0.000753258352668715	FALSE
MW0122717	0.860951256545576	0.000496665006799623	FALSE
MW0118631	0.571530327878392	8.62982851389456e-09	FALSE
MW0006955	0.966090382958111	0.362422818199555	TRUE
MW0120241	0.988435637722808	0.970596636403499	TRUE
MW0119107	0.983159825530913	0.865741546875766	TRUE
MEDP1476	0.798180085895454	2.363718328249e-05	FALSE
MW0110745	0.737301204201356	1.93681441435074e-06	FALSE
MW0125095	0.890663725043643	0.0026233332819188	FALSE
MW0004639	0.95915770294711	0.229769389687989	TRUE
MW0118280	0.739444474947548	2.10254139204064e-06	FALSE
MW0054285	0.973862371243559	0.57552350407425	TRUE
MW0007900	0.896658852398673	0.0037478653623658	FALSE
MW0106215	0.768408381991583	6.64026780797981e-06	FALSE
MW0106722	0.845807585757768	0.000225897927923405	FALSE
MW0145175	0.836700123204832	0.000143145463384556	FALSE
MW0106563	0.969548204956007	0.449123465817686	TRUE
MW0124173	0.932815581611542	0.0378061795827201	FALSE
MW0112843	0.947358499900804	0.102321928474632	TRUE
MW0002726	0.899641005755496	0.00448805935544077	FALSE
MW0117549	0.949060764490631	0.115082032693093	TRUE
MW0011891	0.573939756163657	9.23842173479627e-09	FALSE
MW0000982	0.975119800384389	0.615311756874315	TRUE
MW0118839	0.950415923212568	0.126363461485663	TRUE
MW0138309	0.979985259528892	0.772353250234275	TRUE
MW0118431	0.924905661497758	0.0222865969608437	FALSE
MW0051263	0.963558836803157	0.307826687800429	TRUE
MW0139994	0.755915154063462	4.00509508810945e-06	FALSE
MW0015961	0.718903695878664	9.72306160965906e-07	FALSE
MW0125406	0.939580377523805	0.059902810034023	TRUE
MW0116258	0.833331522122051	0.000121301095105737	FALSE
MW0141212	0.881720584716932	0.00156176217683425	FALSE
MW0106691	0.387601451439856	8.7580390737204e-11	FALSE
MW0104385	0.95505841808205	0.173889430991884	TRUE
MEDL01793	0.906025758121495	0.00664332871216981	FALSE
MW0148672	0.922385238960791	0.0188800476588776	FALSE
MEDL01811	0.946869050128343	0.0989223718015303	TRUE
MW0063707	0.985930024886141	0.930694447311962	TRUE
MW0111341	0.946891147768126	0.0990733826283436	TRUE
MW0152147	0.978399291090275	0.721639595987513	TRUE
MW0000427	0.643288695060804	7.38094658043928e-08	FALSE
MW0132847	0.957590632944703	0.206661048360743	TRUE
MW0132848	0.879559264598498	0.00138104494341011	FALSE
MW0002386	0.789908733615646	1.64499739828051e-05	FALSE
MW0151809	0.621670519364343	3.7636045335098e-08	FALSE
MW0000353	0.474848085402987	6.74651428999308e-10	FALSE
MW0142635	0.897517797702479	0.00394681124945361	FALSE
MW0052594	0.864644573806405	0.000605420717134561	FALSE
MW0115457	0.622309463153353	3.83791533338011e-08	FALSE
MW0105126	0.969073216887028	0.436390289678092	TRUE
MW0017090	0.783764520080518	1.26296242207861e-05	FALSE
MW0157176	0.716063166147397	8.76268383752837e-07	FALSE
MW0147347	0.742565284285969	2.37121292403177e-06	FALSE
MW0055414	0.93317304658615	0.0387301925439248	FALSE
MEDL02604	0.922180482947611	0.0186283761793017	FALSE
MEDN0283	0.932866249641765	0.0379357494521541	FALSE
MEDL02152	0.729264585199503	1.42850070556848e-06	FALSE
MW0009531	0.97229277755057	0.527480034888987	TRUE
MW0054784	0.973036529755787	0.549989810588747	TRUE
MW0054696	0.828971925812521	9.81427186426677e-05	FALSE
MEDP1002	0.857164761443742	0.000406407649065305	FALSE
MEDP0305	0.932837689574967	0.0378626582552804	FALSE
MW0127405	0.985426083651035	0.920383465134234	TRUE
MEDP0029	0.920704867800207	0.016915455079245	FALSE
MEDN0006	0.952769060359878	0.148604241843263	TRUE
MW0119981	0.92269435832463	0.019266761808107	FALSE
MW0102922	0.980462808277384	0.787256939380788	TRUE
MW0106579	0.976216897477282	0.650681437756349	TRUE
MW0001042	0.868026479479621	0.000727305782139039	FALSE
MW0104058	0.86203413688099	0.000526223099624234	FALSE
MW0156300	0.963556963294813	0.307789011546086	TRUE
MW0001082	0.972584204829874	0.536241725825722	TRUE
MEDN0327	0.954320661386942	0.165317650927918	TRUE
MW0117505	0.80169219887269	2.76370343678746e-05	FALSE
MW0125094	0.922020010908712	0.0184335924537762	FALSE
MW0011875	0.939026098360661	0.0576722409084002	TRUE
MW0006597	0.910986779950843	0.00906435786779282	FALSE
MW0006251	0.878381508528924	0.00129202138280023	FALSE
MEDP1589	0.794442053419313	2.00458922080767e-05	FALSE
MW0107478	0.351528692714075	3.99105590258213e-11	FALSE
MW0146483	0.902034933978127	0.00519375829946775	FALSE
MW0117734	0.885194110310988	0.00190667615250803	FALSE
MW0012942	0.950649363000524	0.128414544756768	TRUE
MW0010702	0.860583046621047	0.000487019952152357	FALSE
MW0063498	0.92848871259282	0.0282741306677744	FALSE
MW0055316	0.969140217852507	0.438170857514486	TRUE
MW0149071	0.777537507093294	9.70250451811184e-06	FALSE
MW0012960	0.983301229714123	0.869505175743547	TRUE
MW0012975	0.853246972371087	0.000331089327067915	FALSE
MW0147863	0.959427912830657	0.233988406113539	TRUE
MW0116066	0.973847403908042	0.575056113252878	TRUE
MW0119109	0.896299371867889	0.00366777774419726	FALSE
MW0127068	0.898236161004196	0.00412177056247104	FALSE
MW0158019	0.697497191400308	4.50693314632231e-07	FALSE
MEDN1131	0.918256042099236	0.0144276198563312	FALSE
MW0110530	0.844409070177689	0.000210439483656384	FALSE
MW0127118	0.861204101440768	0.000503405350910453	FALSE
MW0111030	0.652714896265948	9.98047656605765e-08	FALSE
MW0132544	0.915951424069475	0.0124357468197473	FALSE
MW0168969	0.958791285835584	0.224160404865093	TRUE
MW0052477	0.839791639325611	0.000166885639297167	FALSE
MW0119478	0.936888879727233	0.0498401261083054	FALSE
MW0114561	0.317742663977269	1.96399589502065e-11	FALSE
MW0119247	0.892207828027118	0.00287375838232983	FALSE
MW0155513	0.950672040557423	0.128615542580086	TRUE
MW0151736	0.922462164952928	0.0189755175672123	FALSE
MW0000593	0.646088136776055	8.06863194291382e-08	FALSE
MW0118973	0.698456468339516	4.66160016703294e-07	FALSE
MW0122130	0.645408688045514	7.8957326443989e-08	FALSE
MW0117421	0.713129427416391	7.8753690190508e-07	FALSE
MW0146707	0.9721645989952	0.523651094496147	TRUE
MEDP0053	0.930767072301829	0.032934249172353	FALSE
MEDN1015	0.962868567632712	0.294212032028347	TRUE
MEDP0546	0.98528671230261	0.917404579099158	TRUE
MW0007588	0.861531653915228	0.000512281862425682	FALSE
MW0009518	0.863214166914244	0.000560569463464655	FALSE
MEDP0514	0.978340530350025	0.719736339206997	TRUE
MW0006548	0.961800945306663	0.274190213445914	TRUE
ZINC8585850	0.798108036095751	2.35618568824663e-05	FALSE
MW0007011	0.845282088001479	0.000219952579579216	FALSE
ZINC2083220	0.852419018333507	0.000317157121019679	FALSE
MW0114670	0.967759634212143	0.402529863674341	TRUE
MEDP0426	0.961418265542757	0.267313001246637	TRUE
MW0149072	0.823648977774816	7.60505105486955e-05	FALSE
MW0002449	0.884956793960106	0.00188071587099675	FALSE
MW0014906	0.832328784386879	0.00011550410086414	FALSE
MW0138438	0.967485453615793	0.395716598257668	TRUE
MW0103663	0.755939611718905	4.00900284322191e-06	FALSE
MW0147790	0.679311421558016	2.40579199623698e-07	FALSE
MW0112815	0.958859119856353	0.225189125854465	TRUE
MEDN1561	0.837731024419009	0.000150636709596253	FALSE
MW0121748	0.980022943923808	0.773537082184615	TRUE
MW0147733	0.944000218523464	0.0811622385123492	TRUE
MW0014136	0.910253307832759	0.00865447872528601	FALSE
MW0123986	0.784834410092894	1.32204573697252e-05	FALSE
MW0147038	0.926085565056599	0.0240966579815485	FALSE
ZINC12410372	0.952965316882617	0.150623751244939	TRUE
MEDL00352	0.924798704412132	0.022129695896362	FALSE
MW0118787	0.971306117706505	0.498414221253129	TRUE
MW0122313	0.912462975664759	0.00995254482299895	FALSE
MW0154659	0.916349742471699	0.0127581857122327	FALSE
MW0111075	0.854414038403786	0.000351840882255897	FALSE
MW0138770	0.547692387754179	4.4553389033489e-09	FALSE
MW0012171	0.727031781225687	1.31389182833642e-06	FALSE
MW0117733	0.700116819400738	4.9427118862853e-07	FALSE
MW0138892	0.864051782108909	0.000586388027736283	FALSE
MW0151874	0.895433153854325	0.00348214022027341	FALSE
MW0134163	0.67674447176919	2.20569258566191e-07	FALSE
MW0126686	0.947826173581008	0.105679605168913	TRUE
MW0010022	0.894952980493265	0.00338354111229953	FALSE
MW0154527	0.969917506913085	0.45919922021938	TRUE
MW0063767	0.952154216686159	0.142447195168698	TRUE
MW0111631	0.917016662305859	0.0133178827918892	FALSE
MW0122860	0.929315146555075	0.0298796738261367	FALSE
MW0142355	0.931980102602843	0.0357345912275724	FALSE
MW0153753	0.972678405652124	0.539090199172432	TRUE
MW0109014	0.934453125955071	0.0422354586248592	FALSE
MW0001535	0.883401831415906	0.00171961892395678	FALSE
MW0001751	0.626510627027068	4.366729592247e-08	FALSE
MW0118914	0.969505109345654	0.447957641221864	TRUE
MW0054245	0.949033201316519	0.114863276560907	TRUE
MW0137982	0.980630680372611	0.792441334032988	TRUE
MW0121469	0.944358549383026	0.083191463486368	TRUE
MW0116477	0.979859445350842	0.768392007685944	TRUE
MW0054123	0.968159131817082	0.412615184885186	TRUE
MW0117631	0.691846416523364	3.69935718806302e-07	FALSE
MW0123806	0.976443636626478	0.658040715528378	TRUE
MW0007039	0.94487690993183	0.0862182124939933	TRUE
MEDN1129	0.55617510537942	5.62202194334914e-09	FALSE
MW0129697	0.963381272123151	0.304273448319331	TRUE
MW0104173	0.953672193945691	0.158121583306496	TRUE
MW0005611	0.965155220341803	0.341388132056829	TRUE
MEDN1022	0.892911149150952	0.00299610057241473	FALSE
MW0151207	0.78670346319965	1.43240081327963e-05	FALSE
MW0146958	0.871163941209285	0.000863811433263416	FALSE
MW0111098	0.524250027655197	2.37716466877866e-09	FALSE
MW0121639	0.896208308542315	0.0036477787336721	FALSE
MEDN0419	0.977297658958828	0.685831892924821	TRUE
ZINC4172337	0.798721891334782	2.42118711401932e-05	FALSE
MW0114602	0.982039787793841	0.834551644335076	TRUE
MW0147333	0.929373410342052	0.0299963887660207	FALSE
MEDP0171	0.956927463276875	0.197553185523608	TRUE
MEDP0160	0.951134441382097	0.132782334103165	TRUE
MEDP1188	0.893550682449917	0.00311213704667378	FALSE
MW0000132	0.971922644490311	0.51646564872647	TRUE
MW0154710	0.902747956432578	0.00542592617854968	FALSE
MW0145209	0.639654332583736	6.57914144107153e-08	FALSE
MW0006861	0.962152455396852	0.280645395225029	TRUE
MW0002382	0.365132569098433	5.34846075878099e-11	FALSE
MW0152737	0.774376882323635	8.50047674269876e-06	FALSE
MW0146642	0.921306991827399	0.0175935718459062	FALSE
MW0126896	0.77944518675055	1.05141265400496e-05	FALSE
MEDN1012	0.97014135370172	0.465380251125123	TRUE
MW0062243	0.92096746440509	0.0172077612255204	FALSE
MW0006214	0.858548021925641	0.000437178009362692	FALSE
MW0123838	0.720691058994743	1.03839420634149e-06	FALSE
MW0146376	0.95663801543822	0.193697998566544	TRUE
MW0118601	0.872870556696288	0.000949251956563988	FALSE
MW0054304	0.781636814888719	1.15361899327774e-05	FALSE
MW0147056	0.947334716229634	0.102154057927237	TRUE
MW0008567	0.777022717492981	9.49505266055081e-06	FALSE
MW0111668	0.95994452556857	0.242253585102209	TRUE
MW0116858	0.98048957437177	0.788085580008339	TRUE
MW0151706	0.968686379992028	0.426210755264861	TRUE
MW0115413	0.967762996895627	0.402613973532182	TRUE
MW0125895	0.910880173030024	0.00900353501252362	FALSE
MW0156361	0.883146719926618	0.00169461639747346	FALSE
MW0149165	0.96015591444406	0.245711928519842	TRUE
MW0120537	0.896341782485811	0.00367713137085204	FALSE
MW0007395	0.936185628419478	0.0475095046143306	FALSE
MW0155474	0.94578184177069	0.091771484040848	TRUE
MW0144919	0.879079029175488	0.00134398432082773	FALSE
MW0117302	0.672892256481918	1.93772897078913e-07	FALSE
MW0061670	0.893116647274012	0.00303287851055709	FALSE
MW0005020	0.631907090677241	5.161275742283e-08	FALSE
MW0126047	0.842472287268296	0.000190858642718647	FALSE
MW0116414	0.981184418523776	0.809311043792538	TRUE
MW0108426	0.835909988248688	0.000137671693226813	FALSE
MW0015772	0.563165296026643	6.82473390819645e-09	FALSE
MW0131473	0.970671565098432	0.480238975942237	TRUE
MW0152705	0.956804550397795	0.195907303036823	TRUE
MEDL01878	0.960634677647722	0.253711312901312	TRUE
MW0119513	0.848009718208346	0.000252730735060716	FALSE
MW0141842	0.969287584842356	0.442105196571237	TRUE
MW0149051	0.920782784203224	0.0170016396597882	FALSE
MEDN0407	0.951238318172967	0.133736546594123	TRUE
MW0149096	0.448843891684181	3.58882846744061e-10	FALSE
MEDP1243	0.867498718626731	0.000706687342732093	FALSE
MW0005845	0.970409869933311	0.472867189848874	TRUE
MW0009810	0.968966850496698	0.433574130853588	TRUE
MW0115319	0.983763494755339	0.881506598536666	TRUE
MEDP1621	0.794603418287307	2.01883308338493e-05	FALSE
MEDP0428	0.960124259084944	0.245191192102442	TRUE
MW0012673	0.881356703657458	0.00152966282233669	FALSE
MW0115141	0.945079735337197	0.0874326286367806	TRUE
MEDN1649	0.974970426115988	0.610536552842951	TRUE
MEDP0086	0.962324867644127	0.283860443985268	TRUE
MW0150781	0.974825549894742	0.605916420824912	TRUE
MW0147348	0.830517262058501	0.000105763575438741	FALSE
MEDN0305	0.958889127426085	0.225645592993069	TRUE
MW0114053	0.891114364127731	0.00269393898393269	FALSE
MW0103135	0.841813732877761	0.000184648942691604	FALSE
MW0151269	0.749185195830281	3.06888783512654e-06	FALSE
MW0153328	0.763531701841871	5.44122018563447e-06	FALSE
MW0154902	0.687479480251283	3.18058638842484e-07	FALSE
MW0116311	0.900271466106151	0.00466348524739995	FALSE
MW0142278	0.941010475105726	0.0660751837405596	TRUE
MW0121894	0.964298401502091	0.32301077653285	TRUE
MW0149137	0.86663060132437	0.000674108978028625	FALSE
MW0115358	0.398893449128827	1.12743646287756e-10	FALSE
MW0102864	0.581387425607781	1.1422798994171e-08	FALSE
MW0063732	0.911416162606642	0.00931375298848939	FALSE
MW0123166	0.942927633250766	0.0753832088164925	TRUE
MW0014888	0.919676083764275	0.0158194943362289	FALSE
MW0009275	0.860150781647574	0.000475949935584533	FALSE
MW0141122	0.669812630927607	1.74829935245256e-07	FALSE
MEDP1126	0.980560292421741	0.790271248452872	TRUE
MW0105128	0.965604114205723	0.351357132287092	TRUE
MW0103203	0.937337253458548	0.0513872702282162	TRUE
MW0014699	0.906878034792098	0.00700498303328524	FALSE
MW0015172	0.911666110348577	0.00946224766136089	FALSE
MW0145160	0.920663075777056	0.0168694170982408	FALSE
MW0110608	0.45826314514326	4.50004885769601e-10	FALSE
MW0106206	0.612386932165602	2.8395144942763e-08	FALSE
MW0121891	0.96189060995129	0.275824193562825	TRUE
MW0151728	0.88493166225962	0.00187798869779579	FALSE
MW0002899	0.935070088286192	0.0440405684693972	FALSE
MW0007197	0.955428746150808	0.178351749943139	TRUE
MW0006000	0.819480374666899	6.24518479738778e-05	FALSE
MW0154393	0.552207825789015	5.04073905317152e-09	FALSE
MW0006850	0.528815131559558	2.68213295033667e-09	FALSE
MW0103832	0.701086758017852	5.11517445621113e-07	FALSE
MW0120761	0.951198534406252	0.13337029719148	TRUE
MW0055183	0.980398915436271	0.785275886996599	TRUE
MW0113836	0.827431458751304	9.11231100166004e-05	FALSE
MW0105946	0.73391076773763	1.70226885182294e-06	FALSE
MW0158021	0.982576003165048	0.849774903781676	TRUE
MW0104962	0.691073643925033	3.60141597451634e-07	FALSE
MEDP1597	0.986312895705161	0.938033289349531	TRUE
MW0000250	0.906196934467845	0.00671435161221353	FALSE
MW0000283	0.861172532459133	0.000502558508769887	FALSE
MW0117761	0.979155295156814	0.745999922915785	TRUE
MW0109803	0.92404422181661	0.0210551979121097	FALSE
MEDP1308	0.562301821856942	6.66251478411542e-09	FALSE
MW0115322	0.923310693861343	0.0200627677794938	FALSE
MW0147846	0.822472223597571	7.19195008549585e-05	FALSE
MW0147959	0.955311827187279	0.176931184496058	TRUE
MW0147398	0.96800212710691	0.40862929694911	TRUE
MEDP0011	0.908130132364169	0.00757443928221335	FALSE
MEDN0011	0.969031952720751	0.435296239411263	TRUE
MEDP0054	0.505009943736677	1.44118735125338e-09	FALSE
MW0007258	0.975157955081906	0.616533304588419	TRUE
MW0137739	0.639197294293817	6.48501729215351e-08	FALSE
MW0121542	0.963538242512298	0.307412754226725	TRUE
MEDL02011	0.965796660539444	0.355705538670799	TRUE
MEDN0018	0.94690783880664	0.0991875992749394	TRUE
MEDN0003	0.961834400813153	0.274798872785076	TRUE
MW0158034	0.922958092621017	0.0196032538578729	FALSE
MEDN1446	0.866643931693914	0.000674597011634972	FALSE
MW0123382	0.971367893050733	0.500205842833883	TRUE
MW0108337	0.86560021587986	0.000637495994911114	FALSE
MW0151760	0.684390527895016	2.8604113363415e-07	FALSE
MW0117104	0.984143080102782	0.890996516564063	TRUE
MW0124515	0.905038777993367	0.00624899219384844	FALSE
MW0001309	0.826179440656655	8.58105013651877e-05	FALSE
MW0140696	0.954501432148636	0.167379488434056	TRUE
MW0159464	0.883196787781609	0.00169949280924137	FALSE
MW0149273	0.631431407713274	5.08546360507809e-08	FALSE
MW0123795	0.767014884288408	6.2714444452232e-06	FALSE
MW0123958	0.9829415272508	0.859850205655532	TRUE
MW0010965	0.9258458211995	0.0237168208279246	FALSE
MW0007650	0.977622912907691	0.696422732202043	TRUE
MW0153313	0.95736183601121	0.203474990723127	TRUE
MW0054663	0.932406589455867	0.0367769445822558	FALSE
MW0118049	0.951659018860868	0.137670618078551	TRUE
MW0148248	0.812719614488326	4.55952705637152e-05	FALSE
MW0120958	0.794613129743802	2.01969374008293e-05	FALSE
MW0127081	0.512474431461199	1.74727851639939e-09	FALSE
ZINC16052656	0.93948416198866	0.0595093606509393	TRUE
MW0125636	0.951697010294971	0.138031437363896	TRUE
MW0146919	0.987396418538151	0.956396986487788	TRUE
MW0154497	0.982193314857623	0.83896132895134	TRUE
MW0000724	0.970620280185804	0.478788530290286	TRUE
MW0108496	0.78885182423944	1.5714212542509e-05	FALSE
MEDP1685	0.983351776165186	0.870840259346128	TRUE
MW0108210	0.926206461441863	0.0242906037467086	FALSE
MW0114738	0.647425734838643	8.42079476336482e-08	FALSE
MW0159603	0.448585441631337	3.56674906864533e-10	FALSE
MW0169213	0.964542477198921	0.328159303190189	TRUE
MW0016060	0.689756234891608	3.44071193074284e-07	FALSE
MW0126866	0.94938825638559	0.117713125042347	TRUE
MW0150605	0.950717633173391	0.129020584259811	TRUE
MW0155719	0.922088581690486	0.018516562514956	FALSE
MW0115783	0.942160242571121	0.0715067543997274	TRUE
MW0153822	0.958587136308796	0.22109067096675	TRUE
MW0126267	0.901399363346705	0.00499565054744089	FALSE
MW0123228	0.872189651564051	0.000914134880489251	FALSE
MW0122983	0.954619890486349	0.168744039330232	TRUE
MW0000856	0.968308004251619	0.416421221082778	TRUE
MW0156161	0.958351065374209	0.217589686570112	TRUE
MEDL01977	0.900704402869815	0.00478813759943802	FALSE
MW0153390	0.862898086199668	0.00055114240735365	FALSE
MEDN0795	0.706408774175596	6.18176815804498e-07	FALSE
MW0006233	0.754233973901499	3.74591413055781e-06	FALSE
MW0118753	0.949231050521881	0.116442737729104	TRUE
MW0154492	0.813024718722604	4.62412825858408e-05	FALSE
MW0000323	0.959613573540074	0.236928492585474	TRUE
MW0103630	0.819154873106653	6.15045779725286e-05	FALSE
MW0124333	0.94775310394973	0.10514781775383	TRUE
MW0054778	0.832011882323792	0.000113733732708433	FALSE
MEDL01897	0.923334879202377	0.0200946967353207	FALSE
MW0002932	0.908155332528183	0.00758638956058514	FALSE
MW0108928	0.959368507877308	0.233054790953687	TRUE
MW0138806	0.978150066865828	0.713560004152154	TRUE
MW0156152	0.969655871159856	0.452045188925292	TRUE
MW0126521	0.704562699033893	5.78736031913959e-07	FALSE
MW0120912	0.641879865089397	7.05853125296914e-08	FALSE
MEDN0350	0.69828387653601	4.6333641226244e-07	FALSE
MW0121093	0.89839178558431	0.00416074313299996	FALSE
MW0114365	0.950584795806195	0.127843965102053	TRUE
MW0144436	0.931322064787478	0.0341860672879635	FALSE
MW0104487	0.896760679362994	0.00377088574991459	FALSE
MW0009262	0.976611148577212	0.663484715494167	TRUE
MW0102961	0.967931219244963	0.406838614280741	TRUE
MW0122620	0.940754446074379	0.0649241498611983	TRUE
MEDP1624	0.937453289191896	0.0517956560661477	TRUE
MW0110862	0.945929627905969	0.0927120900500335	TRUE
MW0155461	0.790499066999139	1.68767448750491e-05	FALSE
MW0142631	0.927826497639055	0.0270525886193567	FALSE
MW0000653	0.785222213256175	1.34417893954721e-05	FALSE
MW0048992	0.93059929825354	0.0325652742623232	FALSE
MW0106139	0.973052119552904	0.550466772036921	TRUE
MW0115875	0.560382860613113	6.31637601175577e-09	FALSE
MW0052489	0.975849717144397	0.638793759570499	TRUE
MW0143715	0.287406278939518	1.06065101160213e-11	FALSE
MW0004480	0.951762649739133	0.138657031006242	TRUE
MW0118452	0.976596188858716	0.662998328330652	TRUE
MW0116150	0.885968735252262	0.00199408818750981	FALSE
MW0118410	0.94611965310453	0.0939358224121472	TRUE
MW0111588	0.980620719870714	0.792134579177686	TRUE
MW0008580	0.974799757428375	0.60509510303675	TRUE
MW0143734	0.966915547971926	0.381838111805495	TRUE
MW0150750	0.699711214590804	4.87242464495853e-07	FALSE
ZINC6920423	0.846191799469342	0.000230352607500693	FALSE
ZINC38141452	0.891211214922819	0.00270937448650698	FALSE
MEDL02333	0.908900807863029	0.00794905108339333	FALSE
MW0055180	0.983750941840397	0.881187013712771	TRUE
MW0013536	0.979592832190233	0.759955301372559	TRUE
MW0110918	0.86128061056834	0.000505464004510385	FALSE
MW0012222	0.958869665517891	0.225349446053814	TRUE
MW0103975	0.961298713068569	0.265196316098907	TRUE
MW0002069	0.700289839794877	4.97301995152843e-07	FALSE
MW0116664	0.844922866518842	0.000215984109899591	FALSE
MW0052770	0.984607114626994	0.902121226250967	TRUE
MW0121396	0.848845370566232	0.000263780946449022	FALSE
MEDP1230	0.750755162377996	3.26433541310732e-06	FALSE
MW0110574	0.929940340827986	0.0311571525783876	FALSE
MW0054299	0.543002757120727	3.92256264733734e-09	FALSE
MEDN0420	0.901450251852328	0.0050112145490572	FALSE
MW0169258	0.815688072331493	5.23104416156278e-05	FALSE
MW0001040	0.633063031744671	5.3505178523968e-08	FALSE
MW0001339	0.973518974123667	0.56484177106604	TRUE
MW0124001	0.492281694552705	1.04235667567264e-09	FALSE
MW0006572	0.828972681546129	9.81462998683833e-05	FALSE
MEDP1122	0.860072033712135	0.000473962157859567	FALSE
MEDP0430	0.808479685228597	3.75442010184119e-05	FALSE
MW0103868	0.972970667794048	0.54797705134617	TRUE
MW0153330	0.927862869803393	0.0271182328447566	FALSE
MW0105414	0.896453165174994	0.00370181708103729	FALSE
MW0127074	0.491509991036625	1.02226091049542e-09	FALSE
MW0127066	0.78902538713733	1.58326030167858e-05	FALSE
MW0009820	0.835763841081093	0.00013668380296564	FALSE
MW0121904	0.91054902372077	0.00881733037840552	FALSE
MW0119750	0.972234143822274	0.525726632839864	TRUE
MW0157973	0.950216593329073	0.124637751420679	TRUE
MW0124481	0.95340813337014	0.15527916233744	TRUE
MW0009533	0.935877425483455	0.0465238006980042	FALSE
MW0103594	0.977957498471612	0.707305837482085	TRUE
MW0055129	0.966378637288087	0.369113840432746	TRUE
MW0113734	0.972105650259024	0.521895345781422	TRUE
MEDP0272	0.905844215486229	0.0065688703327203	FALSE
MW0103493	0.702905847455153	5.45600400738968e-07	FALSE
MW0103940	0.754578217985929	3.79750137725968e-06	FALSE
MW0002637	0.918346207605324	0.0145120552130213	FALSE
MW0001090	0.853274041678173	0.000331555648761712	FALSE
MW0112305	0.701185363633831	5.13306010920426e-07	FALSE
MW0137733	0.845081268869662	0.000217724602313274	FALSE
MW0105040	0.447077950153696	3.44077845431714e-10	FALSE
MW0147220	0.979370614977893	0.752883338127487	TRUE
MW0156401	0.985234652357762	0.916278006976483	TRUE
MEDL02295	0.975757896210397	0.635827891394742	TRUE
MW0143276	0.86246006381012	0.000538355495236258	FALSE
MW0143189	0.671544110304686	1.85226529784641e-07	FALSE
MW0014338	0.317965365872358	1.97303720591106e-11	FALSE
MW0012963	0.856657351320504	0.000395703715212391	FALSE
MW0110626	0.579037292932072	1.06800292378822e-08	FALSE
MW0120817	0.97858050528026	0.727501510403596	TRUE
MW0115785	0.396041003244134	1.05743103825679e-10	FALSE
MW0168231	0.960658553562633	0.254116358133523	TRUE
MW0157470	0.704667415716782	5.80900525874259e-07	FALSE
MW0127148	0.969764999825101	0.455019862785893	TRUE
MEDN0057	0.508635250655062	1.58211246003028e-09	FALSE
MEDL02205	0.809327333973633	3.90240771078647e-05	FALSE
MW0012105	0.971859544533367	0.514600948323785	TRUE
MW0140342	0.759438950201147	4.61196317606173e-06	FALSE
MW0009162	0.92554241089191	0.0232450588735422	FALSE
MEDL02570	0.907141448816911	0.0071209174505826	FALSE
MW0009825	0.299933202138765	1.36482029478844e-11	FALSE
MW0110959	0.697214901873637	4.46245881455293e-07	FALSE
MEDP0251	0.965150619618339	0.34128717853545	TRUE
MW0158046	0.955777776677547	0.182657731319676	TRUE
MW0000084	0.86748555998079	0.000706181253986124	FALSE
MW0105002	0.951192390032982	0.133313820240948	TRUE
MW0117295	0.859240060076773	0.000453491182158683	FALSE
MW0117729	0.899484959484425	0.00444572545110545	FALSE
MW0104931	0.98743630867053	0.957003944239463	TRUE
MW0110671	0.894474604858244	0.00328824371984472	FALSE
MW0005454	0.648023672549852	8.58343364754622e-08	FALSE
MW0120503	0.778069800582998	9.92206743105019e-06	FALSE
MW0117111	0.903174675323461	0.00557009273618283	FALSE
MW0121908	0.964877249684103	0.335332875383328	TRUE
MW0123495	0.886259189723491	0.0020279500744735	FALSE
MW0123579	0.949945140740907	0.122325110967298	TRUE
MW0004015	0.918512841288261	0.0146694673594105	FALSE
MW0124776	0.969474801842461	0.447139015548293	TRUE
MW0150767	0.975305415976845	0.621261009289079	TRUE
ZINC33861486	0.964959124229973	0.337107075047137	TRUE
MW0141342	0.604942808390303	2.27234197764464e-08	FALSE
MW0110528	0.811426788844071	4.29622352173873e-05	FALSE
MW0000473	0.964255337325299	0.322109493056097	TRUE
MEDL02207	0.957151922579776	0.200592628226744	TRUE
MW0008705	0.964685033658028	0.331198172060532	TRUE
MW0120072	0.826538343842725	8.729897127892e-05	FALSE
MW0116882	0.958573843615959	0.220892153164439	TRUE
MW0138112	0.954608594176948	0.168613452958654	TRUE
MEDL02157	0.831388706686459	0.000110335786009888	FALSE
MW0054786	0.982291989514789	0.841774356588946	TRUE
MW0008371	0.978102681255933	0.712021841340042	TRUE
MW0127203	0.957193791399863	0.201164445464729	TRUE
MW0012621	0.938616258100547	0.0560778665318666	TRUE
MW0005981	0.964975565851621	0.337464299993088	TRUE
MW0124429	0.977100120296815	0.679398428017309	TRUE
MEDL02308	0.749971433255359	3.16517119567972e-06	FALSE
MW0103628	0.944560246424824	0.0843561977738319	TRUE
MW0142906	0.967740574549678	0.402053380716764	TRUE
MEDP0555	0.914356824602252	0.0112282694581515	FALSE
MW0003350	0.818910734963694	6.08040963226381e-05	FALSE
MW0168468	0.883688595606461	0.00174819095961596	FALSE
MW0110726	0.965987343997425	0.360054810159069	TRUE
MW0126337	0.953324495743497	0.154389265929897	TRUE
MW0156498	0.973391690025849	0.56090526724184	TRUE
MW0017030	0.965966063333777	0.359567302152377	TRUE
MW0109401	0.441641939208086	3.02401984913491e-10	FALSE
MW0109320	0.35270637184047	4.0928035357052e-11	FALSE
MEDP1688	0.887387509894316	0.00216538374454876	FALSE
MW0009572	0.734026457109827	1.70975598981071e-06	FALSE
MW0111790	0.940474253946746	0.063687953593764	TRUE
MW0016200	0.754076842466727	3.72261404053625e-06	FALSE
MEDN1530	0.919615981937786	0.0157578162274128	FALSE
MW0111931	0.759664457061569	4.65397856999952e-06	FALSE
MW0133612	0.927033002447758	0.025660986068155	FALSE
MW0107090	0.955563062673596	0.17999718418046	TRUE
MW0108071	0.889128014450835	0.00239707141151983	FALSE
MW0112831	0.820686308167806	6.60984381825116e-05	FALSE
MW0142192	0.590961608444545	1.50605097046895e-08	FALSE
ZINC4831363	0.941553052084528	0.0685838485620765	TRUE
MEDP1657	0.947244617155775	0.101520618770153	TRUE
MW0123196	0.959271059316363	0.231530705682803	TRUE
MW0111374	0.909751267645541	0.00838522083739618	FALSE
MW0108892	0.881814160108921	0.00157013168920757	FALSE
MW0118159	0.897458306975177	0.00393267856168042	FALSE
MW0159408	0.79061187527096	1.69596246424274e-05	FALSE
MW0111052	0.930195367326729	0.0316944538429793	FALSE
MW0126897	0.850956657395396	0.000294046869956494	FALSE
MW0148472	0.743400376810753	2.44910789186738e-06	FALSE
MW0013989	0.335746627063088	2.85683649466145e-11	FALSE
MW0001995	0.991185380831719	0.99296370806849	TRUE
MW0055341	0.930116561374025	0.0315274006805741	FALSE
MW0141189	0.969167497385175	0.438897287298617	TRUE
MW0152831	0.780338271736058	1.091852964726e-05	FALSE
MW0147855	0.951548465988705	0.136625920329759	TRUE
MW0118677	0.975528505320342	0.628432355579049	TRUE
MW0002708	0.818513997320675	5.96837616875737e-05	FALSE
MW0007560	0.835815058083763	0.000137029148617419	FALSE
ZINC4027246	0.446203987804022	3.36989754714834e-10	FALSE
MW0054665	0.96915800646372	0.438644456109656	TRUE
MW0006905	0.852310286404414	0.000315374186456289	FALSE
MW0148220	0.926296947183104	0.0244368298194445	FALSE
MW0117565	0.966324743193569	0.367855392454815	TRUE
MW0006496	0.598055769126783	1.85344843148952e-08	FALSE
ZINC100007120	0.755188914517683	3.89087779647131e-06	FALSE
MEDL02246	0.946519847108315	0.0965664583332922	TRUE
MW0147243	0.964977932290489	0.337515741177054	TRUE
MW0125604	0.957849500268835	0.210322337833944	TRUE
[truncated: 9,098 more rows]
