# Supplementary material for: Non-Targeted Metabolomic Analysis of Chicken Kidneys in Response to Coronavirus IBV Infection Under Stress Induced by Dexamethasone
Source: Front Cell Infect Microbiol. 2022 Jul 15;12:945865. doi: 10.3389/fcimb.2022.945865 (PMC9335950; doi:10.3389/fcimb.2022.945865)
Supplement: Supplementary file 2 [file DataSheet_1.zip › 20220614.result.BIOINF-2210715/IBV_vs_IBV-A-Dex/neg/neg_IBV_vs_IBV-A-Dex_NormalDistribution_DataFrame.txt]

Index	shapiroW	NDpvalue	Normal_Distribution
MEDL00331	0.943152360780934	0.539956632211676	TRUE
MEDN0101	0.947338459639954	0.598458683706295	TRUE
MW0108967	0.902793994629857	0.172346335537189	TRUE
MW0124100	0.926424258919319	0.343746847963729	TRUE
MEDN0085	0.875902121665036	0.0776848087264749	TRUE
MEDN0327	0.897100987768003	0.145522807835009	TRUE
MW0129705	0.89096545830112	0.121266684899826	TRUE
MW0113970	0.868888830268585	0.0632644720869556	TRUE
MEDL01960	0.856917695972878	0.0447370710327639	FALSE
MW0122776	0.915535580362668	0.251055092049801	TRUE
MW0114174	0.855919177735921	0.0434733661554742	FALSE
MW0168862	0.914907620383265	0.246480935603446	TRUE
MEDL00355	0.88295636473915	0.0956423839142875	TRUE
MEDN1087	0.838531451907757	0.0265733934232033	FALSE
MEDN1323	0.925830003739796	0.337998205577529	TRUE
MEDL00353	0.906075487631001	0.189965865442357	TRUE
MW0133689	0.924333829175945	0.323890912050397	TRUE
MW0009765	0.838279824444885	0.0263873227754877	FALSE
MEDN0304	0.880419188590406	0.0887370189539316	TRUE
MW0151925	0.841205283246427	0.0286384998909279	FALSE
MW0151620	0.872254955414724	0.0698034413754927	TRUE
MW0124294	0.855611246846967	0.0430912542942162	FALSE
MEDL00369	0.892549109180635	0.127107592460814	TRUE
MW0160146	0.872135518449338	0.0695598128834217	TRUE
MW0014269	0.844306259970518	0.0312476728920275	FALSE
MW0112268	0.922255700727602	0.305152849939196	TRUE
MW0141968	0.8894783267091	0.116029166340617	TRUE
MW0012946	0.918185787668969	0.271243005726921	TRUE
MW0160389	0.941180458036734	0.51351500306534	TRUE
MW0161372	0.913124597304941	0.233915908181688	TRUE
MW0166632	0.815108833872418	0.0139867883754489	FALSE
