# Supplementary material for: Non-Targeted Metabolomic Analysis of Chicken Kidneys in Response to Coronavirus IBV Infection Under Stress Induced by Dexamethasone
Source: Front Cell Infect Microbiol. 2022 Jul 15;12:945865. doi: 10.3389/fcimb.2022.945865 (PMC9335950; doi:10.3389/fcimb.2022.945865)
Supplement: Supplementary file 2 [file DataSheet_1.zip › 20220614.result.BIOINF-2210715/IBV_vs_IBV-A-Dex/pos/pos_IBV_vs_IBV-A-Dex_NormalDistribution_DataFrame.txt]

Index	shapiroW	NDpvalue	Normal_Distribution
MEDP0525	0.876851161129434	0.0798828224229739	TRUE
MW0055329	0.835180732503982	0.0242053325250922	FALSE
MEDN1247	0.925935052615823	0.339008366344936	TRUE
MW0054320	0.924643896026785	0.326771704398046	TRUE
MW0124110	0.893645038341919	0.13131516442998	TRUE
MW0141404	0.932806213477135	0.410807871241379	TRUE
MEDN0208	0.887316697296471	0.10882257031881	TRUE
MEDP1776	0.858252394487858	0.0464866941717247	FALSE
MW0016093	0.864014004224813	0.0549031395455355	TRUE
MW0110217	0.841582794899277	0.0289434571781268	FALSE
MW0005453	0.860929794422254	0.0502160739534989	TRUE
MEDL00820	0.95125198258878	0.655355522545497	TRUE
MW0157146	0.907392026766005	0.197518706538823	TRUE
MW0147255	0.839523354343693	0.0273204940180523	FALSE
MEDN1016	0.886114769749217	0.105014274130953	TRUE
MW0122717	0.863987643152911	0.0548611977800468	TRUE
MW0112843	0.875375546792384	0.0764922882284587	TRUE
MEDL02152	0.91047290643804	0.216345829819792	TRUE
MEDL00352	0.894993373301404	0.136684703738313	TRUE
MW0054245	0.942883842542984	0.536310401505357	TRUE
MW0151207	0.819906194125345	0.0159192204210132	FALSE
MW0015172	0.872112953343854	0.0695138835328711	TRUE
MEDP0272	0.857442873678473	0.0454171299896764	FALSE
MEDL02205	0.836604752039404	0.0251832456369249	FALSE
MW0001656	0.894132783897714	0.133232602024437	TRUE
MW0108971	0.949182022760742	0.625058207165443	TRUE
MEDP1610	0.929540573986854	0.375267809020242	TRUE
MW0010792	0.885997795345022	0.104650973774398	TRUE
MW0054955	0.888261015392847	0.111913103621064	TRUE
MEDL01978	0.918067535272764	0.270311164746319	TRUE
MEDL01930	0.90554991219477	0.187029849935534	TRUE
MW0106978	0.93840641575435	0.477707666926792	TRUE
MEDP1102	0.924176941997135	0.322441766231829	TRUE
MW0154347	0.824476257721738	0.0180255250720324	FALSE
MEDP1100	0.86086754021404	0.0501258927058766	TRUE
MEDN0010	0.880077104895612	0.0878459680055981	TRUE
MEDP1667	0.923145408510849	0.31305457641031	TRUE
MEDP1614	0.933172906844309	0.41495965650874	TRUE
MEDN0460	0.893618932360714	0.131213322646059	TRUE
MEDL00355	0.912662205928403	0.230757532198476	TRUE
MW0117029	0.959657596942088	0.77893031853558	TRUE
MW0107732	0.824818010878678	0.0181945038782376	FALSE
MW0112046	0.86342092901359	0.053967571918978	TRUE
MW0054159	0.809677920959939	0.0120960382296854	FALSE
MW0104302	0.983316616061362	0.993595614473582	TRUE
MW0123754	0.886529114049391	0.106311531086433	TRUE
MW0152149	0.835029466362343	0.0241038404525239	FALSE
MW0114590	0.875199855673043	0.0760986288234442	TRUE
MW0143785	0.890439078837888	0.119385984240129	TRUE
MEDL00353	0.919945842693431	0.285464453306992	TRUE
MEDP1084	0.87062895136293	0.0665613618561182	TRUE
MW0110250	0.907100857586447	0.195823582628729	TRUE
MW0107423	0.833983269542033	0.0234141087072856	FALSE
MW0053496	0.865400858107224	0.057157567392778	TRUE
MW0105913	0.945584463451371	0.573589467603371	TRUE
MW0109211	0.918702093899265	0.275346189221207	TRUE
MW0103839	0.816948916138248	0.014696758328794	FALSE
MEDL01731	0.873101841710906	0.0715565021766386	TRUE
MW0063496	0.80175040440932	0.00980888403391814	FALSE
MEDP1493	0.965175340667048	0.854323391045101	TRUE
MW0006897	0.942292679953604	0.528332799941321	TRUE
MW0110612	0.892030201471545	0.125163064288021	TRUE
MW0109227	0.850158018202727	0.0368782583065445	FALSE
MW0126214	0.831505803685819	0.0218627686324184	FALSE
MW0055444	0.955155680589333	0.713096017021665	TRUE
MEDP0022	0.91688108760901	0.261123722656268	TRUE
MW0009386	0.847449222112011	0.0341494541607859	FALSE
MW0012251	0.856136129913908	0.0437447161549551	FALSE
MW0109414	0.926091385604317	0.340516485843902	TRUE
MEDL02309	0.843478912225419	0.0305278793348352	FALSE
MW0126285	0.953193288248338	0.684031017355731	TRUE
MEDN1046	0.844402989889115	0.0313329897374862	FALSE
MEDP0453	0.843911132689136	0.0309017033416512	FALSE
MW0106094	0.875905600117901	0.0776927498580329	TRUE
MEDP0881	0.883309811316268	0.0966471853007616	TRUE
MW0123207	0.848007035990371	0.0346934780991642	FALSE
MW0016137	0.927764085435943	0.357014622958586	TRUE
MW0159110	0.734866071283791	0.00186576500020586	FALSE
MW0159048	0.868887983161838	0.0632629091447254	TRUE
MW0158563	0.792451611114075	0.00769876500652645	FALSE
MW0157760	0.893448443100723	0.130550181763232	TRUE
MW0157700	0.910941628699482	0.21935718195297	TRUE
MW0100572	0.850823279382781	0.0375829295243622	FALSE
MW0156884	0.813901046561021	0.0135406690704607	FALSE
MW0126356	0.872392894365269	0.0700859118729961	TRUE
MW0155340	0.811077947461299	0.0125558806996944	FALSE
MW0059247	0.791230297167482	0.00745983015220569	FALSE
MW0057026	0.901822162015363	0.167443520159947	TRUE
MW0056899	0.912296961454348	0.228291336019876	TRUE
MW0008766	0.855794752110536	0.0433185398994737	FALSE
MW0154478	0.794594990172254	0.0081380469277681	FALSE
MW0107746	0.954092937535225	0.697357566648176	TRUE
MW0152292	0.905120482997107	0.184663843361408	TRUE
MW0107916	0.837349987520634	0.0257116000989433	FALSE
MW0151509	0.9359692152268	0.447682156515764	TRUE
MW0151482	0.925674824213977	0.33651072591387	TRUE
MW0151083	0.753449859583489	0.00290411846290045	FALSE
MW0150577	0.845093835625078	0.0319495130173453	FALSE
MEDP1664	0.899090561115103	0.154389346000133	TRUE
MW0149018	0.823165038311045	0.0173924920292074	FALSE
MW0148978	0.868579851628431	0.0626970512550215	TRUE
MW0137884	0.875601589252814	0.0770018657380287	TRUE
MEDL00326	0.928936620482647	0.368977229692865	TRUE
MW0050934	0.871658914788297	0.0685963811662691	TRUE
MEDP1436	0.956302125682282	0.730032725386702	TRUE
MEDP1421	0.844170365480407	0.0311282262412792	FALSE
MW0105867	0.918366822211221	0.272675293356055	TRUE
MW0146187	0.901315459392723	0.164942098951604	TRUE
MW0146160	0.889348056122934	0.115581437041038	TRUE
MW0014341	0.898571010706416	0.152023315358244	TRUE
MW0000072	0.950064588239877	0.637929228344831	TRUE
MW0117046	0.939271500153502	0.488692408841458	TRUE
MW0141319	0.863522590892036	0.0541267520859862	TRUE
MW0012926	0.924675108446187	0.327062929496115	TRUE
MW0111693	0.928783907052259	0.367400517979798	TRUE
MW0140661	0.888712426076669	0.113421857158976	TRUE
MW0164491	0.902919687041329	0.172990684599644	TRUE
MW0161378	0.915972352068427	0.254283219930437	TRUE
MW0161644	0.789619037374942	0.00715663961449472	FALSE
MW0166533	0.941357090955406	0.515851182073524	TRUE
MW0166596	0.945324389971791	0.569943356984884	TRUE
MW0164375	0.880038504538255	0.0877460021670739	TRUE
MW0164611	0.872377438054555	0.0700542016573438	TRUE
MW0164949	0.888965449931408	0.114276563910304	TRUE
MW0167789	0.953139501259723	0.683234624162423	TRUE
MW0161374	0.882033871284905	0.0930699970754482	TRUE
MW0163405	0.793439865119964	0.0078980787998739	FALSE
MW0010983	0.905136204914769	0.184749947818918	TRUE
MW0161416	0.780320441969439	0.00564530164844382	FALSE
