# Supplementary material for: Non-Targeted Metabolomic Analysis of Chicken Kidneys in Response to Coronavirus IBV Infection Under Stress Induced by Dexamethasone
Source: Front Cell Infect Microbiol. 2022 Jul 15;12:945865. doi: 10.3389/fcimb.2022.945865 (PMC9335950; doi:10.3389/fcimb.2022.945865)
Supplement: Supplementary file 2 [file DataSheet_1.zip › 20220614.result.BIOINF-2210715/IBV_vs_IBV-P-Dex/neg/neg_IBV_vs_IBV-P-Dex_NormalDistribution_DataFrame.txt]

Index	shapiroW	NDpvalue	Normal_Distribution
MEDN0124	0.866721516534254	0.0593942286731539	TRUE
MW0154784	0.875155195558048	0.075998896219834	TRUE
MEDL00331	0.772629154912882	0.00465271507076859	FALSE
MW0107527	0.887992815913831	0.111026377263682	TRUE
MW0108967	0.961916366917714	0.81080104007791	TRUE
MEDN0085	0.913062728601226	0.233490953881282	TRUE
MW0129705	0.909517286992681	0.210328592490246	TRUE
MEDL01960	0.915260133587067	0.249039008107167	TRUE
MEDN1087	0.847399097909495	0.0341010111342472	FALSE
MEDN1366	0.851769112112553	0.0386092742667779	FALSE
MEDL02759	0.738523983048545	0.00203336120607148	FALSE
MW0141968	0.919321301029304	0.280342024698836	TRUE
MW0103849	0.750324338890404	0.00269326873062796	FALSE
