# Supplementary material for: Non-Targeted Metabolomic Analysis of Chicken Kidneys in Response to Coronavirus IBV Infection Under Stress Induced by Dexamethasone
Source: Front Cell Infect Microbiol. 2022 Jul 15;12:945865. doi: 10.3389/fcimb.2022.945865 (PMC9335950; doi:10.3389/fcimb.2022.945865)
Supplement: Supplementary file 2 [file DataSheet_1.zip › 20220614.result.BIOINF-2210715/IBV_vs_IBV-P-Dex/pos/pos_IBV_vs_IBV-P-Dex_NormalDistribution_DataFrame.txt]

Index	shapiroW	NDpvalue	Normal_Distribution
MW0103362	0.881166564339902	0.0907162333099951	TRUE
MEDN0208	0.908869523824067	0.20634163732505	TRUE
MW0016093	0.871806397401076	0.0688930222811202	TRUE
MEDL00009	0.80690894809608	0.0112385170244417	FALSE
MEDP0053	0.856184230217318	0.0438051172623946	FALSE
MEDL00352	0.913555677519502	0.23689720024707	TRUE
MEDP0272	0.912402270335868	0.228999822618119	TRUE
MEDL02205	0.818002662642853	0.0151204989677727	FALSE
MW0052605	0.97011023380635	0.911955998280817	TRUE
MEDN1593	0.851967840011539	0.0388286414349156	FALSE
MW0106978	0.904748365626276	0.182637277421091	TRUE
MW0154347	0.865055108293959	0.0565866372996206	TRUE
MEDN0460	0.929285206179566	0.372597265829095	TRUE
MW0117029	0.951059964065262	0.652530128953633	TRUE
MW0143785	0.84666375515821	0.0333985952899025	FALSE
MW0055488	0.888932107681038	0.11416356161104	TRUE
MW0016016	0.920475392195719	0.289874149196359	TRUE
MW0054126	0.853829804571812	0.0409487701132782	FALSE
MW0109211	0.872573174031768	0.070456875296696	TRUE
MW0169793	0.950734295587322	0.64774424281159	TRUE
MW0126214	0.833322687573852	0.0229893891796156	FALSE
MW0009386	0.770707314060395	0.00443500239587792	FALSE
MW0136757	0.910219909076406	0.214736908157335	TRUE
MEDL02309	0.907593570412445	0.198700372706919	TRUE
MEDN1046	0.907168082819972	0.196213695938245	TRUE
MEDP0453	0.902688058823803	0.171805101898846	TRUE
MW0157700	0.874537445092088	0.0746331540442705	TRUE
MW0079702	0.854396881541756	0.0416183711726037	FALSE
MW0074265	0.913112797727409	0.233834804634102	TRUE
MW0155919	0.917207083974176	0.263618964647244	TRUE
MW0057026	0.96029031512738	0.787966856415848	TRUE
MW0108558	0.902901103806406	0.172895270437823	TRUE
MW0154133	0.847192657945771	0.0339022570960028	FALSE
MW0154478	0.841204087642656	0.0286375394801203	FALSE
MW0055017	0.960036926772916	0.784357023149959	TRUE
MW0152947	0.964191875311394	0.841561283841133	TRUE
MW0152292	0.849668672349127	0.0363688058298684	FALSE
MW0149018	0.97364065257328	0.944956798499165	TRUE
MEDL00326	0.934474699741885	0.429960488284718	TRUE
MW0050934	0.716540595112159	0.00122183733256666	FALSE
MEDP1521	0.865812803289734	0.0578456564679318	TRUE
MW0015327	0.932990160789287	0.412886506338177	TRUE
MW0122482	0.875283823355282	0.0762865076141052	TRUE
MW0113202	0.889069201523935	0.114628922128019	TRUE
MW0110770	0.882636018137676	0.0947409306006626	TRUE
MW0160492	0.903681105264046	0.176944967637064	TRUE
MW0141319	0.921130530542011	0.295414777212273	TRUE
MW0010943	0.904093107899003	0.179121500637825	TRUE
