# Supplementary material for: Non-Targeted Metabolomic Analysis of Chicken Kidneys in Response to Coronavirus IBV Infection Under Stress Induced by Dexamethasone
Source: Front Cell Infect Microbiol. 2022 Jul 15;12:945865. doi: 10.3389/fcimb.2022.945865 (PMC9335950; doi:10.3389/fcimb.2022.945865)
Supplement: Supplementary file 2 [file DataSheet_1.zip › 20220614.result.BIOINF-2210715/neg_ALL_sample_NormalDistribution_DataFrame.txt]

Index	shapiroW	NDpvalue	Normal_Distribution
MW0005785	0.737049673887342	1.91829132056134e-06	FALSE
MW0009701	0.980710009467967	0.794880481404969	TRUE
MEDL00548	0.967880325992425	0.405557006744368	TRUE
MW0007415	0.765083100879012	5.79563070984774e-06	FALSE
MW0126708	0.95579946565127	0.182928562761525	TRUE
MW0120413	0.890824380027899	0.00264827716535031	FALSE
MW0149111	0.967119430956531	0.386759101475084	TRUE
MW0122884	0.944182700753639	0.0821892892697086	TRUE
MW0122678	0.979216225737429	0.747950660736165	TRUE
MW0006661	0.952808616922068	0.149009147056063	TRUE
MW0122851	0.962688915778913	0.29075563898948	TRUE
MW0002866	0.944593512527032	0.0845498782798302	TRUE
MW0121226	0.899141602798837	0.00435405519982494	FALSE
MW0108297	0.924985047189598	0.022403803605047	FALSE
MW0114101	0.622995627993204	3.91944453536902e-08	FALSE
MW0115326	0.842528057700367	0.000191394598923305	FALSE
MW0154597	0.780427675731304	1.09599111516329e-05	FALSE
MW0154121	0.854451749394561	0.000352534011683811	FALSE
MEDL02140	0.864434231297323	0.000598593339039456	FALSE
MEDL02719	0.946862455502998	0.0988773502590141	TRUE
MEDN0124	0.580728763103664	1.12092884244395e-08	FALSE
MEDN0224	0.669145650578178	1.70991137404532e-07	FALSE
MW0105424	0.440151742519367	2.9192958774212e-10	FALSE
MEDN1590	0.817433215493571	5.67413934841289e-05	FALSE
MW0124133	0.931630770872222	0.0349036647736819	FALSE
MW0141283	0.945254383055568	0.0884921729292977	TRUE
MEDL02671	0.959213888449135	0.230640841321983	TRUE
MW0123674	0.72086956599005	1.04525069608602e-06	FALSE
MW0015406	0.974839090190278	0.606347737283789	TRUE
MW0116424	0.813261675383958	4.67496963348342e-05	FALSE
MW0123061	0.831524138756067	0.000111064978776254	FALSE
MW0127252	0.969690105931655	0.452976939611703	TRUE
MW0123232	0.847810526284072	0.000250169906195894	FALSE
MW0052908	0.666393287366855	1.5606686343118e-07	FALSE
MW0104164	0.670657389774455	1.79823037667473e-07	FALSE
MW0109823	0.804373947106306	3.11722053361756e-05	FALSE
MW0106723	0.699857112242317	4.89758479747199e-07	FALSE
MW0126293	0.541160879693019	3.73205786345498e-09	FALSE
MEDL02050	0.830485235643607	0.000105599419673998	FALSE
MW0005090	0.732000572409537	1.58353493633831e-06	FALSE
MW0114487	0.978589238032271	0.727783685657532	TRUE
MW0114573	0.927274643592994	0.0260766814772841	FALSE
MW0123740	0.938441537081034	0.0554119870478394	TRUE
MW0001320	0.976332475378238	0.654431234100292	TRUE
MW0139257	0.927499589534457	0.026469970764749	FALSE
MW0123274	0.790395788988623	1.68012432717143e-05	FALSE
MW0103477	0.876561511585132	0.00116621265367752	FALSE
MW0126890	0.950790651748316	0.129671902233174	TRUE
MW0148564	0.892163066614218	0.00286615329765856	FALSE
MW0119483	0.916016906183583	0.0124881605640288	FALSE
MW0126826	0.523031345360456	2.30208586017596e-09	FALSE
MEDL02578	0.97407012853266	0.582027664758402	TRUE
MW0148886	0.959778976480284	0.239576309778082	TRUE
MW0006891	0.914302762290527	0.0111895600873795	FALSE
MW0125284	0.79013927629172	1.66152635236916e-05	FALSE
MEDN1426	0.713378930878147	7.94699874479289e-07	FALSE
MW0133024	0.692258931937652	3.75278810759871e-07	FALSE
MEDL02039	0.849688515760965	0.000275451194735044	FALSE
MW0103874	0.975839651424347	0.638468484979721	TRUE
MEDP0843	0.850856249442656	0.000292527050214439	FALSE
ZINC1843030	0.7459950209379	2.70889304303959e-06	FALSE
MW0005934	0.96890627457884	0.431976123119686	TRUE
MW0115448	0.961315129769901	0.265486083053938	TRUE
MW0168856	0.914990303639781	0.0116924923194056	FALSE
MW0106405	0.621806850260043	3.7793318020116e-08	FALSE
MW0002940	0.929489165382936	0.0302296811485665	FALSE
MW0001361	0.916460267719217	0.0128492048849381	FALSE
MW0005946	0.949891086687076	0.121869700702135	TRUE
MW0012746	0.911027252606256	0.00908756212407841	FALSE
MW0118996	0.661553702874904	1.33063384963777e-07	FALSE
MW0169392	0.970541962491019	0.476578965163825	TRUE
MW0000608	0.946250004190985	0.0947846564087634	TRUE
MW0103352	0.952105153408031	0.141966776800147	TRUE
MW0123520	0.81370189061986	4.77100224409621e-05	FALSE
MW0109942	0.524046714336543	2.36446224227237e-09	FALSE
MW0110149	0.835941086861087	0.000137882881819132	FALSE
MW0108330	0.977299754734015	0.68590014952325	TRUE
MW0116663	0.731226591910941	1.53794940578594e-06	FALSE
MEDL02509	0.951052254600612	0.13203212321012	TRUE
MW0115415	0.965713157844197	0.353814394558593	TRUE
MW0007105	0.920063343208712	0.0162230323474475	FALSE
MW0143673	0.977113832908988	0.679844994211419	TRUE
MEDN0747	0.971831514366917	0.513773850175308	TRUE
MW0124062	0.837759777897424	0.000150851522065022	FALSE
MW0104186	0.853619167055709	0.000337562567280545	FALSE
MW0114275	0.929491334259019	0.0302340702738317	FALSE
MW0141156	0.949050486281782	0.115000410863845	TRUE
MW0141095	0.980466255576588	0.787363705158443	TRUE
MW0156204	0.782390557094354	1.19116016515057e-05	FALSE
MW0117869	0.851303070601026	0.000299354969839439	FALSE
MW0125913	0.741393137773401	2.26627202455335e-06	FALSE
MW0111378	0.963604416090401	0.308744508891425	TRUE
MW0116498	0.960780548346681	0.256195094851316	TRUE
MW0013415	0.79017003848158	1.6637451483985e-05	FALSE
MW0118206	0.867288781953466	0.000698658745665852	FALSE
MW0013701	0.906456736022216	0.00682368104372312	FALSE
MW0003655	0.961070994364241	0.261206073245998	TRUE
MW0104088	0.795992385125062	2.14596729433629e-05	FALSE
MW0154352	0.954065573224965	0.162449872416743	TRUE
MW0001837	0.892753976636385	0.00296829012918472	FALSE
MW0009000	0.672242506657863	1.89603062647821e-07	FALSE
MW0126782	0.934353548127969	0.041951362510182	FALSE
MW0156210	0.917055670633468	0.013351408210063	FALSE
MW0103349	0.930116576709104	0.0315274330987089	FALSE
MW0001411	0.965974044777819	0.359750082570043	TRUE
MW0007920	0.856425091876892	0.000390904305859442	FALSE
MW0117809	0.900494253360744	0.00472719669819583	FALSE
MW0146488	0.988656494770191	0.973185168751962	TRUE
MW0103767	0.926976261278033	0.0255643802087831	FALSE
MW0003829	0.969394882037222	0.444985305500211	TRUE
MW0122564	0.961673711475611	0.271886370795075	TRUE
MW0115910	0.95755599474728	0.206175707256588	TRUE
MW0006094	0.958066763824063	0.213442035233281	TRUE
MW0118272	0.983556885861333	0.876201063571257	TRUE
MW0004703	0.881280235631297	0.00152300661739579	FALSE
MW0008913	0.880289028231773	0.00143945024185472	FALSE
MW0009055	0.954135839399765	0.163234987876468	TRUE
MW0009074	0.965694254256931	0.353387408526033	TRUE
MW0121254	0.940375547878369	0.063258222893171	TRUE
MW0121252	0.955443691129411	0.178534117448488	TRUE
MW0008540	0.904935610746824	0.00620922324430174	FALSE
MW0002824	0.958188176245025	0.215204197797145	TRUE
MW0002825	0.978671900928042	0.730453184384429	TRUE
MW0002306	0.442552212941436	3.08992647784474e-10	FALSE
MW0103351	0.849964657829198	0.000279391460455716	FALSE
MEDP0403	0.791121998386556	1.73398320056024e-05	FALSE
MW0103837	0.531194456405208	2.85716507271817e-09	FALSE
MW0151716	0.771156588594276	7.43665950384637e-06	FALSE
MW0117753	0.759981554803835	4.71374568638693e-06	FALSE
MW0125000	0.918979820263493	0.0151202276737793	FALSE
MW0002184	0.682426405869934	2.67468340056566e-07	FALSE
MW0142072	0.961570964098482	0.270038507846881	TRUE
MW0002728	0.98620090029496	0.9359315873758	TRUE
MW0141096	0.948429440309826	0.110174091661239	TRUE
MW0123317	0.944334161331376	0.0830517383203568	TRUE
MW0142527	0.726643873835942	1.29499301399082e-06	FALSE
MW0009025	0.929151199695607	0.0295537826432959	FALSE
MW0118029	0.975252731185189	0.619570705578311	TRUE
MW0118391	0.968652133103787	0.425317867696294	TRUE
MW0121959	0.853103797371189	0.00032863440388648	FALSE
MW0121371	0.967816225953034	0.403947145914612	TRUE
MW0004792	0.461215209512254	4.8333886656447e-10	FALSE
MW0113087	0.829311896242562	9.97678309685234e-05	FALSE
MW0121214	0.983343405179276	0.870619534010761	TRUE
MW0124000	0.934292264889425	0.0417775042954869	FALSE
MW0114432	0.954249406567511	0.164511692064098	TRUE
MW0116235	0.964166454857892	0.320256012776291	TRUE
MW0138942	0.959794674356466	0.23982900996406	TRUE
MW0006588	0.961827130860479	0.274666507818552	TRUE
MW0002425	0.908546569399473	0.00777449226328452	FALSE
MW0123612	0.857362085561056	0.000410652827404965	FALSE
MW0055499	0.690228020589948	3.49737386396653e-07	FALSE
MW0141874	0.902838633620448	0.00545622820314211	FALSE
MW0106370	0.732162827741493	1.59327137012239e-06	FALSE
MW0001979	0.965666795172568	0.352767921887516	TRUE
MW0121844	0.946788520728217	0.0983740037099517	TRUE
MW0154943	0.913180311300719	0.0104168075393594	FALSE
MW0109638	0.660457828065696	1.28369718821706e-07	FALSE
MEDN0273	0.856479502351318	0.000392023077976367	FALSE
MW0122318	0.59992898481528	1.95863208704571e-08	FALSE
MW0006689	0.64371945806683	7.48260297491019e-08	FALSE
MW0009497	0.949781588046721	0.12095231180308	TRUE
MW0108709	0.949690742387179	0.120196402015815	TRUE
MW0103733	0.947447079735743	0.10294958139416	TRUE
MW0105406	0.766984714656161	6.26370344192952e-06	FALSE
MW0125338	0.899046895696639	0.00432912320416417	FALSE
MW0126492	0.961276272448879	0.264800681064479	TRUE
MW0002805	0.957553047123066	0.206134455434507	TRUE
MW0009573	0.704183647389868	5.70972049395787e-07	FALSE
MEDN1387	0.853300084957011	0.000332004952827729	FALSE
MW0000566	0.704283081027799	5.72998001095004e-07	FALSE
MW0006242	0.968594233783809	0.423811399481023	TRUE
MW0120575	0.966639683828942	0.375257886305549	TRUE
MW0124153	0.967302417528337	0.391217498330203	TRUE
MW0130930	0.924893260250705	0.0222683454661759	FALSE
MEDP0526	0.939798359196642	0.0608040833346195	TRUE
MW0122076	0.852743480764314	0.000322541356880922	FALSE
MW0112035	0.783971039679288	1.27414545109219e-05	FALSE
MW0119454	0.967972555547665	0.407881790867652	TRUE
MW0109220	0.936311042445153	0.0479167508336192	FALSE
MW0117116	0.674033932291528	2.01336085886839e-07	FALSE
MW0126309	0.775220558064267	8.80505421975704e-06	FALSE
MW0008678	0.962920768471764	0.295223041647149	TRUE
MW0122297	0.625564546117613	4.24127948699244e-08	FALSE
MW0123551	0.959075792773026	0.22850438803597	TRUE
MW0123056	0.830599434594353	0.000106186001497034	FALSE
MW0120080	0.963086519232434	0.298453318012307	TRUE
MW0120700	0.858293768760593	0.00043134196197767	FALSE
MW0002755	0.966799300619412	0.37905429326901	TRUE
MW0155601	0.826087868168068	8.54350515870549e-05	FALSE
MW0006274	0.865333099189148	0.000628352864479148	FALSE
MW0116001	0.674244386584643	2.02763984952728e-07	FALSE
MW0104901	0.618853595142542	3.45363208397793e-08	FALSE
MW0146342	0.81804022162136	5.83744924223864e-05	FALSE
MW0146341	0.901795336473667	0.00511811802745913	FALSE
MW0137635	0.87713508907793	0.00120439790676957	FALSE
MW0117119	0.971333110912069	0.499196607143281	TRUE
MW0137184	0.415351227815371	1.63875854834753e-10	FALSE
MW0120292	0.920041054993422	0.0161995168923065	FALSE
MW0002120	0.978025623006682	0.709519326658458	TRUE
MW0112324	0.936284077343796	0.0478288865993402	FALSE
MW0005235	0.971043985644306	0.490855256125645	TRUE
MW0002792	0.956773927055637	0.195499261169309	TRUE
MW0121131	0.961568060716353	0.269986455004851	TRUE
MW0125258	0.856975890474351	0.000402387916115823	FALSE
MW0118826	0.933236281365186	0.0388960692149621	FALSE
MW0009236	0.55138935098653	4.92889906883155e-09	FALSE
MW0002977	0.942773358253257	0.0745870774419018	TRUE
MW0112764	0.961732157977898	0.272942522906447	TRUE
MW0157524	0.820545344679732	6.56607626829881e-05	FALSE
MEDP0356	0.85381291693078	0.000340985298005473	FALSE
MEDL02426	0.753884789255845	3.69434379209705e-06	FALSE
MW0007330	0.782593842235352	1.20150517304687e-05	FALSE
MW0139900	0.939488538308786	0.0595271988877883	TRUE
MW0003865	0.90181315947439	0.00512370443043666	FALSE
MW0114844	0.941234512192523	0.0670994882508452	TRUE
MW0117896	0.906426736038431	0.00681096109855005	FALSE
MW0006220	0.94791511820578	0.106330560861838	TRUE
MW0120380	0.950490450132321	0.12701473633056	TRUE
MW0142859	0.958742824870692	0.223428151962701	TRUE
MW0127551	0.94825666406394	0.108867695644241	TRUE
MW0123271	0.936369123294046	0.0481065697460482	FALSE
MW0008141	0.864721484172185	0.000607937684104718	FALSE
MW0005451	0.950157768650914	0.12413294643064	TRUE
MW0002047	0.978509440187861	0.72520413554913	TRUE
MW0115627	0.944094912717731	0.0816935647052775	TRUE
MW0115786	0.971317794946795	0.49875258985605	TRUE
MW0007898	0.71145747882748	7.41264511057011e-07	FALSE
MW0008629	0.739160140356188	2.07971780404221e-06	FALSE
MW0122417	0.917348518423021	0.0136059430085369	FALSE
MW0143653	0.6271911733305	4.45938731565999e-08	FALSE
MW0116157	0.783646742501521	1.25663137933345e-05	FALSE
MW0125314	0.793436126353642	1.91816275293242e-05	FALSE
MW0116945	0.911963308036639	0.00964206538414031	FALSE
MEDL00367	0.558935783004724	6.06791005018442e-09	FALSE
MW0004374	0.816794331805632	5.50747489006632e-05	FALSE
MW0116300	0.979334568811772	0.751733030323762	TRUE
MW0119297	0.977120409044733	0.680059155798253	TRUE
MW0148330	0.799993244546984	2.56193363096967e-05	FALSE
MW0106355	0.939464508792784	0.059429320159596	TRUE
MW0009227	0.789382956273696	1.60794973867021e-05	FALSE
MW0125299	0.946979418676655	0.0996789209330238	TRUE
MW0105834	0.788371543631093	1.53914678918045e-05	FALSE
MW0004239	0.967585749039929	0.39819863618096	TRUE
MW0003861	0.838621714526767	0.000157444162582536	FALSE
MW0006363	0.977747122606577	0.700464850912071	TRUE
MEDL02176	0.888724451106441	0.00234110773639888	FALSE
MW0156258	0.760236387339231	4.76236583906321e-06	FALSE
MW0001326	0.935709638863924	0.0459960755821214	FALSE
MW0006198	0.927971789534499	0.0273158053911993	FALSE
MW0006195	0.982150275626581	0.837729133207221	TRUE
MW0145023	0.952588345696408	0.146768054042415	TRUE
MW0009164	0.951004406727392	0.131597288279963	TRUE
MW0111869	0.890829493640583	0.00264907523524139	FALSE
MW0000779	0.981666995267049	0.823685176551725	TRUE
MW0110859	0.90502357535677	0.00624311502327214	FALSE
MW0120188	0.700516808244311	5.01307630725914e-07	FALSE
MW0007975	0.887841318698431	0.00222341101624575	FALSE
MW0143488	0.580477093529434	1.11288220711591e-08	FALSE
MW0157221	0.57827382879592	1.0449830651126e-08	FALSE
MW0013194	0.944290290855693	0.0828009915505602	TRUE
MW0104444	0.966213410340169	0.36526657463819	TRUE
MW0109756	0.767937920198111	6.51324415199366e-06	FALSE
MW0119073	0.869148713734682	0.000773299660359265	FALSE
MW0123046	0.503144999160713	1.37389828940058e-09	FALSE
MW0123825	0.97844220710434	0.723028911906402	TRUE
MW0053832	0.943679131779125	0.0793865729721676	TRUE
MW0116526	0.569888642386595	8.23946272462766e-09	FALSE
MW0118476	0.980586941350858	0.791093482909544	TRUE
MW0007623	0.954725873244336	0.169973967148465	TRUE
MW0007624	0.926110441605781	0.024136433182467	FALSE
MW0126674	0.976453571605347	0.658363441792942	TRUE
MW0000115	0.978011138055223	0.709048767465614	TRUE
MW0119322	0.700106661851207	4.94093866191422e-07	FALSE
MW0125280	0.591219649693694	1.517402159985e-08	FALSE
MW0004986	0.901412620818934	0.00499970035450535	FALSE
MW0169821	0.98105130107905	0.805290095777112	TRUE
MW0151989	0.793596471809297	1.93167024868132e-05	FALSE
MW0119608	0.965373911838724	0.346215373641064	TRUE
MW0002436	0.961993639996833	0.277712399021243	TRUE
MW0000762	0.876970631248975	0.00119331561396957	FALSE
MW0110864	0.964615451514236	0.32971195873059	TRUE
MW0003884	0.900390215815741	0.0046973308914965	FALSE
MW0008514	0.62972523640203	4.8230649035949e-08	FALSE
MW0009615	0.818287650653864	5.90544145502615e-05	FALSE
MW0009987	0.439414314263345	2.86888981514825e-10	FALSE
MEDL02179	0.946107118410986	0.093854602116449	TRUE
MW0123086	0.972372389028905	0.529865848975048	TRUE
MW0156201	0.801266745657179	2.71164364115574e-05	FALSE
MW0006231	0.943673396228865	0.0793552151747216	TRUE
MW0110727	0.967262365863608	0.390238278688401	TRUE
MW0118395	0.94683076235045	0.0986612678710106	TRUE
MW0121304	0.890816649545968	0.00264707116984993	FALSE
MW0140001	0.90409110903093	0.00589355850509983	FALSE
MW0147474	0.867665021427446	0.000713116696429498	FALSE
MW0155029	0.705417409157883	5.96655241065153e-07	FALSE
MW0006953	0.896998460181593	0.00382522605011944	FALSE
MW0001182	0.88506880543492	0.0018929219484051	FALSE
MW0149255	0.747188221139552	2.83800815507309e-06	FALSE
MW0009370	0.963693224735728	0.310539579490051	TRUE
MW0146451	0.948841732466402	0.113355063657418	TRUE
MW0146496	0.959951197275279	0.242362052016971	TRUE
MW0003688	0.813175624538492	4.65643837341079e-05	FALSE
MW0103804	0.694503802413566	4.05820744434663e-07	FALSE
MW0008732	0.96603890739841	0.361238260860871	TRUE
MW0120082	0.969571321659259	0.449749682035282	TRUE
MW0120500	0.966296859876457	0.367205651003056	TRUE
MW0147482	0.696080527479534	4.28836289863165e-07	FALSE
MW0110646	0.934613177515028	0.0426962627289648	FALSE
MW0125538	0.89245919755541	0.00291686539082349	FALSE
MW0007142	0.973788690020552	0.573224200570889	TRUE
MW0004434	0.645526899484238	7.92553058694414e-08	FALSE
MW0110997	0.719672930849021	1.00018636943006e-06	FALSE
MW0006979	0.84044531529686	0.000172420865578792	FALSE
MEDN0699	0.969419311655551	0.445642877755343	TRUE
MEDL01817	0.659073994808488	1.22691127208393e-07	FALSE
MW0109989	0.961926543106935	0.276481434423374	TRUE
MW0122075	0.83733430046647	0.000147705750183653	FALSE
MW0121083	0.98596385198257	0.931360275694061	TRUE
MW0122356	0.915482076709976	0.0120667721947663	FALSE
MW0153768	0.905071689319321	0.00626173536427095	FALSE
MW0125912	0.910513995598848	0.00879787281242554	FALSE
MW0005923	0.714843000450288	8.3814372935037e-07	FALSE
MW0118337	0.989642633711874	0.982968556414437	TRUE
MW0003369	0.978875190419022	0.737005487308669	TRUE
MW0127164	0.940911629911272	0.0656283523373459	TRUE
MW0103621	0.981691997028608	0.824420711502555	TRUE
MW0117263	0.925122370950167	0.0226080747256922	FALSE
MW0141038	0.707172418224993	6.35313801525804e-07	FALSE
MW0003893	0.988006344664868	0.965136800381036	TRUE
MW0128691	0.951959095790613	0.140545992026944	TRUE
MEDP1160	0.565354700469655	7.25498990406906e-09	FALSE
MW0003196	0.965776774017473	0.355254411563685	TRUE
MW0157528	0.951930457374914	0.140269049957593	TRUE
MW0105213	0.764940442014922	5.76204268501292e-06	FALSE
MW0120208	0.970024680590535	0.462151685625309	TRUE
MW0006174	0.258135253211859	5.95485070732854e-12	FALSE
MW0107528	0.762414366683258	5.20022695858328e-06	FALSE
MW0103753	0.84858841800454	0.000260329568024758	FALSE
MW0120993	0.960988855478546	0.259780075520521	TRUE
MW0118491	0.914342570737391	0.0112180498351083	FALSE
MW0118971	0.95252139696134	0.146093451763015	TRUE
MW0122574	0.970179503916744	0.4664391838813	TRUE
MW0110590	0.399824199326671	1.15131949912828e-10	FALSE
MEDP1026	0.511271488395847	1.69365704664576e-09	FALSE
MW0005932	0.898416332538927	0.00416692583863571	FALSE
MW0015097	0.923068805087392	0.0197463372727145	FALSE
MW0121444	0.944391894694225	0.0833828923364807	TRUE
MW0006010	0.934475195702581	0.0422986926700492	FALSE
MW0142040	0.893926719548881	0.0031825771937727	FALSE
MW0148215	0.903400009079697	0.00564784870286794	FALSE
MW0121054	0.911672938092602	0.00946633886608863	FALSE
MW0005805	0.928868336158236	0.0290001823165721	FALSE
MW0122014	0.954352641686633	0.165680617471155	TRUE
MW0104329	0.915865253950896	0.0123671259661478	FALSE
MW0117655	0.958456866979736	0.219152317199856	TRUE
MW0007207	0.911856421014083	0.00957698307071011	FALSE
MW0005134	0.952872146383367	0.149661695974431	TRUE
MW0130731	0.971340623804958	0.499414496693496	TRUE
MW0004363	0.945998068333994	0.0931509743366486	TRUE
MW0000558	0.927435402847197	0.026357121762612	FALSE
MW0140083	0.82903829432732	9.84577508944111e-05	FALSE
MW0121224	0.930374578578423	0.0320777822112186	FALSE
MW0122777	0.933579171084533	0.0398084364277262	FALSE
MW0119841	0.973218476016038	0.555568902617306	TRUE
MW0004691	0.806521619067717	3.43484739719948e-05	FALSE
MW0119470	0.957823291294757	0.209948901710283	TRUE
MW0120390	0.955538369607393	0.179693597202375	TRUE
MW0112104	0.857155889023344	0.000406217867268123	FALSE
MW0005145	0.892558145399423	0.00293402107498617	FALSE
MW0121948	0.749054946860685	3.05323909188386e-06	FALSE
MW0010622	0.744748354308582	2.58061091332641e-06	FALSE
MW0118436	0.876742198473069	0.00117810127478161	FALSE
MW0122158	0.90908511942608	0.00804150464930055	FALSE
MW0000916	0.973461083681046	0.563049830621911	TRUE
MW0118152	0.935859847759909	0.0464682231482859	FALSE
MW0002642	0.712399269364224	7.66964356547529e-07	FALSE
MW0153395	0.805524330280046	3.28328678903775e-05	FALSE
MW0004571	0.764389990048702	5.63436231650503e-06	FALSE
MW0140515	0.609948288151656	2.63883870312273e-08	FALSE
MW0116322	0.900520989046513	0.00473490401473696	FALSE
MW0104341	0.89343716546512	0.00309119844061081	FALSE
MW0127468	0.893839861415964	0.00316615822082418	FALSE
MW0106096	0.946006569935061	0.0932056380482174	TRUE
MW0053592	0.790613641404558	1.69609256376925e-05	FALSE
MW0143574	0.975031714846974	0.612494441369236	TRUE
MEDP1739	0.869276255088925	0.000778718801252724	FALSE
MW0133590	0.960315707693981	0.248355967942732	TRUE
MW0125523	0.940206666164165	0.0625298405564013	TRUE
MW0126122	0.910859839844893	0.00899198315193393	FALSE
MW0001988	0.798485137620209	2.39589476103205e-05	FALSE
MW0120153	0.913972889001163	0.010956388225434	FALSE
MEDL02380	0.649328838407787	8.9500666900845e-08	FALSE
MW0004803	0.956635494259839	0.193664733996748	TRUE
MW0006879	0.95216401103476	0.142543290182902	TRUE
MW0006668	0.732502798919591	1.61387794474601e-06	FALSE
MEDN1307	0.937234202413281	0.0510273628418152	TRUE
MW0154784	0.504521212237675	1.4232246511326e-09	FALSE
MEDL02054	0.884153939868246	0.00179563158196639	FALSE
MW0125929	0.949968660721078	0.122523795355727	TRUE
MW0141775	0.934974197475688	0.0437548597103333	FALSE
MW0116798	0.979789348250107	0.766179281164661	TRUE
MW0006681	0.876223672029055	0.00114432378896431	FALSE
MW0010069	0.963464879146244	0.305942080128008	TRUE
MW0117740	0.912256048571768	0.00982270784777972	FALSE
MW0125039	0.984146940382409	0.891091262851506	TRUE
MW0116639	0.76699665575802	6.26676611047972e-06	FALSE
MW0115960	0.888234747952334	0.0022750508364798	FALSE
MW0111707	0.976368533335923	0.655601756962993	TRUE
MW0120335	0.954865999600433	0.171613394108092	TRUE
MW0118335	0.732331064525556	1.60343364235977e-06	FALSE
MW0110635	0.915486608939778	0.0120702796101366	FALSE
MW0122724	0.81228783450133	4.46973475914517e-05	FALSE
MW0007103	0.507436893932283	1.53398950526184e-09	FALSE
MW0151880	0.883219324203363	0.00170169261840274	FALSE
MW0116401	0.890934561278639	0.00266552938708986	FALSE
MW0119902	0.915009053237515	0.0117065361079211	FALSE
MW0123433	0.633749393672179	5.4663364278055e-08	FALSE
MW0004775	0.943087181284563	0.0762156425770549	TRUE
MW0003964	0.944936771486186	0.0865748491409201	TRUE
MW0001140	0.950724403695093	0.129080840455528	TRUE
MW0003233	0.821262170471005	6.79188248145759e-05	FALSE
MW0127243	0.396095564125268	1.05872635320452e-10	FALSE
MW0124032	0.973442194298993	0.562465693134493	TRUE
MW0117587	0.948613601566303	0.111583804235507	TRUE
MW0008131	0.944578530618537	0.0844625956038759	TRUE
MW0124134	0.837561786416793	0.000149378918877574	FALSE
MW0126405	0.963608868157168	0.308834285139472	TRUE
MW0118022	0.966201452235633	0.364989382508808	TRUE
MW0124359	0.92723268578167	0.0260040005523783	FALSE
MW0104736	0.699208654382923	4.78679845142373e-07	FALSE
MW0103835	0.977592362879876	0.695428285352649	TRUE
MW0125131	0.556910765649599	5.73736082691064e-09	FALSE
MW0146918	0.64620570842451	8.09895378894763e-08	FALSE
MW0106073	0.650527840565788	9.30146243228156e-08	FALSE
MEDN0799	0.571700285985984	8.67134070926548e-09	FALSE
MW0053901	0.785577896563858	1.36482432607671e-05	FALSE
MW0016065	0.975625621843162	0.631560850262446	TRUE
MW0120198	0.461426778737019	4.85825507973697e-10	FALSE
MEDL02686	0.896488567200958	0.00370969988413853	FALSE
MW0004362	0.962940741100746	0.295610664919217	TRUE
MW0005609	0.923211411427406	0.0199322525933491	FALSE
MW0005858	0.928844735532418	0.0289544835905933	FALSE
MW0108427	0.912687852915793	0.0100956959667689	FALSE
MEDL02655	0.84565731058049	0.000224180540887844	FALSE
MW0153391	0.670152054468999	1.76818332324297e-07	FALSE
MW0052777	0.916434200048696	0.0128276764487398	FALSE
MW0119887	0.483619787312572	8.3870222329124e-10	FALSE
MEDL02395	0.60857351830319	2.53235295436447e-08	FALSE
MW0103809	0.986767260787136	0.946171987741652	TRUE
MEDP0838	0.955604093700097	0.180502722753138	TRUE
MW0141077	0.968165745982555	0.412783731811536	TRUE
MW0120489	0.525780947131353	2.47515012148168e-09	FALSE
MW0110700	0.970372193353665	0.471811938093098	TRUE
MW0009486	0.746306729169211	2.7420112553649e-06	FALSE
MW0009649	0.758043123168172	4.36067683193536e-06	FALSE
MW0122291	0.806851829422921	3.48665090080948e-05	FALSE
MW0009002	0.596609560764594	1.77632261622349e-08	FALSE
MW0000750	0.910137272653071	0.00859144643885638	FALSE
MW0154035	0.960116198687361	0.245058757921592	TRUE
MW0148941	0.494911286711765	1.11401303063407e-09	FALSE
MW0120891	0.833532348818738	0.000122498769764962	FALSE
MW0147221	0.979177390722211	0.746707582991319	TRUE
MW0125973	0.76862679814155	6.70012904171225e-06	FALSE
MW0052398	0.978455309931634	0.723452961056707	TRUE
MW0124688	0.275870457680861	8.43181305621482e-12	FALSE
MW0145642	0.717021527417949	9.07497422171597e-07	FALSE
MW0055252	0.862466220767279	0.000538533034543502	FALSE
MW0127564	0.565842802997953	7.35475078747377e-09	FALSE
MW0112710	0.974798369992712	0.605050933038551	TRUE
MW0006366	0.69255028914709	3.79101710803142e-07	FALSE
MW0115659	0.962799018601073	0.292869718553226	TRUE
MW0000105	0.96019338124702	0.246329566704696	TRUE
MW0137484	0.987216729681931	0.953601611977339	TRUE
MW0144306	0.873349732635065	0.000974820947933399	FALSE
MW0142130	0.927080580282121	0.025742284256548	FALSE
MW0007364	0.946081038831097	0.0936858423984695	TRUE
MW0009963	0.593503014694947	1.62186618183363e-08	FALSE
MW0118387	0.975947827164192	0.641966003034045	TRUE
MW0106005	0.905120300282891	0.00628060759492348	FALSE
MW0106006	0.946488200921614	0.0963557632195954	TRUE
MW0117109	0.930864280971951	0.0331500195109156	FALSE
MW0126673	0.674402830856401	2.03846060679872e-07	FALSE
MW0007310	0.965835396527457	0.356585601533814	TRUE
MW0011757	0.947029292178477	0.100022694360879	TRUE
MW0123875	0.802265247895426	2.83550427268294e-05	FALSE
MW0001835	0.929300828755261	0.0298510646027093	FALSE
MW0155028	0.927980323171083	0.0273313480425964	FALSE
MW0150733	0.953432672316831	0.155541199511283	TRUE
MW0012936	0.949128359192985	0.115620257618648	TRUE
MW0140599	0.883464378251125	0.00172580837500647	FALSE
MEDL01774	0.97570215926632	0.63402905849665	TRUE
MW0123248	0.598092314690837	1.85544253767006e-08	FALSE
MW0120428	0.972022034636982	0.51941054598717	TRUE
MW0119865	0.663660153716697	1.42601760189753e-07	FALSE
MW0111264	0.912773545372899	0.0101508146206366	FALSE
MW0014724	0.928865569854098	0.0289948219401864	FALSE
MW0116792	0.934218886578428	0.0415703129015339	FALSE
MW0002483	0.978960496959044	0.739749166730792	TRUE
MW0118902	0.957988678500787	0.212315852686188	TRUE
MW0122833	0.908827333788937	0.00791250837571474	FALSE
MW0006996	0.685677850655437	2.98949749568093e-07	FALSE
MW0117285	0.751316291431125	3.3373516151727e-06	FALSE
MW0123340	0.575174714901137	9.56773822627726e-09	FALSE
MW0118847	0.968906010055718	0.43196915418137	TRUE
MW0124792	0.95530725601999	0.176875865761971	TRUE
MW0149319	0.964125876086832	0.319412826869433	TRUE
MW0126642	0.93616696097677	0.047449193339441	FALSE
MW0001056	0.982506460362163	0.847829404280687	TRUE
MW0007199	0.629559482224512	4.79834549922063e-08	FALSE
ZINC1081533	0.895782436111422	0.00355576941513072	FALSE
MW0105667	0.74088062373018	2.2219420804668e-06	FALSE
MW0120471	0.940287039723229	0.062875413154037	TRUE
MW0140329	0.966383080018342	0.369217732776537	TRUE
MW0145173	0.970433743029381	0.473536626220167	TRUE
MW0110669	0.872771042063256	0.000944031558742713	FALSE
MW0007991	0.953903223133664	0.160649820067201	TRUE
MW0119039	0.950357700043198	0.125856960910201	TRUE
MW0125712	0.861966849990101	0.000524333135080014	FALSE
MW0120878	0.910550796219889	0.00881831617810962	FALSE
MW0005517	0.743508049319685	2.45934666267483e-06	FALSE
MW0127378	0.949408999318363	0.117881775359605	TRUE
MW0116797	0.969742337751016	0.454401034973024	TRUE
MW0000730	0.499570330597202	1.25399593448055e-09	FALSE
MW0140207	0.938131604935878	0.0542507173432052	TRUE
MW0120201	0.948630610747072	0.111714909902282	TRUE
MW0119890	0.971969042751474	0.517839235938001	TRUE
MW0134468	0.861684198291317	0.00051647226848517	FALSE
MW0003741	0.792492602588166	1.84068152130575e-05	FALSE
MW0004275	0.817097819175127	5.58598828217546e-05	FALSE
MW0001102	0.743962919550348	2.50310365537499e-06	FALSE
MW0008971	0.953042550756179	0.151425818278792	TRUE
MW0157277	0.759587787723914	4.63964860396285e-06	FALSE
MW0123613	0.946751220134251	0.0981210396277111	TRUE
MW0006306	0.647146553204491	8.34597444669159e-08	FALSE
MW0103505	0.964201318387937	0.320981948006316	TRUE
ZINC8100883	0.941866129477469	0.0700754122971103	TRUE
MW0126682	0.855624655561206	0.000374831668361433	FALSE
MW0118368	0.965919558237482	0.358503795143268	TRUE
MW0114027	0.944853869485834	0.0860813408250549	TRUE
MW0004396	0.596976346486885	1.7955573267034e-08	FALSE
MW0002811	0.850783233156397	0.000291427077827983	FALSE
MW0116216	0.953469160579707	0.15593163154446	TRUE
MW0000955	0.540525596042705	3.66863178302434e-09	FALSE
MW0000957	0.988445484919473	0.970715221066997	TRUE
MW0125366	0.986563505022101	0.942599699916955	TRUE
MW0006264	0.931160210795243	0.0338159712886631	FALSE
MEDN1159	0.920748037990789	0.0169631495832222	FALSE
MW0116761	0.626937974986277	4.42467384460428e-08	FALSE
MW0146384	0.766849598037721	6.22915880116102e-06	FALSE
MW0005560	0.897761680315704	0.004005312138949	FALSE
MW0124522	0.852312430584117	0.000315409242734619	FALSE
MW0107928	0.950642596230746	0.128354629035858	TRUE
MW0104843	0.952655420434686	0.147446979002111	TRUE
MW0125315	0.904817040237614	0.00616384640506393	FALSE
MW0001446	0.983870243945971	0.884209646569799	TRUE
MW0118196	0.942254435325229	0.0719714271197475	TRUE
MW0004408	0.70862655966538	6.69350270377975e-07	FALSE
MW0137483	0.935534857894043	0.0454529187442996	FALSE
MW0009041	0.809983271209409	4.02116609965167e-05	FALSE
MW0006562	0.904728504729771	0.00613019229887413	FALSE
MW0009775	0.970478841199343	0.474802923723725	TRUE
MW0106491	0.586994089106391	1.34235067620111e-08	FALSE
MW0001955	0.465486265406657	5.36236573522633e-10	FALSE
MW0005482	0.974175540964173	0.585339207389205	TRUE
MW0003066	0.822390797286257	7.16425976951134e-05	FALSE
MW0110033	0.672924330670328	1.93981228988751e-07	FALSE
ZINC72131515	0.773322120538957	8.1353096706144e-06	FALSE
MEDL01942	0.967546002857718	0.397213610159757	TRUE
MW0003251	0.963584573945572	0.308344663046588	TRUE
MW0140704	0.858931192332207	0.000446131960364614	FALSE
MEDL02662	0.962642593814407	0.289870208581597	TRUE
MW0009893	0.951388102999668	0.135124371777782	TRUE
MEDL00331	0.814733479038035	5.00433226805669e-05	FALSE
MW0137951	0.801907551599852	2.79045760562457e-05	FALSE
MW0055405	0.872617621347171	0.000936042881756038	FALSE
MW0118288	0.974272472950417	0.588390918707309	TRUE
MW0104883	0.963638855048063	0.30943955688562	TRUE
MW0055080	0.916333908161189	0.0127452015245819	FALSE
MW0009155	0.966289297795159	0.367029596252277	TRUE
MW0003681	0.926482941755178	0.024740292558469	FALSE
MW0009487	0.61974656709837	3.54886971669389e-08	FALSE
MW0116456	0.953535919347657	0.15664843135825	TRUE
MW0119836	0.722905247378315	1.12691773417713e-06	FALSE
MW0125700	0.920472873969689	0.0166615447791769	FALSE
MW0122824	0.538023610461883	3.42966458456616e-09	FALSE
MW0157930	0.717076908915884	9.09337679761129e-07	FALSE
MW0113083	0.956283487666151	0.189073197178725	TRUE
MW0106067	0.849822976270435	0.000277362392925491	FALSE
MW0116512	0.951168271017793	0.133092354303469	TRUE
MW0118177	0.903412567264414	0.00565221574557519	FALSE
MW0121142	0.974137768408089	0.584151711660602	TRUE
MW0150710	0.80590820769313	3.34076894516813e-05	FALSE
MW0141787	0.917880705397057	0.0140816407053017	FALSE
MW0005979	0.933539620244746	0.0397020774895389	FALSE
MW0113847	0.610609489104945	2.69172570933004e-08	FALSE
MW0120095	0.958550332242104	0.220541431680493	TRUE
MW0157300	0.889689656178348	0.00247732558446825	FALSE
MEDL01761	0.969121997461651	0.437686137993502	TRUE
MW0006134	0.697087610332686	4.44255616790068e-07	FALSE
MW0006092	0.934242614280651	0.0416371940250916	FALSE
MW0116146	0.822981015108978	7.36756355462531e-05	FALSE
MEDP0250	0.936234021685564	0.0476662233184616	FALSE
MEDN0101	0.92637761749574	0.0245679689171556	FALSE
MW0001499	0.949445498248385	0.118179112998931	TRUE
MEDP1158	0.991230320267987	0.993169500070365	TRUE
MEDN0654	0.54933652433954	4.65973639761417e-09	FALSE
MW0110786	0.785542855013613	1.36277552301505e-05	FALSE
MW0154030	0.694270589308443	4.02528928328313e-07	FALSE
MEDN0338	0.752618726719677	3.51357546571036e-06	FALSE
MW0117738	0.749718170749868	3.13381199591587e-06	FALSE
MW0000753	0.943810443660503	0.0801079392221211	TRUE
MW0114015	0.819596377669698	6.27931676635685e-05	FALSE
MW0115670	0.777074730070359	9.51579786693918e-06	FALSE
MW0106212	0.358362038346112	4.62081552930569e-11	FALSE
MW0118307	0.6434732897144	7.42432969821711e-08	FALSE
MW0123031	0.944823549869888	0.0859015620000952	TRUE
MW0145170	0.741496746806936	2.27534688953635e-06	FALSE
MW0121782	0.922806308739918	0.0194088518942733	FALSE
MW0145169	0.915411211444501	0.0120120699395642	FALSE
MW0145172	0.747618728051413	2.88617851630386e-06	FALSE
MW0002316	0.462088961127095	4.93695681110893e-10	FALSE
MW0147001	0.947899699197175	0.106217427615496	TRUE
MW0121476	0.848707510690589	0.000261923222131444	FALSE
MW0115952	0.977285935348455	0.685450069657899	TRUE
MW0150270	0.947427366405085	0.102809565041927	TRUE
MW0009969	0.829282038006694	9.96239670097349e-05	FALSE
MW0125390	0.902950124059901	0.0054937306837792	FALSE
MW0125392	0.69345616008215	3.91252808064877e-07	FALSE
MW0150602	0.973505174072455	0.564414368508605	TRUE
MW0157519	0.949274220233643	0.116790229839545	TRUE
MEDN1156	0.373504541307994	6.41817741170726e-11	FALSE
MW0106150	0.59708730294921	1.80141919392142e-08	FALSE
MW0006534	0.573717936260373	9.1805473035838e-09	FALSE
MEDL02459	0.945695419308946	0.0912258993730489	TRUE
MW0006887	0.564894954188203	7.16232798355844e-09	FALSE
MW0005717	0.952874583855592	0.149686788172222	TRUE
MW0001383	0.969261661262165	0.441411307643249	TRUE
MW0115788	0.774701614384132	8.61636661439978e-06	FALSE
MW0148445	0.897945607857881	0.00405003764470883	FALSE
MW0144224	0.586045074217489	1.30604603625859e-08	FALSE
MW0152044	0.925236318987438	0.0227790514869296	FALSE
MW0103374	0.944036075632029	0.0813630183545264	TRUE
MW0124615	0.953943534354331	0.161094958081589	TRUE
MW0003277	0.98110385558478	0.806880293098207	TRUE
MW0154363	0.971431565784635	0.502056538121582	TRUE
MW0121300	0.786382453661853	1.41277404124496e-05	FALSE
MEDL01971	0.962477457103906	0.28673286329275	TRUE
MW0000858	0.975167349056096	0.616834169367107	TRUE
MW0122970	0.881150320727578	0.0015117683730772	FALSE
MEDL02745	0.964908405688471	0.336007099774384	TRUE
MW0008812	0.872522595683377	0.000931130832778343	FALSE
MW0118147	0.91905257155369	0.0151917508380321	FALSE
MW0133422	0.866851735308332	0.00068225348635033	FALSE
MW0124151	0.960382320766039	0.24946581418813	TRUE
MW0004484	0.869645627817188	0.000794641632853827	FALSE
MW0156517	0.909410925895144	0.00820771841988069	FALSE
MW0140401	0.727506598213754	1.33742281124065e-06	FALSE
MW0104001	0.853855277778398	0.000341738526255723	FALSE
MW0107527	0.945231967030348	0.0883554582701059	TRUE
MW0107526	0.954049977253751	0.162276107958275	TRUE
MW0004068	0.927808046609176	0.0270193516831451	FALSE
MW0117155	0.972614600265624	0.537159971421093	TRUE
MW0149192	0.939670251431299	0.0602727352016655	TRUE
MW0140524	0.623096792528642	3.93161847344459e-08	FALSE
MW0148341	0.529564543262914	2.73601110670282e-09	FALSE
MW0005801	0.95481405845975	0.171003933807618	TRUE
MW0137737	0.983143116158049	0.865294046947475	TRUE
MW0007214	0.965058377300057	0.339268314435915	TRUE
MW0004127	0.784177678852116	1.28544002277226e-05	FALSE
MW0009731	0.786897862976331	1.44442686353382e-05	FALSE
MEDP1640	0.686466636651487	3.071622381638e-07	FALSE
MEDP1155	0.380356064601314	7.46034876607628e-11	FALSE
MW0128340	0.965750405933037	0.354656966248833	TRUE
MW0122830	0.795400414537893	2.09077546978491e-05	FALSE
MW0144857	0.956231636844169	0.188405667251362	TRUE
MW0157156	0.975872519209866	0.639530740146036	TRUE
MW0148653	0.814415121741548	4.93105992191956e-05	FALSE
MW0001160	0.908891489965755	0.00794440694338172	FALSE
MW0104474	0.820201532651294	6.46061052218367e-05	FALSE
MW0010464	0.976725295561386	0.667197165394651	TRUE
MW0142580	0.892829609396324	0.00298163849267317	FALSE
MW0005873	0.795672972388001	2.1159978878625e-05	FALSE
MW0138660	0.950041322466722	0.123139626319309	TRUE
MW0052960	0.793706949738517	1.94103554142035e-05	FALSE
MW0156518	0.955173927309654	0.175269647390808	TRUE
MW0146903	0.980903674929923	0.800804651651203	TRUE
MW0103413	0.95441876332476	0.166433520522477	TRUE
MW0001657	0.814396995165607	4.92692233271621e-05	FALSE
MW0062288	0.961085512040651	0.261458842990286	TRUE
MW0001216	0.985241879329679	0.916434845824581	TRUE
MW0118163	0.96600237519283	0.36039947346246	TRUE
MW0150624	0.949136439906333	0.115684767969184	TRUE
MW0158336	0.88632009398664	0.00203512738490746	FALSE
MW0111134	0.958647318541225	0.221991530325563	TRUE
MW0055237	0.950002579835695	0.122810889610433	TRUE
MW0145151	0.932687811446066	0.0374814746968588	FALSE
MW0114726	0.984334959489346	0.895661833857022	TRUE
MW0006763	0.441561370253142	3.01825804071805e-10	FALSE
MW0156311	0.978223822239099	0.715952971683702	TRUE
MW0114186	0.939279708275888	0.0586820701440282	TRUE
MW0146500	0.923176981895479	0.0198871998195097	FALSE
MEDL01849	0.952888799962264	0.149833215584481	TRUE
MW0013569	0.851432970553094	0.000301371556810014	FALSE
MW0000130	0.97207797747708	0.521072261429994	TRUE
MW0006450	0.672294001809106	1.89930053952578e-07	FALSE
MW0147394	0.93083505476133	0.0330849932143218	FALSE
MW0006708	0.916870024290383	0.0131926449479914	FALSE
MW0141695	0.751682962798931	3.3859967789639e-06	FALSE
MW0002330	0.547503941311115	4.4325220377828e-09	FALSE
MW0115585	0.953226993571138	0.153358115069599	TRUE
MW0149327	0.876180118065343	0.00114153375045589	FALSE
MW0156557	0.948211562983778	0.108529231065151	TRUE
MW0009736	0.667938777839417	1.6426950458461e-07	FALSE
MW0103398	0.668137911283331	1.65359057361364e-07	FALSE
MW0146862	0.678685296558876	2.35527776481194e-07	FALSE
MW0013212	0.942151057114098	0.0714616044669635	TRUE
MW0156403	0.870907957221631	0.0008517160830988	FALSE
MW0001658	0.973266363195617	0.557041796135897	TRUE
MW0119452	0.974152862887657	0.584626137373436	TRUE
MW0125581	0.672523341362222	1.91393597484353e-07	FALSE
MW0114082	0.9142742242746	0.0111691831121975	FALSE
MW0116725	0.963597838794275	0.308611918243631	TRUE
MW0120358	0.969439798066749	0.446194831258459	TRUE
MW0125723	0.804598059252958	3.14886031663559e-05	FALSE
MW0126786	0.941878632816664	0.070135663055507	TRUE
MW0000567	0.944406629931399	0.0834676264651668	TRUE
MW0009138	0.740783780847783	2.21366922116908e-06	FALSE
MW0158072	0.951231301407868	0.133671878364439	TRUE
MW0009992	0.947080896838292	0.10037965320611	TRUE
MW0001791	0.966370360295728	0.368920346752161	TRUE
MW0148959	0.871672233279794	0.000888371667014745	FALSE
MW0157428	0.925571971937482	0.0232905882422733	FALSE
MW0133611	0.976132026686982	0.647930120121146	TRUE
MEDL02200	0.937123523412149	0.0506437040309552	TRUE
MW0148553	0.887574377625134	0.00218908134776099	FALSE
MW0106407	0.823526001874608	7.56072576635998e-05	FALSE
MW0148441	0.885988365908415	0.00199635779749551	FALSE
MEDN0325	0.988136055443307	0.966846470665812	TRUE
MEDL00667	0.923193513762186	0.0199088192819545	FALSE
MW0107126	0.974824617129183	0.605886711996491	TRUE
MW0105434	0.895727054599316	0.00354398590251466	FALSE
MW0001241	0.958997293671784	0.227298109371611	TRUE
MW0119519	0.827429854711146	9.11160847070734e-05	FALSE
MW0111041	0.954598878943362	0.168501221914466	TRUE
MW0005245	0.853660434197789	0.000338288514006355	FALSE
MW0146560	0.976719862825307	0.667020430233881	TRUE
MW0118396	0.965652424739957	0.352444072610482	TRUE
MW0127422	0.908249470954392	0.00763120752566423	FALSE
MW0103367	0.763067031176121	5.3395912602955e-06	FALSE
MW0005752	0.900655159244301	0.00477378342384354	FALSE
MW0121443	0.817351006797298	5.65239709952587e-05	FALSE
MW0002752	0.976204691363872	0.650285623138644	TRUE
MW0116383	0.969433334254571	0.446020629257177	TRUE
MW0103911	0.909612206055173	0.00831221038207584	FALSE
MW0142498	0.943890231471118	0.080549500083799	TRUE
MW0154984	0.793395307243183	1.91474016287812e-05	FALSE
MW0154985	0.942945562005811	0.0754762883635234	TRUE
MW0154983	0.946268760463429	0.0949074293011679	TRUE
MW0119541	0.954764057133039	0.170419203543017	TRUE
MW0122738	0.893738777854949	0.00314716297484767	FALSE
MW0118143	0.332954975302398	2.69433155384294e-11	FALSE
MW0141080	0.593268654463885	1.61080323541889e-08	FALSE
MW0110042	0.937136095809788	0.0506871351732669	TRUE
MW0127096	0.470004899774373	5.98881880328216e-10	FALSE
MW0106120	0.900765912602047	0.00480613135974849	FALSE
MW0139894	0.564437791010724	7.07142236742217e-09	FALSE
MW0153976	0.987900521978593	0.963703353935653	TRUE
MW0106415	0.941989591658076	0.0706726678908609	TRUE
MW0157291	0.968884661487822	0.431406985291234	TRUE
MW0005726	0.965128052582704	0.340792348250026	TRUE
MW0114522	0.753893381035735	3.6956036341272e-06	FALSE
MW0159618	0.934024468283595	0.04102647641801	FALSE
MW0159775	0.954498425309685	0.167344990828772	TRUE
MW0168123	0.949126781099195	0.115607663481179	TRUE
MEDN1405	0.758062641559048	4.36408894412673e-06	FALSE
MW0146965	0.97609694249042	0.646793358577281	TRUE
MW0148511	0.985283910188201	0.917344132671133	TRUE
MW0103281	0.953804937672497	0.159569490772933	TRUE
MW0159617	0.597457415368734	1.82111869877747e-08	FALSE
MW0159626	0.952652536171394	0.147417721685828	TRUE
MW0125275	0.946351962259884	0.0954539755503588	TRUE
MW0144228	0.681225370391465	2.56742728067515e-07	FALSE
MW0117512	0.88696549300958	0.00211285973043881	FALSE
MW0119378	0.922440239536538	0.0189482553692142	FALSE
MEDP1869	0.96642391190866	0.370173668786004	TRUE
MW0119220	0.942903956087735	0.0752604644522686	TRUE
MW0123989	0.833420362442977	0.000121829374815002	FALSE
MW0159628	0.892391029251548	0.00290510808653189	FALSE
MW0159782	0.959460046900546	0.234494862273964	TRUE
MW0168250	0.964137752378312	0.319659409093403	TRUE
MW0168202	0.952283902278239	0.143724734925206	TRUE
MW0159629	0.829066543077875	9.85921648708274e-05	FALSE
MW0117209	0.845510280822557	0.000222513644266968	FALSE
MW0007474	0.966410408908713	0.369857325530985	TRUE
MW0149241	0.938712164703342	0.0564468640713357	TRUE
MW0003407	0.893851124525827	0.00316828224234748	FALSE
MW0126288	0.961868393879583	0.275418541053056	TRUE
MW0110521	0.96204835283221	0.278719756266676	TRUE
MW0002482	0.905449602023203	0.00641004390236159	FALSE
MW0127152	0.694191386837862	4.01417410107364e-07	FALSE
MW0152755	0.960421290205103	0.250117175039993	TRUE
MW0115949	0.949300788287939	0.11700460033437	TRUE
MW0168668	0.736254325871917	1.86094392976386e-06	FALSE
MW0005673	0.978237460011334	0.716395279920665	TRUE
MW0007745	0.957299843966323	0.202619729078455	TRUE
MW0144219	0.783684483798555	1.2586564642881e-05	FALSE
MW0000594	0.937816988261198	0.0530974620069455	TRUE
MW0108728	0.981511256912502	0.819082523602294	TRUE
MW0004453	0.963696865101115	0.310613351952564	TRUE
MEDN1447	0.842358235998029	0.000189767556380965	FALSE
MW0000528	0.935906723374141	0.0466165877682788	FALSE
MW0110534	0.96714452933216	0.387368276109452	TRUE
MW0144832	0.872353476483398	0.000922456240016107	FALSE
MW0120088	0.437562250462367	2.74628687463417e-10	FALSE
MEDP1604	0.929967174470923	0.031213238201233	FALSE
MEDL02215	0.95525860013799	0.176288075761558	TRUE
MW0148622	0.986238235464867	0.936636380440704	TRUE
MW0111360	0.392798824452879	9.83371499529694e-11	FALSE
MW0148451	0.862022937044299	0.000525908016259902	FALSE
MW0123316	0.978702210478435	0.731431279495269	TRUE
MW0126766	0.874053564030249	0.00101371013230075	FALSE
MW0155588	0.935120648599616	0.0441919894981607	FALSE
MW0000901	0.899271421275111	0.00438847731241148	FALSE
MW0010173	0.882269053446091	0.00161150059585916	FALSE
MW0007422	0.618489437319319	3.41557112011224e-08	FALSE
MW0124095	0.967660012447748	0.400044080488283	TRUE
MW0159610	0.925701215087321	0.0234907428206874	FALSE
MW0159624	0.811683227989333	4.34713976636666e-05	FALSE
MW0159595	0.974816109628305	0.605615768241996	TRUE
MW0120917	0.947426581259889	0.102803992405175	TRUE
MW0118862	0.977423379433165	0.689926252725924	TRUE
MW0117898	0.959542782564271	0.235803479075372	TRUE
MW0116272	0.601512902333249	2.05248165447583e-08	FALSE
MW0009323	0.811408910879894	4.29269749356252e-05	FALSE
MW0117367	0.885046882218368	0.00189052634986683	FALSE
MW0154044	0.96117994769585	0.263108451954385	TRUE
MW0011710	0.54185913525034	3.80310529335525e-09	FALSE
MW0118013	0.966543275693471	0.372979437048331	TRUE
MEDP0637	0.974473792278245	0.594748536297889	TRUE
MW0107934	0.553379528609003	5.2055207473811e-09	FALSE
MW0116539	0.571036854761458	8.51048038587018e-09	FALSE
MW0007203	0.873172936540344	0.000965303049684563	FALSE
MEDN0161	0.929209481828031	0.0296692090443004	FALSE
MW0159784	0.897727051860188	0.00399695014810295	FALSE
MW0118358	0.852026536760239	0.000310771290320208	FALSE
MW0158023	0.634106392706555	5.52762051990142e-08	FALSE
MW0009631	0.967065693902429	0.385457323574368	TRUE
MW0107891	0.949994499302393	0.122742434846553	TRUE
MW0113735	0.652397221293354	9.87868393770695e-08	FALSE
MEDL02656	0.924611149617937	0.0218573431923691	FALSE
MW0159609	0.923087771524425	0.0197709587356072	FALSE
MW0126263	0.735082866174577	1.77975801979942e-06	FALSE
MW0149105	0.951079287063061	0.132278416499593	TRUE
MW0106589	0.808259515165095	3.71696309961171e-05	FALSE
MW0013531	0.984464611323439	0.898762417633868	TRUE
MW0138748	0.678251680683154	2.32095218172906e-07	FALSE
MW0152148	0.712703291237831	7.7546041162526e-07	FALSE
MW0113921	0.85170528204832	0.000305645884410189	FALSE
MW0000410	0.972145641501487	0.523086101393638	TRUE
MW0125967	0.964980328304247	0.337567831889643	TRUE
MW0119439	0.97040742970236	0.472798796930384	TRUE
MW0120792	0.80468624430992	3.16140332304368e-05	FALSE
MW0053492	0.947469423990409	0.103108515264485	TRUE
MEDL01747	0.976051699218244	0.645327964423795	TRUE
MW0002554	0.789310370352317	1.60290501812887e-05	FALSE
MW0117599	0.982944196120242	0.859922813481449	TRUE
MW0119697	0.949541808752816	0.118967286659377	TRUE
MW0116369	0.691574198086311	3.66453892127133e-07	FALSE
MW0000865	0.929707762505644	0.030675405394044	FALSE
MW0119507	0.969909532691303	0.458980051331672	TRUE
MW0063253	0.829488063815651	0.000100621145581915	FALSE
MW0109068	0.275327542611444	8.34177715797487e-12	FALSE
MW0126807	0.975374629838783	0.623483570822381	TRUE
MW0123165	0.974101506677356	0.583012621964532	TRUE
MW0154990	0.970790405742127	0.483610790252761	TRUE
MW0005604	0.926657079160421	0.0250279758696724	FALSE
MW0121744	0.786447969528559	1.41675646254259e-05	FALSE
MW0127559	0.685052212633365	2.92600962271446e-07	FALSE
MW0114416	0.962016297367485	0.278129168335031	TRUE
MW0106585	0.513164413226576	1.77883840673009e-09	FALSE
MW0052763	0.813867551080573	4.80768075897485e-05	FALSE
MW0116187	0.624272926945776	4.07611653233659e-08	FALSE
MW0000667	0.948158292888438	0.108130815389145	TRUE
MW0129892	0.549523330807815	4.68357718467227e-09	FALSE
MW0006789	0.897197820851955	0.00387142440929639	FALSE
MW0104055	0.763004704510351	5.32611333399107e-06	FALSE
MW0124519	0.743546551062066	2.46301884926432e-06	FALSE
MW0146860	0.739181733085895	2.08144182302848e-06	FALSE
MW0004451	0.961342525398989	0.265970267921947	TRUE
MW0152054	0.909730942513561	0.00837450764396984	FALSE
MW0000522	0.671418741383795	1.84452261110547e-07	FALSE
MW0156458	0.923075451698497	0.0197549619800459	FALSE
MW0123501	0.831783398759359	0.000112475183140549	FALSE
MW0159781	0.94776455146354	0.105230953403785	TRUE
MW0010189	0.9327997087762	0.0377656835019881	FALSE
MW0115226	0.941698188426611	0.0692712387574911	TRUE
MW0003812	0.919628685343569	0.0157708317440759	FALSE
MW0125223	0.912147420993073	0.00975526424130727	FALSE
MW0108967	0.946618591571311	0.097226865140104	TRUE
MW0113266	0.879128281251391	0.00134773621554472	FALSE
MW0140032	0.951707234301845	0.138128697264928	TRUE
MW0103890	0.865506279629215	0.000634264669915744	FALSE
MW0004481	0.949099989208608	0.115394056308284	TRUE
MW0154354	0.822044898618359	7.04788565318667e-05	FALSE
MW0004965	0.463331181775663	5.08823628289869e-10	FALSE
MW0014138	0.61772871927933	3.33748293803656e-08	FALSE
MW0154673	0.503922044946993	1.40152398879058e-09	FALSE
MW0122105	0.798504343880084	2.39793608596261e-05	FALSE
MW0142272	0.94548298767365	0.0898986805319121	TRUE
MW0147380	0.968469737692426	0.420585328025185	TRUE
MW0113852	0.956034603962694	0.185889463554486	TRUE
MEDN0741	0.560976171481595	6.42132645054547e-09	FALSE
MW0127063	0.921605740128341	0.017940542972336	FALSE
MW0154106	0.974368025848195	0.591405233492462	TRUE
MW0141050	0.882449112154259	0.00162819319210604	FALSE
MEDN1186	0.936640920307486	0.049005209329547	FALSE
MW0159355	0.961982432356678	0.277506445508678	TRUE
MW0143869	0.960297904817613	0.248060113893571	TRUE
MW0120898	0.871649284310733	0.000887246978567047	FALSE
MW0109279	0.811001108960683	4.21309540947841e-05	FALSE
MW0148583	0.809913001775949	4.00826238588615e-05	FALSE
MW0115426	0.668745654422401	1.68731753979528e-07	FALSE
MW0115313	0.975977824371445	0.642936554179872	TRUE
MW0105695	0.985514186487901	0.922238445232661	TRUE
MW0104213	0.969152577262752	0.438499872403801	TRUE
MW0120130	0.851792563505157	0.000307029468326262	FALSE
MW0103714	0.932974262876652	0.0382135030126375	FALSE
MW0137072	0.972227256895294	0.525520893654477	TRUE
MW0006570	0.766535048776684	6.14951865027384e-06	FALSE
MW0143484	0.479667433183225	7.60120975094944e-10	FALSE
MW0158342	0.982848079924443	0.857299027688085	TRUE
MW0004085	0.968024616006865	0.409198454087608	TRUE
MW0008722	0.981895249309614	0.830364605991851	TRUE
MW0124110	0.819783969557626	6.33493189711488e-05	FALSE
MW0126996	0.914784042987017	0.0115391638465747	FALSE
MW0118854	0.736867973615495	1.90502728428334e-06	FALSE
MW0117746	0.981778360357945	0.826954143884213	TRUE
MW0113778	0.972096777944591	0.521631373536666	TRUE
MW0006822	0.940336167429573	0.0630876034995889	TRUE
MW0119753	0.977521982187708	0.693136969656397	TRUE
MEDL01795	0.89153634628088	0.00276188037780209	FALSE
MW0150245	0.854525641635141	0.000353896357429237	FALSE
ZINC3813088	0.969931705631357	0.459589641899753	TRUE
MW0147110	0.937625251426022	0.052407026611915	TRUE
MEDP1684	0.90815376214621	0.00758564428234231	FALSE
MW0159630	0.829355002404643	9.99759153833553e-05	FALSE
MW0146781	0.794516487763763	2.01114634577309e-05	FALSE
MW0168210	0.774607754011156	8.58269888760981e-06	FALSE
MW0157530	0.971244837627782	0.496640801731167	TRUE
MW0159606	0.681158290613059	2.56157244337986e-07	FALSE
MW0007237	0.905803613327526	0.00655233848802322	FALSE
MW0001420	0.93437256991219	0.042005478650604	FALSE
MW0169964	0.690292673114361	3.50521518739973e-07	FALSE
MW0006024	0.932719706242498	0.0375622578571572	FALSE
MW0009887	0.571302204086805	8.57443828174678e-09	FALSE
MEDN1145	0.905621778408173	0.00647883824419445	FALSE
MW0157295	0.835936703339613	0.000137853092823124	FALSE
MW0009814	0.837260372709998	0.00014716629799422	FALSE
MW0005530	0.801347934230748	2.72149728139101e-05	FALSE
MW0158818	0.934320320326248	0.0418570038164329	FALSE
MW0123761	0.723810666273962	1.16538505861524e-06	FALSE
MW0016124	0.976463739688242	0.658693761296248	TRUE
MW0127746	0.586346069949764	1.31744724294254e-08	FALSE
MEDN1427	0.871975874384318	0.000903395752216403	FALSE
MW0106044	0.920752985832447	0.0169686249661822	FALSE
MW0149883	0.934951752058718	0.043688260163447	FALSE
MW0105908	0.684149363438407	2.83689064502479e-07	FALSE
MW0114677	0.673661910053721	1.98837894280464e-07	FALSE
MW0104307	0.893997724221096	0.00319606628342763	FALSE
MW0115276	0.684033703725893	2.82568297386565e-07	FALSE
MW0114674	0.979673747417791	0.762521598894943	TRUE
MW0001614	0.985281771326853	0.917297979102324	TRUE
MW0153815	0.889551185522505	0.00245727848944587	FALSE
MW0008590	0.973924526624205	0.577466175950651	TRUE
MW0123330	0.903035811430758	0.00552273868413248	FALSE
MW0107823	0.873157563572237	0.000964480108346547	FALSE
MW0116888	0.955849330574595	0.183552684305094	TRUE
MW0119988	0.60866494118153	2.53929167818181e-08	FALSE
MW0116147	0.526724992610694	2.53768511737365e-09	FALSE
MW0141024	0.926845420923377	0.0253430587806748	FALSE
MW0001541	0.889021205667283	0.00238212331773348	FALSE
MW0127233	0.781305796469262	1.13753020814217e-05	FALSE
MW0125954	0.97130504608674	0.498383176135183	TRUE
MW0146438	0.549295186220633	4.65447799996143e-09	FALSE
MW0159460	0.92332828190968	0.0200859818635102	FALSE
MW0153995	0.709948731964352	7.01973314427889e-07	FALSE
MW0125407	0.554899348642688	5.42775836783872e-09	FALSE
MW0012965	0.891688569650353	0.0027868323445141	FALSE
MW0150559	0.627449692645819	4.4951268976078e-08	FALSE
MW0125982	0.926312085516827	0.0244613831498866	FALSE
MW0118030	0.935706991061407	0.0459877973689818	FALSE
MEDN1160	0.90945597722732	0.00823098534467164	FALSE
MW0136756	0.829663076094653	0.000101476533786892	FALSE
MW0151906	0.698446919037977	4.6600331564911e-07	FALSE
MW0001438	0.887716459511186	0.00220728319743752	FALSE
MEDN1144	0.854233931344853	0.000348550391504595	FALSE
MW0103454	0.883586673231731	0.00173797862647523	FALSE
MW0154685	0.963425553725872	0.30515624228588	TRUE
MW0108230	0.747777646558352	2.90417829583413e-06	FALSE
MW0105598	0.694270930872668	4.025337288387e-07	FALSE
MW0156132	0.939516478121612	0.0596412131119137	TRUE
MW0116467	0.942214394393562	0.0717735220446117	TRUE
MW0117667	0.765777137217565	5.96202077261596e-06	FALSE
MW0109562	0.834773623563156	0.000130185336588229	FALSE
MW0127423	0.905947660344225	0.00661118889506761	FALSE
MW0134617	0.970107569809678	0.464443847063826	TRUE
MW0148632	0.956962983228137	0.19803125131968	TRUE
MEDL00680	0.852875787776815	0.000324764661028713	FALSE
MW0000927	0.949321640415048	0.117173124573396	TRUE
MW0146541	0.965906205151509	0.358198898790136	TRUE
MW0147720	0.918251045592438	0.014422955994971	FALSE
MW0140220	0.619294509528362	3.50031514595402e-08	FALSE
MW0009946	0.967124897832583	0.386891727305389	TRUE
MW0116423	0.805607067361294	3.29558666225751e-05	FALSE
MW0117689	0.889911947860208	0.00250987085096495	FALSE
MW0001806	0.979141672524446	0.745563485477812	TRUE
MEDP0875	0.94587836369362	0.0923847160426579	TRUE
MW0126377	0.949931367033452	0.122208906287717	TRUE
MW0123030	0.951585445670489	0.136974498948632	TRUE
MEDN0151	0.964721009854628	0.331968788862713	TRUE
MEDP0025	0.953264643116224	0.153755487399681	TRUE
MEDL02307	0.802315694461932	2.84191905563439e-05	FALSE
MW0125395	0.965416833483269	0.347169357462014	TRUE
MW0156103	0.96894188247142	0.432914957481031	TRUE
MW0156102	0.911397176224053	0.00930257389494373	FALSE
MW0126362	0.885326768107191	0.00192135290095295	FALSE
MW0110986	0.892781869523472	0.00297320554545131	FALSE
MW0126065	0.98563801707352	0.924808473951613	TRUE
MW0124034	0.909230385490144	0.00811517105042065	FALSE
MW0127361	0.654325909888211	1.05140185431761e-07	FALSE
MW0126076	0.58244863764846	1.17758638774788e-08	FALSE
MW0004291	0.838343959936637	0.000155286957751735	FALSE
MW0009413	0.970362289471322	0.471534803788478	TRUE
MW0146672	0.968932231915521	0.432660367893582	TRUE
MW0103691	0.863177808899412	0.000559476438542118	FALSE
MW0123524	0.797684743691438	2.31244224852699e-05	FALSE
MW0125697	0.554172739056492	5.32028752443772e-09	FALSE
MW0137937	0.929320803093198	0.0298909843457497	FALSE
MW0111919	0.985648180166385	0.925017460861403	TRUE
MW0149240	0.947370765306258	0.102408608540619	TRUE
MW0151866	0.975380737546347	0.623679802861064	TRUE
MW0147008	0.885670654600206	0.00195995923993693	FALSE
MW0139584	0.917827712958616	0.0140334995619371	FALSE
MW0118277	0.688232417164352	3.2642322211135e-07	FALSE
MW0139735	0.916131750088674	0.0125806464666322	FALSE
MW0124100	0.875460842669452	0.00109648571306478	FALSE
MW0129815	0.736521394129737	1.87999549471447e-06	FALSE
MW0116433	0.756924307928581	4.16973551376374e-06	FALSE
MW0156549	0.666583507154486	1.57052673958455e-07	FALSE
MW0008242	0.924876343592088	0.0222434736172518	FALSE
MW0147338	0.878407715583741	0.00129393472033743	FALSE
MW0003919	0.755721232212609	3.97425334375133e-06	FALSE
MW0002259	0.899074355307594	0.00433633647465029	FALSE
MW0154369	0.653715704883274	1.03084692253451e-07	FALSE
MW0000959	0.850916537309711	0.000293438591879365	FALSE
MW0007210	0.975162856490923	0.616690278667728	TRUE
MW0111653	0.860609209741183	0.000487698679507766	FALSE
MW0002635	0.962381611196484	0.284925642690427	TRUE
MW0117188	0.675834898812781	2.13907445155324e-07	FALSE
MW0000602	0.96847349876592	0.420682525308407	TRUE
MW0131145	0.918489474510832	0.014647286069941	FALSE
MW0131303	0.649672080660703	9.04920697868732e-08	FALSE
MW0131149	0.964378456618386	0.324691899619604	TRUE
MW0000883	0.918241223421663	0.0144137923551528	FALSE
MW0011294	0.878661470923759	0.00131261711112025	FALSE
MW0013655	0.875672601005259	0.00110954898405361	FALSE
MW0015534	0.917803381644397	0.0140114536355009	FALSE
MW0123315	0.811831372283245	4.37684521755361e-05	FALSE
MW0010002	0.962794553740469	0.292783728471741	TRUE
MW0005982	0.966533745920184	0.372754812262022	TRUE
MW0007644	0.950278286039251	0.125169352212446	TRUE
MEDN0005	0.948217011994392	0.108570067695752	TRUE
MW0009809	0.968785458547381	0.428801571977959	TRUE
MW0139316	0.981971840453192	0.832587541005346	TRUE
MW0005629	0.60914987582475	2.57643353773384e-08	FALSE
MW0007577	0.968643359583502	0.425089342121932	TRUE
MW0141867	0.937073707480275	0.0504719921059674	TRUE
MW0004591	0.868818262168181	0.000759444217862925	FALSE
MW0125578	0.566407017938121	7.47187171929263e-09	FALSE
MW0140300	0.452192249454393	3.88823608932865e-10	FALSE
MW0137527	0.855253387347741	0.00036761605497551	FALSE
MW0001616	0.902144303630351	0.00522867775772094	FALSE
MW0141276	0.894172723071684	0.00322957058833918	FALSE
MW0115920	0.940330833492726	0.0630645299654652	TRUE
MW0108919	0.951724127060169	0.138289543841128	TRUE
MW0001825	0.965433792811669	0.347546892566072	TRUE
MW0103845	0.950125368479802	0.123855769144057	TRUE
MW0006031	0.920627649364485	0.0168304943395933	FALSE
MW0141372	0.812907471335136	4.59918881271122e-05	FALSE
MW0009607	0.932219851243109	0.0363167191867416	FALSE
MW0001147	0.905265822834992	0.00633746357672469	FALSE
MW0001173	0.957582662077388	0.206549267702756	TRUE
MW0125458	0.625772954835738	4.26858410781499e-08	FALSE
MW0137408	0.64561341247225	7.94741340836345e-08	FALSE
MW0118224	0.962979782036302	0.296369640006504	TRUE
MW0008954	0.963814477271317	0.313004864146849	TRUE
MW0119502	0.914248483066408	0.0111508366284441	FALSE
MW0000586	0.961626363167335	0.271033438110612	TRUE
MW0136755	0.991774314924147	0.995331960575786	TRUE
MW0004723	0.951088909363892	0.13236619472927	TRUE
MW0106017	0.972817051519395	0.54329681758638	TRUE
MW0106016	0.924242058165569	0.0213315609728158	FALSE
MEDP1505	0.891382575692787	0.00273691477283838	FALSE
MW0146548	0.879560786023562	0.00138116406113103	FALSE
MW0005453	0.814990801893903	5.06440070749335e-05	FALSE
MW0157418	0.92821121149005	0.0277553915086617	FALSE
MW0118816	0.958382094100451	0.218046884502744	TRUE
MW0102812	0.834951351123027	0.000131327121409183	FALSE
MW0011030	0.770088963522649	7.11587767914666e-06	FALSE
MW0159668	0.911545556470279	0.00939031734181953	FALSE
MEDP0017	0.963823045554119	0.313179704335313	TRUE
MW0004652	0.884431838870725	0.00182461157685405	FALSE
MW0168964	0.861661215570731	0.000515838611952826	FALSE
MW0001801	0.934320738199335	0.0418581891080192	FALSE
MW0110277	0.578683256886144	1.05726232824815e-08	FALSE
ZINC4097706	0.949212317474005	0.116292267280279	TRUE
MW0157061	0.972021677871353	0.519399958242734	TRUE
MW0157099	0.96158065665749	0.270212344255434	TRUE
MW0116607	0.98358136479574	0.876834673007269	TRUE
MW0120527	0.982601569115952	0.850487878069881	TRUE
MW0108128	0.730032163552138	1.47030457905433e-06	FALSE
MW0006564	0.962144175139005	0.28049180164716	TRUE
MW0116779	0.861611391972481	0.00051446775566634	FALSE
MW0110803	0.945239844154675	0.0884034762879451	TRUE
MW0127142	0.714461119346051	8.26575223608002e-07	FALSE
MW0005929	0.844449611997165	0.000210871453600628	FALSE
MW0124046	0.9406937036983	0.064654090103762	TRUE
MW0120674	0.962863540346068	0.294114824574344	TRUE
MW0154956	0.934769554487781	0.0431515093372953	FALSE
MW0013409	0.598339262123091	1.86897663377613e-08	FALSE
MEDN0040	0.542432589321652	3.86251923895002e-09	FALSE
MW0121808	0.941804460778873	0.0697790159322386	TRUE
MW0003099	0.850947557441942	0.000293908784399878	FALSE
MW0119651	0.943654936846649	0.0792543780540744	TRUE
MW0001715	0.924795495296467	0.0221250061532278	FALSE
MW0001714	0.9449663412435	0.0867515665168619	TRUE
MW0116768	0.967177396378094	0.38816713185844	TRUE
MW0103416	0.982840228476701	0.857083894703929	TRUE
MEDL00494	0.645600246870261	7.94407915662485e-08	FALSE
MW0052917	0.755223709514014	3.89627067613547e-06	FALSE
MW0115941	0.896910080418932	0.00380493244725694	FALSE
MW0001168	0.978734470527048	0.73247188012437	TRUE
MW0118373	0.973446888177986	0.56261082116331	TRUE
MW0116200	0.855243341381907	0.000367422870853825	FALSE
MW0119166	0.966141087486569	0.363592683933266	TRUE
MW0119633	0.960341952967842	0.248792705784159	TRUE
MW0154955	0.863015632231568	0.000554628407550033	FALSE
MW0122648	0.919510872532931	0.0156505558098057	FALSE
MW0105150	0.790453330100869	1.68432645568771e-05	FALSE
MW0118540	0.975998398998711	0.643602406660651	TRUE
MEDN0562	0.970489746541626	0.475109460640493	TRUE
MW0106371	0.789000575179176	1.58156205743296e-05	FALSE
MW0154550	0.858920390794974	0.000445876902043686	FALSE
MW0139586	0.964394972947095	0.325039652559476	TRUE
MW0156299	0.684726843140443	2.89355665103599e-07	FALSE
ZINC4102355	0.874180080637613	0.00102087336363736	FALSE
MW0016211	0.947921973886955	0.10638090146659	TRUE
MW0110703	0.95323235370229	0.153414627510175	TRUE
MW0007162	0.961243988669659	0.264232436340887	TRUE
MW0007293	0.968788666583769	0.428885648691373	TRUE
MW0107609	0.954266299610016	0.164702424053825	TRUE
MW0143671	0.940894744458413	0.0655523306911284	TRUE
MW0156227	0.975791008062482	0.636897074286332	TRUE
MW0012999	0.863882991981395	0.000581085550983612	FALSE
MW0121895	0.971258009936474	0.497021679276386	TRUE
MW0002242	0.918957573732116	0.0150984273165	FALSE
MW0116580	0.968311966064635	0.416522860954583	TRUE
MW0001788	0.985349289312035	0.918748789141618	TRUE
MW0119273	0.980930747307542	0.801629227890698	TRUE
MW0004655	0.964169530372921	0.320319995745073	TRUE
MW0006815	0.885012055406692	0.00188672734837557	FALSE
MW0013724	0.647219705478387	8.36551106556216e-08	FALSE
ZINC153933	0.906964925669927	0.00704300397414923	FALSE
MW0123682	0.982826015054942	0.856694134509629	TRUE
ZINC3795332	0.714259963313626	8.20549514461956e-07	FALSE
MEDN1587	0.572090810743782	8.76752552439427e-09	FALSE
MW0143181	0.924716703587477	0.0220101866882822	FALSE
MW0005280	0.920845176591936	0.0170709847529526	FALSE
MW0124150	0.960905235269826	0.258335565978598	TRUE
MW0111446	0.938337636434885	0.055019867366729	TRUE
MW0123173	0.796013427208568	2.14795733250911e-05	FALSE
MW0125386	0.899849003876066	0.00454515098735921	FALSE
MW0111366	0.929367877472076	0.0299852848694076	FALSE
MW0102909	0.836383975610417	0.000140928096881682	FALSE
MEDP1196	0.973170592947452	0.554098000854814	TRUE
MW0001852	0.768082731386204	6.55206643203036e-06	FALSE
MW0053813	0.886788743499548	0.00209126405520354	FALSE
MW0116832	0.985724783054371	0.926583137553976	TRUE
MEDL01912	0.928833993993944	0.0289337092102892	FALSE
MW0110934	0.940176225511971	0.0623994665923797	TRUE
MEDN0052	0.952327711223009	0.14415882952926	TRUE
MW0127287	0.920300278683554	0.0164752387927795	FALSE
MW0103560	0.943178885206894	0.0766983254440065	TRUE
MEDL02657	0.88754600860592	0.00218546612167537	FALSE
MW0125585	0.922446386175701	0.0189558939982419	FALSE
MW0148504	0.970677740080083	0.480413806567851	TRUE
MW0113005	0.822728508660254	7.27984727006607e-05	FALSE
MW0120707	0.938870230068623	0.0570604642069936	TRUE
MEDN1539	0.79664077174258	2.20819551407441e-05	FALSE
MEDN1006	0.887429468589603	0.0021706809733831	FALSE
MEDN0140	0.723406431900258	1.14804203128331e-06	FALSE
MW0124142	0.803943505049602	3.05739294261416e-05	FALSE
MW0149406	0.938596290413381	0.0560013535439323	TRUE
MW0054179	0.951900286267452	0.139977865514056	TRUE
MW0106392	0.818436350377297	5.94670699579866e-05	FALSE
MW0107889	0.893453847512653	0.00309426613496391	FALSE
MW0104940	0.932410376792829	0.0367863409990923	FALSE
MW0103619	0.500331156154178	1.27855989762848e-09	FALSE
MW0147850	0.939782686342374	0.0607388207666868	TRUE
MW0147670	0.820323819127991	6.49791504416273e-05	FALSE
MW0116809	0.880021517516421	0.00141774222331345	FALSE
MW0126538	0.830507116613921	0.000105711544303514	FALSE
MW0139303	0.926676378170201	0.0250600729729373	FALSE
MW0144993	0.97874444680505	0.732793588322628	TRUE
MW0115893	0.600964924182445	2.01948772421076e-08	FALSE
MW0122720	0.952032340168539	0.141256729624206	TRUE
MW0155452	0.976485598588335	0.659403938876013	TRUE
MW0003382	0.930411290241886	0.0321569006551092	FALSE
MW0152043	0.985438568035796	0.920647650331583	TRUE
MW0105514	0.828150069490898	9.43289911488423e-05	FALSE
MW0009978	0.968902706184475	0.431882119514113	TRUE
MW0122722	0.930290995247243	0.0318984032160991	FALSE
MEDN0506	0.970603814728862	0.478323447835277	TRUE
MW0127247	0.934546949150198	0.0425049574589266	FALSE
MW0125481	0.953080978726036	0.151826438882431	TRUE
MW0107936	0.96065727062132	0.254094578682727	TRUE
MEDL02311	0.342276889745524	3.27848524924425e-11	FALSE
MW0123329	0.905449258177468	0.00640990729028116	FALSE
MW0154719	0.974396553645031	0.592306309134484	TRUE
MW0169084	0.967139984640611	0.387257914621877	TRUE
MW0122093	0.955192827745828	0.175496487398851	TRUE
MW0009970	0.774810751781712	8.65569020495278e-06	FALSE
MW0109293	0.739532455338898	2.10965717237361e-06	FALSE
MW0001732	0.965961068058314	0.359452945139935	TRUE
MW0009179	0.958178515111303	0.215063481354749	TRUE
MW0147311	0.969162163334576	0.438755179449162	TRUE
MW0123276	0.932333064656051	0.0365950213132564	FALSE
MW0153846	0.687494041940901	3.18218242971073e-07	FALSE
MW0002629	0.842067170219393	0.000187012921025024	FALSE
MW0105441	0.958528086764157	0.220210070524429	TRUE
MW0115975	0.973744309718294	0.571841178261589	TRUE
MW0127106	0.959948678273627	0.242321093512289	TRUE
MW0104338	0.939025505079424	0.0576698995871664	TRUE
MW0125361	0.861275679228057	0.000505331046603984	FALSE
MW0116184	0.921901973516008	0.0182916791418221	FALSE
MW0003722	0.954000940989662	0.16173093594524	TRUE
MW0121563	0.801135611181342	2.69580799319372e-05	FALSE
MW0156080	0.538168043268733	3.44300355610295e-09	FALSE
MW0148869	0.782095658970666	1.17632047453698e-05	FALSE
MW0116536	0.949275090614328	0.116797246515247	TRUE
MW0148253	0.931153248783212	0.0338001455870161	FALSE
MW0155050	0.864282485310295	0.000593718644008477	FALSE
MW0148798	0.93794945960674	0.0535799440017379	TRUE
MW0159335	0.891239744399727	0.00271393917547993	FALSE
MW0001366	0.927493065719762	0.0264584780348626	FALSE
MW0146490	0.941763733110993	0.0695839690011806	TRUE
MW0123213	0.957383889234256	0.203780062981631	TRUE
MW0001891	0.925618049394606	0.0233617417407855	FALSE
MEDN0163	0.906849580781747	0.00699257949725323	FALSE
MEDP0366	0.977772978269006	0.7013060114766	TRUE
MEDP1824	0.96379812410779	0.312671401022419	TRUE
MW0104047	0.97817288253891	0.714300407393652	TRUE
MW0156582	0.897172194940711	0.00386545314467521	FALSE
MW0008862	0.88855808705385	0.00231844166401918	FALSE
MW0119995	0.967561878524669	0.397606832362188	TRUE
MEDP0540	0.969994952390308	0.461331447832287	TRUE
MW0106683	0.96771022804394	0.401295612615259	TRUE
MW0008185	0.845685607723672	0.000224502866928523	FALSE
MW0006776	0.949813747777693	0.12122103591138	TRUE
MW0121814	0.959686633879798	0.238094736194726	TRUE
MW0005760	0.832520276904236	0.000116588020543409	FALSE
MW0125067	0.976079164448842	0.64621746937564	TRUE
MW0002100	0.878254102061741	0.00128276226421394	FALSE
MW0119526	0.909320645076027	0.00816130099841178	FALSE
MW0103830	0.975893650676965	0.640213884739296	TRUE
MW0000850	0.940874362551483	0.0654606871773513	TRUE
MW0122314	0.86806824223638	0.00072896437870121	FALSE
MW0139179	0.946804652369505	0.0984836076466616	TRUE
MEDN1296	0.932257533053679	0.036409104342622	FALSE
MW0107232	0.901639634218315	0.00506958785256235	FALSE
MW0115710	0.945134130296838	0.0877612479975248	TRUE
MW0120087	0.967089900790282	0.386043312601487	TRUE
MW0007336	0.787703407584212	1.49541196400632e-05	FALSE
MW0052493	0.253768524451475	5.47104810198051e-12	FALSE
MW0015692	0.904687105349803	0.00611452218634205	FALSE
MW0108192	0.97237233303144	0.529864168783015	TRUE
MW0005475	0.822584606907831	7.23035441708576e-05	FALSE
MW0003679	0.909912743657368	0.0084708483747242	FALSE
MW0007213	0.786916277430613	1.44557156163958e-05	FALSE
MW0010008	0.867961892069977	0.000724748587185247	FALSE
MW0141141	0.921778531300257	0.0181444914964871	FALSE
MW0148372	0.790831551148381	1.71222599519556e-05	FALSE
MEDL02642	0.921009317756757	0.0172548368280744	FALSE
MW0005330	0.737569103792967	1.95675126624999e-06	FALSE
MW0005579	0.965098919439637	0.340154419924048	TRUE
MW0113831	0.855125135002014	0.000365157831712926	FALSE
MEDP0322	0.930995123952625	0.0334427682867077	FALSE
MW0123616	0.987666620306711	0.960411531624865	TRUE
MW0123525	0.946480849748758	0.0963068865207461	TRUE
MW0001453	0.931686930199268	0.0350358813763435	FALSE
MW0169945	0.96500381863456	0.3380788787882	TRUE
MW0168214	0.838683496583364	0.000157928306703017	FALSE
MW0114824	0.95411698268599	0.163023933606729	TRUE
MW0106582	0.944517692032492	0.08410909378616	TRUE
MW0153772	0.962730094788557	0.291544748922383	TRUE
MW0146686	0.969348812655598	0.443747095004499	TRUE
MW0000597	0.629713524932324	4.8213139341955e-08	FALSE
MW0110518	0.772135731853131	7.74433820749554e-06	FALSE
MW0156059	0.893194511104466	0.00304693832974069	FALSE
MW0106385	0.707506900810997	6.42977463442256e-07	FALSE
MW0157964	0.893421370743267	0.00308829688452405	FALSE
MW0124676	0.902148467299142	0.0052300120217856	FALSE
MW0122029	0.985726093549131	0.926609775799243	TRUE
MW0004940	0.950716355023582	0.129009212117473	TRUE
MW0005578	0.952951612621257	0.150481867047049	TRUE
MW0011070	0.525718867145726	2.47109511766515e-09	FALSE
MEDL00349	0.54520329527786	4.16367644211323e-09	FALSE
MW0139175	0.717555166673837	9.25394744036622e-07	FALSE
MEDL02217	0.391556039045688	9.56446247257955e-11	FALSE
MW0121709	0.965887656876915	0.357775726624024	TRUE
MW0105442	0.980797793186522	0.797571219190503	TRUE
MEDN0449	0.705963623446728	6.08413228886367e-07	FALSE
MW0147047	0.978292823900689	0.718190318679345	TRUE
MW0119856	0.9391660154029	0.058227141253699	TRUE
MW0000859	0.85497506016925	0.000362303458625516	FALSE
MW0152072	0.50680693835063	1.50931222194641e-09	FALSE
MW0120034	0.928852486904415	0.0289694845697788	FALSE
MW0117866	0.937166302283887	0.0507916397821008	TRUE
MW0127145	0.883369354818298	0.00171641441615578	FALSE
MW0122512	0.459878999861823	4.67940037904354e-10	FALSE
MW0110984	0.664908303865335	1.48592004024223e-07	FALSE
MW0116567	0.930754950847139	0.0329074461713525	FALSE
MW0015569	0.954555292967069	0.167998599744421	TRUE
MW0004199	0.85954160297314	0.000460800218815899	FALSE
MW0141532	0.836537746557614	0.00014200201465511	FALSE
MW0006805	0.944183497476545	0.0821938021618609	TRUE
MW0009349	0.711364295304519	7.38771664019009e-07	FALSE
MW0004205	0.911060601994761	0.00910672941447505	FALSE
MW0109366	0.323855886434019	2.22874947788547e-11	FALSE
MW0118156	0.962875542712471	0.294346948331153	TRUE
MW0157105	0.899544449204526	0.00446181445800665	FALSE
MW0105305	0.920761647938363	0.0169782150919225	FALSE
MW0008654	0.927405132169007	0.026304075973304	FALSE
MW0007381	0.596169599378978	1.75353667066441e-08	FALSE
MW0149372	0.690268824394964	3.50232055648875e-07	FALSE
MW0009350	0.906949829000418	0.00703638251120248	FALSE
MEDP0297	0.797644559804122	2.3083345791744e-05	FALSE
MW0001652	0.896564449571766	0.00372665613162754	FALSE
MEDP0898	0.909363100184463	0.00818309451024519	FALSE
MW0153817	0.844225200346571	0.000208492115370886	FALSE
MEDP0178	0.966759557060141	0.378106199602698	TRUE
MW0111236	0.831340491117147	0.000110077411231754	FALSE
MW0149270	0.315852653245248	1.88899306529575e-11	FALSE
MEDL00368	0.942316693392213	0.072280246533172	TRUE
MW0001807	0.897064093802625	0.00384037078111554	FALSE
MW0001739	0.871401444672788	0.000875196547912697	FALSE
MW0008753	0.550558580582312	4.81804849841462e-09	FALSE
MW0001158	0.898806329028448	0.00426646930196852	FALSE
MW0125814	0.494945743015752	1.11498565723228e-09	FALSE
MW0122578	0.880826748437814	0.00148415816382318	FALSE
MW0146480	0.639677529844707	6.58395705249013e-08	FALSE
MEDL01864	0.953276282127423	0.153878534078023	TRUE
MW0008045	0.86634916597336	0.000663892377313623	FALSE
MEDN0237	0.960388365826495	0.249566754224379	TRUE
MW0117876	0.970778285885544	0.483266233363901	TRUE
MW0121260	0.988523855668551	0.971648425737899	TRUE
MW0118712	0.533263504359768	3.01915233721548e-09	FALSE
MW0012997	0.963165090788723	0.299995273573433	TRUE
MW0121288	0.982020485839476	0.83399446558452	TRUE
MW0118151	0.681106320585889	2.55704610902111e-07	FALSE
MW0012506	0.744822150011905	2.58802254936242e-06	FALSE
MW0005880	0.837568986596173	0.000149432203653518	FALSE
MW0120659	0.963983836996131	0.316476229164319	TRUE
MW0116708	0.971607675284831	0.507196497728631	TRUE
MW0168229	0.717199428212149	9.13422878887753e-07	FALSE
MEDN1013	0.907637880957486	0.00734494536115922	FALSE
MW0107658	0.75053058629496	3.23558828374046e-06	FALSE
MW0007824	0.772543400091902	7.87639079513405e-06	FALSE
MW0116937	0.960435174795817	0.250349624171523	TRUE
MW0015931	0.794283648280035	1.99071018189635e-05	FALSE
MW0007879	0.986878558531143	0.948069676726773	TRUE
MW0009657	0.962647582184752	0.289965446253487	TRUE
MW0138327	0.897641373673633	0.00397634004313181	FALSE
MW0119209	0.968684356546877	0.426157962137911	TRUE
MW0125792	0.939391121184499	0.0591314126934427	TRUE
MW0148537	0.903905898791687	0.00582662213849099	FALSE
MW0154266	0.955533007482748	0.179627737784923	TRUE
MW0049187	0.80269273897155	2.89035396667221e-05	FALSE
MW0106421	0.927516084906463	0.02649905319619	FALSE
MW0123258	0.979928547716578	0.770569353733463	TRUE
MW0116938	0.48350372839663	8.36276842031972e-10	FALSE
MW0157114	0.880111572687824	0.0014250110395743	FALSE
MEDN0084	0.89794215425466	0.00404919298715424	FALSE
MW0169001	0.952316276408794	0.144045400461741	TRUE
MW0003135	0.733591087108356	1.68175969191252e-06	FALSE
MW0151294	0.907209240927979	0.00715108061860164	FALSE
MW0003776	0.982445515297221	0.846117159141683	TRUE
MW0112943	0.960740832282143	0.255516669262953	TRUE
MW0108414	0.618141883048056	3.37965801133103e-08	FALSE
MW0142066	0.974657814645772	0.600581944183671	TRUE
MEDL01847	0.770467233768186	7.22782440285622e-06	FALSE
MW0117947	0.974685691891537	0.601467400629022	TRUE
MW0002451	0.981751715951722	0.82617376073065	TRUE
MW0121275	0.973141911690635	0.553217851556286	TRUE
MW0125762	0.922323633678527	0.0188039544671981	FALSE
MW0006800	0.737585530928654	1.95798080414807e-06	FALSE
MW0002398	0.862972154922786	0.000553336306329168	FALSE
MW0054195	0.866651096186038	0.000674859463224184	FALSE
MEDL01946	0.520894015342355	2.17637795801479e-09	FALSE
MW0005532	0.690055528862555	3.47654392285271e-07	FALSE
MW0009979	0.93422337534183	0.0415829568211895	FALSE
MW0124469	0.964628104079333	0.32998178991707	TRUE
MW0013723	0.967982819927491	0.408141136469743	TRUE
MW0147312	0.961320285354961	0.265577141471686	TRUE
MW0157075	0.966767196934705	0.378288306134691	TRUE
MW0122843	0.974222357503655	0.586812355635562	TRUE
MW0122844	0.645435626231857	7.9025126217605e-08	FALSE
MW0007367	0.91603478806551	0.0125025140621036	FALSE
MW0106042	0.82687693716745	8.87283330991032e-05	FALSE
MW0121668	0.988193971943552	0.967593036206676	TRUE
MW0147299	0.805130916121422	3.22546328596112e-05	FALSE
MW0002078	0.86967188562797	0.000795786617163475	FALSE
MW0169098	0.775963564347055	9.0828675608514e-06	FALSE
MW0110596	0.798514651316705	2.39903236532977e-05	FALSE
MW0125487	0.942215443101467	0.071778698280348	TRUE
MW0120873	0.826181514509176	8.58190244574917e-05	FALSE
MW0139144	0.917529658408746	0.01376593210776	FALSE
MW0000127	0.780288743289052	1.08956762090024e-05	FALSE
MW0001060	0.935753674427309	0.0461339761462168	FALSE
MW0006051	0.904525152396652	0.00605362637687074	FALSE
MW0122955	0.899509288451378	0.00445229780085061	FALSE
MW0125978	0.963112550166906	0.29896340814204	TRUE
MW0009301	0.86559027615271	0.000637153252403494	FALSE
MW0149513	0.978644010455948	0.729552809526668	TRUE
MW0145008	0.769799695717948	7.03151035443032e-06	FALSE
MW0156607	0.738613861103436	2.03660038941891e-06	FALSE
MW0125096	0.758265580152744	4.39973366147304e-06	FALSE
MW0157275	0.709491981905598	6.9051747303038e-07	FALSE
MW0126629	0.461596086145634	4.87825122994861e-10	FALSE
MW0012519	0.809069770901312	3.85679742628381e-05	FALSE
MW0009912	0.958240150423074	0.215962688767682	TRUE
MW0109601	0.953157251221744	0.152624658958347	TRUE
MW0102911	0.499972947113138	1.26693230100218e-09	FALSE
MW0110606	0.987392698403569	0.956340129766449	TRUE
MW0109838	0.960135398882009	0.24537432894589	TRUE
MW0009934	0.767215793493729	6.3232533380761e-06	FALSE
MW0148458	0.88046568524149	0.00145397857991735	FALSE
MW0105409	0.916829265195326	0.0131580544191062	FALSE
MW0106715	0.963776284577009	0.312226537144385	TRUE
MW0125305	0.753863426535519	3.69121327374097e-06	FALSE
MW0006807	0.957866823450534	0.210569507149595	TRUE
MW0158073	0.968824649924014	0.429829518656842	TRUE
MW0003039	0.850283391977026	0.000284013941831056	FALSE
MW0007563	0.978608319427502	0.728400143702638	TRUE
MEDN0838	0.806298819449776	3.40035599330038e-05	FALSE
MW0127369	0.947259734302081	0.101626623825761	TRUE
MW0004493	0.858147168790152	0.000428014566459595	FALSE
MW0151273	0.964754329959924	0.332683848548117	TRUE
MW0147359	0.941780570049262	0.0696645344782993	TRUE
MW0146936	0.966735083203527	0.377523296811931	TRUE
MW0004422	0.398350974619056	1.11375720304891e-10	FALSE
MW0123703	0.87944168560553	0.00137187212703327	FALSE
MW0153966	0.869476745552503	0.000787319070571294	FALSE
MW0125809	0.956241627560655	0.188534113534311	TRUE
MW0005323	0.443328559784103	3.14732957567227e-10	FALSE
MW0004188	0.981257963487669	0.811522577608049	TRUE
MEDN0593	0.967370294899077	0.392881345077521	TRUE
MW0106767	0.876483958359578	0.00116114896958083	FALSE
MW0126649	0.647279090674987	8.38140644076437e-08	FALSE
MW0006602	0.976969853090568	0.675156617255472	TRUE
MW0002661	0.861776674382208	0.000519030284026891	FALSE
MW0006713	0.919070130934006	0.0152090669323887	FALSE
MW0063307	0.948493153100676	0.110659776576096	TRUE
MW0157501	0.965772546621477	0.355158572685388	TRUE
MW0124459	0.905703201365201	0.00651164238193372	FALSE
MW0120517	0.69467048986111	4.08190974623482e-07	FALSE
MW0003370	0.493860030727018	1.08476344891462e-09	FALSE
MW0002366	0.948661623497853	0.111954349719314	TRUE
MW0004987	0.793126032309065	1.89232363148493e-05	FALSE
MW0141066	0.96052754147627	0.251900979895268	TRUE
MW0104853	0.728988258190807	1.41376077599149e-06	FALSE
MW0118076	0.925583553133893	0.0233084507730219	FALSE
MW0146365	0.762968383592463	5.31827567885903e-06	FALSE
MW0104472	0.917824511654974	0.01403059686974	FALSE
MW0148485	0.907685309483331	0.00736673442600673	FALSE
MW0123625	0.656593174539621	1.13164746958643e-07	FALSE
MW0118927	0.888778244586268	0.00234848687646862	FALSE
MW0000513	0.907047032133396	0.00707913150359758	FALSE
MW0153295	0.905590233867703	0.00646617632080394	FALSE
MW0106423	0.883756292943498	0.00175500916758319	FALSE
MW0002321	0.581184532257804	1.1356576399756e-08	FALSE
MW0157272	0.807566274123811	3.60158937995396e-05	FALSE
MEDN0610	0.884044201505711	0.00178432245957836	FALSE
MW0127207	0.67933012278523	2.40731825490631e-07	FALSE
MW0153312	0.726345880096541	1.280670163496e-06	FALSE
MW0001243	0.578330703102462	1.04667976910349e-08	FALSE
MW0107898	0.866741640118682	0.000678185641484883	FALSE
MW0108398	0.95967391194932	0.237891281279477	TRUE
MW0002311	0.951256120724111	0.133900757578751	TRUE
MW0005908	0.754350624407798	3.76331137249132e-06	FALSE
MW0121664	0.907745241646889	0.00739436532274017	FALSE
MW0055408	0.851667730170035	0.000305052649330437	FALSE
MW0112798	0.98579174023383	0.927937823816234	TRUE
MW0109545	0.893755359802493	0.00315027070521635	FALSE
MW0148435	0.874695838257223	0.00105063511116138	FALSE
MW0122252	0.949281993584419	0.116852910465873	TRUE
MW0004811	0.459693026958234	4.65838089711315e-10	FALSE
MW0001476	0.723443327001371	1.14961357625744e-06	FALSE
MW0055511	0.694441550036603	4.04939274412165e-07	FALSE
MW0053991	0.871716129519327	0.000890527157851023	FALSE
MW0141039	0.956952433350846	0.197889145621214	TRUE
MW0010420	0.887446194750608	0.00217279645330126	FALSE
MW0009372	0.227950634923742	3.33843615352686e-12	FALSE
MW0155482	0.800465406687522	2.61639156321084e-05	FALSE
MEDL02347	0.97977963176892	0.765872250952631	TRUE
MW0103519	0.909280347106607	0.00814067141067041	FALSE
MW0125084	0.975177786855889	0.617168516012425	TRUE
MW0125322	0.845876137925047	0.000226685992275689	FALSE
MEDL02652	0.391024531151249	9.45168498499271e-11	FALSE
MW0004823	0.962418658483769	0.28562299635761	TRUE
MW0003158	0.964281449480742	0.322655736194329	TRUE
ZINC2560577	0.980766924155156	0.796626041579139	TRUE
MW0147297	0.825398930369319	8.26656468701465e-05	FALSE
MW0123617	0.917748650166093	0.0139619957949597	FALSE
MW0002761	0.923131518632449	0.0198278720839552	FALSE
MW0169622	0.79467893690385	2.0255360120557e-05	FALSE
MW0106984	0.818207850357059	5.88342145237628e-05	FALSE
MW0156608	0.95692201228497	0.197479916860169	TRUE
MW0103818	0.967644445397549	0.399656702189246	TRUE
MW0144243	0.872155153759599	0.000912392758558772	FALSE
MW0125399	0.920280920339688	0.0164544793312123	FALSE
MW0008712	0.933489657187589	0.0395681388549844	FALSE
MW0123634	0.946879673745427	0.0989949425918753	TRUE
MW0150699	0.862819624418689	0.00054882844763926	FALSE
MW0121842	0.554237334722474	5.32975027791487e-09	FALSE
MW0009897	0.966490767208298	0.371743099669061	TRUE
MW0144440	0.702709588051098	5.41810341276877e-07	FALSE
MW0108207	0.943802209842714	0.0800625116843981	TRUE
MW0107955	0.783086358961735	1.2269656655063e-05	FALSE
MEDL02650	0.851416952688436	0.000301122115877208	FALSE
MW0130035	0.953930385048685	0.160949625248875	TRUE
MW0005874	0.978033205072181	0.70976561967762	TRUE
MW0147308	0.956187235372989	0.187835823896805	TRUE
MW0149032	0.940738989981014	0.0648553230889317	TRUE
MW0015562	0.808836477937789	3.81597268673141e-05	FALSE
MW0013154	0.952216656360824	0.143060897047077	TRUE
MW0158829	0.864272271607655	0.000593392054572003	FALSE
MEDL00486	0.747385740809791	2.86000255315073e-06	FALSE
ZINC896038	0.964152930655288	0.319974784029031	TRUE
MW0114510	0.922471457828638	0.0189870847772787	FALSE
MW0006739	0.807678664854317	3.62003324944579e-05	FALSE
MW0121713	0.897240072292041	0.00388129101131274	FALSE
MW0119383	0.951224406077086	0.13360835931038	TRUE
MW0054293	0.970648325015034	0.479581349720424	TRUE
MW0004697	0.958742861550864	0.223428705365776	TRUE
MW0000603	0.869016168274671	0.000767710255868666	FALSE
MW0121266	0.953858248467087	0.160154592664345	TRUE
MW0122099	0.967495120347672	0.395955307745948	TRUE
MW0125480	0.799964417682262	2.55864797325031e-05	FALSE
MW0147786	0.843517093008714	0.000201169274980319	FALSE
MW0155067	0.913917010826565	0.0109173996561744	FALSE
MW0117089	0.955382916750627	0.17779362471255	TRUE
MW0007005	0.77713087173138	9.53824385300215e-06	FALSE
MW0141378	0.863067368688995	0.000556170133684082	FALSE
MW0148386	0.942756756136441	0.0745019139480227	TRUE
MW0125216	0.965326636200598	0.345167110916554	TRUE
MW0053722	0.965525963862138	0.349604620053216	TRUE
MW0004140	0.967297667643409	0.391101269944421	TRUE
MEDN1032	0.964121290027867	0.319317651743425	TRUE
MW0007786	0.942716027376317	0.0742934073153605	TRUE
MW0133346	0.979231095946362	0.748426404287116	TRUE
MW0150704	0.664903035427245	1.48566168041229e-07	FALSE
MW0147897	0.964018634597796	0.317193523361791	TRUE
MW0121309	0.96865293642066	0.425338796297204	TRUE
MEDL02763	0.620486610150382	3.6298959969828e-08	FALSE
MW0055245	0.659426159708393	1.2411061625674e-07	FALSE
MW0106408	0.94617441175531	0.0942914694531347	TRUE
MW0017029	0.856105273403034	0.000384396392338841	FALSE
MW0109847	0.964197547646141	0.320903365706808	TRUE
MW0157509	0.944885955203635	0.0862720060208848	TRUE
MW0149041	0.972015615218136	0.519220055250822	TRUE
MW0110955	0.735010336059838	1.7748562425694e-06	FALSE
MEDP0142	0.829435104283136	0.000100363811072608	FALSE
MW0049069	0.916021478572714	0.0124918290978025	FALSE
MW0122215	0.964020734155093	0.317236846425339	TRUE
MW0007453	0.757855964563061	4.32810168807355e-06	FALSE
MW0116852	0.94033730789809	0.0630925380569873	TRUE
MW0123507	0.961100995038606	0.261728662465454	TRUE
MEDL02381	0.940658145726192	0.0644965330617739	TRUE
MW0002894	0.815036894100778	5.07524079844937e-05	FALSE
MW0130938	0.80919972694809	3.87973949098418e-05	FALSE
MW0000972	0.459474543818675	4.63381374833752e-10	FALSE
MEDN1137	0.982464069097919	0.846639139814793	TRUE
MW0119023	0.979564022780945	0.759040416844668	TRUE
MW0001272	0.954589623612266	0.168394370700643	TRUE
MW0149220	0.950723487405335	0.129072684046659	TRUE
MW0109021	0.948958617590785	0.114273413782204	TRUE
MW0010072	0.942284586393982	0.0721208176488147	TRUE
MW0003713	0.962351714595731	0.284363981377972	TRUE
MW0121366	0.968147382555951	0.41231590780204	TRUE
MW0003816	0.956736872665781	0.195006604763408	TRUE
MW0002312	0.945243808150543	0.0884276503049847	TRUE
MW0150649	0.554959524695253	5.43676080080327e-09	FALSE
MW0002799	0.951510148299484	0.136265649570973	TRUE
MW0133727	0.937951281874501	0.0535866123375003	TRUE
MW0000450	0.900781968991094	0.00481084017047157	FALSE
MW0105419	0.645574649205977	7.93760065106742e-08	FALSE
MEDP1475	0.567473978775123	7.698758554538e-09	FALSE
MW0008151	0.895155004650621	0.00342466006779496	FALSE
MW0143455	0.722436478609546	1.1075315823034e-06	FALSE
MW0142388	0.955217115388125	0.175788397587711	TRUE
MW0116651	0.91427827675542	0.0111720743216343	FALSE
MW0003678	0.932900360845216	0.038023238859043	FALSE
MW0151876	0.979239379672563	0.748691367775903	TRUE
MW0104841	0.961766314930931	0.273561442031682	TRUE
MW0006848	0.551687588452088	4.96934578644954e-09	FALSE
MW0154573	0.718929574573763	9.73230626647434e-07	FALSE
MW0123231	0.953366986934604	0.154840746486062	TRUE
MW0125643	0.414717959678589	1.61513083662601e-10	FALSE
MEDN1312	0.958478786821067	0.219477365039387	TRUE
MEDP0507	0.964408054793255	0.325315314931389	TRUE
MW0139587	0.705429334984735	5.96909378975404e-07	FALSE
MW0111182	0.846434691135773	0.000233216769801618	FALSE
MW0004310	0.978257694331026	0.717051432850478	TRUE
MW0152587	0.721049437437355	1.05220804679946e-06	FALSE
MW0121872	0.972146174972102	0.523101995881375	TRUE
MW0154767	0.966339248782562	0.368193766588667	TRUE
MW0004962	0.824373844261107	7.87198388809312e-05	FALSE
MW0121157	0.960135104084347	0.245369480903777	TRUE
MW0147296	0.971529373759329	0.504907348803501	TRUE
MW0111171	0.974980150861163	0.61084708139132	TRUE
MW0121958	0.619011203499024	3.47024343914099e-08	FALSE
MW0147254	0.964808920576499	0.333858160557864	TRUE
MW0141828	0.81723736284037	5.62248634562857e-05	FALSE
MW0124148	0.948268330702908	0.108955420369581	TRUE
MW0004569	0.914071903408109	0.0110258350295612	FALSE
MW0006412	0.990033580338343	0.986078863187674	TRUE
MEDN0085	0.858424333818681	0.000434328517848094	FALSE
MEDL00926	0.724717327804721	1.20529967450686e-06	FALSE
MW0121843	0.950916683435483	0.130803736434575	TRUE
MW0001562	0.941838198719362	0.0699410108417874	TRUE
MW0142699	0.92238459834666	0.0188792547324212	FALSE
MW0109588	0.816264627709017	5.37322885858264e-05	FALSE
MW0149143	0.953160366874257	0.152657352177657	TRUE
MW0107900	0.936003918512128	0.0469257767229716	FALSE
MW0122840	0.678756648330653	2.36097725432675e-07	FALSE
MW0127018	0.552920524569823	5.14030293517433e-09	FALSE
MW0106179	0.893173632202816	0.00304316148515339	FALSE
MW0125501	0.950591485217374	0.127902962833555	TRUE
MW0125860	0.957388452250271	0.203843239007666	TRUE
MW0109053	0.876781776149314	0.00118072247292195	FALSE
MW0108211	0.952989489201079	0.15087433231871	TRUE
MEDN0153	0.949395207803891	0.117769616780468	TRUE
MW0122717	0.536111135294194	3.25808112878346e-09	FALSE
MW0006881	0.470282366565326	6.02971310194673e-10	FALSE
MW0118631	0.9244377907361	0.0216087204937077	FALSE
MW0006955	0.982563388712855	0.84942266938861	TRUE
MW0120241	0.812504735547732	4.51460444363335e-05	FALSE
MW0155546	0.324639643566708	2.26530906760439e-11	FALSE
MW0142101	0.923833509720089	0.0207649631508914	FALSE
MW0118683	0.695748118306604	4.23871812305883e-07	FALSE
MW0110716	0.625022620457446	4.17113820462119e-08	FALSE
MW0126867	0.919459123993142	0.0155980299322233	FALSE
MW0154989	0.959333084651521	0.232499709235469	TRUE
MEDN0120	0.664283531429362	1.45560999663144e-07	FALSE
MW0110745	0.889812474035351	0.00249525147992489	FALSE
MW0125095	0.888904353163792	0.00236588258833008	FALSE
MW0146728	0.960225016253149	0.246852168971148	TRUE
MW0000585	0.963326336410863	0.303181317956081	TRUE
MW0148268	0.905124953491788	0.00628241725605443	FALSE
MW0054285	0.768375549137078	6.63131840617473e-06	FALSE
MW0007900	0.938794791295254	0.0567667659051105	TRUE
MW0122854	0.92594040114901	0.0238659158969839	FALSE
MW0116487	0.9744961126303	0.595454981666351	TRUE
MW0106215	0.802682754654959	2.88906016917928e-05	FALSE
MW0111780	0.821289254507196	6.80057401690419e-05	FALSE
MW0106722	0.95578954571464	0.182804644380303	TRUE
MW0145175	0.830832392203285	0.000107393329540926	FALSE
MW0005411	0.96033493912292	0.248675922678384	TRUE
MW0124173	0.928454399120177	0.0282094440903165	FALSE
MW0001557	0.676082539147156	2.15699865744534e-07	FALSE
MW0118839	0.580934247536802	1.12754426919572e-08	FALSE
MW0138309	0.666628921646156	1.57289004777332e-07	FALSE
MW0005581	0.91651500931647	0.0128945378754885	FALSE
MW0125432	0.83156907053731	0.00011130802820545	FALSE
MW0001960	0.970238789231533	0.468087923498294	TRUE
MW0011898	0.774389093369729	8.50480459251966e-06	FALSE
MW0137302	0.931103041383274	0.0336862441653581	FALSE
MW0126138	0.652532364496939	9.92185328494073e-08	FALSE
MW0125406	0.914018936814283	0.0109886278488424	FALSE
MW0116258	0.924664781256944	0.0219348633406892	FALSE
MW0141220	0.925005658611515	0.0224343399513089	FALSE
MW0003291	0.863727850907821	0.000576256698273663	FALSE
MEDL01793	0.852421563969701	0.00031719899104301	FALSE
MW0006383	0.794512625362083	2.01080553764208e-05	FALSE
MW0149306	0.947548583922449	0.103673557813202	TRUE
MW0000945	0.963186683131863	0.300420227991924	TRUE
MW0002386	0.923493655768586	0.0203056348895102	FALSE
MW0125547	0.977527294958596	0.693309946571168	TRUE
MW0009559	0.954837419935707	0.1712777914531	TRUE
MW0006108	0.968180675060763	0.413164353191425	TRUE
MW0000353	0.93897652600801	0.0574769448911417	TRUE
MW0006632	0.984563416517476	0.901096780190815	TRUE
MW0119307	0.943238840042775	0.0770155753655023	TRUE
ZINC1704590	0.806898159431088	3.49398517168062e-05	FALSE
MW0118102	0.941311641346483	0.067455865503305	TRUE
MW0008902	0.952903515116331	0.14998493042725	TRUE
MEDN0413	0.841348013520463	0.000180387132766362	FALSE
MW0104247	0.939210696275437	0.0584054935973027	TRUE
MW0157176	0.872531045944027	0.000931566532827788	FALSE
MW0120855	0.966486410902198	0.371640674550264	TRUE
MW0147347	0.960429930740073	0.250261807673614	TRUE
MW0055414	0.871737071117804	0.000891557432194921	FALSE
MEDN0283	0.764453674417133	5.6489797650014e-06	FALSE
MW0054332	0.772440167528337	7.8427275720768e-06	FALSE
MW0000249	0.921930348075967	0.0183256883224834	FALSE
MW0054374	0.902954432576551	0.00549518540947045	FALSE
MEDP0305	0.65610686088574	1.11390630859418e-07	FALSE
MW0127405	0.88267951899641	0.0016498210751244	FALSE
MEDN0006	0.97702688773186	0.677013677445226	TRUE
MW0102922	0.973477075934123	0.563544594564947	TRUE
MW0001042	0.982276014290639	0.841320076451185	TRUE
MW0141864	0.953342053892475	0.154575670611873	TRUE
MW0104381	0.951796622756673	0.138981912455735	TRUE
MW0126602	0.973338894295894	0.559276196474624	TRUE
MW0009080	0.961218349715717	0.263781930375705	TRUE
MEDN0327	0.780773731628317	1.11216595529605e-05	FALSE
MW0123157	0.939922329005908	0.0613228377196882	TRUE
MW0108302	0.541193394497782	3.73533501672459e-09	FALSE
MW0147866	0.676283321928912	2.1716477663181e-07	FALSE
MW0124147	0.925613731191428	0.0233550638740882	FALSE
MW0006597	0.673216594086603	1.95890507273105e-07	FALSE
MW0155582	0.884703776274716	0.00185344997551961	FALSE
MEDN1368	0.873355044641465	0.000975108457483899	FALSE
MW0106719	0.938042315968316	0.0539208273335735	TRUE
MW0159414	0.774546824298811	8.56091800645834e-06	FALSE
MW0006251	0.900639351913559	0.004769185344236	FALSE
MW0118055	0.429153946115801	2.25508088002052e-10	FALSE
MW0146483	0.782893008232794	1.2169029607474e-05	FALSE
MW0157200	0.69362535993135	3.93567673191114e-07	FALSE
MEDL02248	0.824333797092442	7.85698012050323e-05	FALSE
MW0118950	0.874864981702241	0.00106059473498046	FALSE
MW0157145	0.622238861002385	3.82962858375954e-08	FALSE
MW0147565	0.904481465096617	0.00603730944214639	FALSE
MW0152007	0.91241820094187	0.00992429838704065	FALSE
MW0063498	0.978091825467572	0.711669377800685	TRUE
MW0108335	0.967154151866831	0.387602026356099	TRUE
MW0153954	0.972372100373383	0.529857187958197	TRUE
MW0146701	0.938013564287115	0.0538150398937691	TRUE
MEDL02116	0.720644888143994	1.03662852863455e-06	FALSE
MW0122491	0.957027367297504	0.198900590515661	TRUE
MW0121274	0.976836447724084	0.670813956420973	TRUE
MW0149098	0.962430776446332	0.285851422389013	TRUE
MW0148548	0.954013784358079	0.161873553393296	TRUE
MW0159354	0.926053264363287	0.0240451143947712	FALSE
MW0158019	0.674610606094492	2.05274288681699e-07	FALSE
MW0122746	0.963701282819318	0.310702897735684	TRUE
MW0108314	0.951185419222561	0.133249775495403	TRUE
MW0117356	0.89426694906092	0.00324776431670216	FALSE
MW0127118	0.665451817497981	1.51283012104649e-07	FALSE
MW0127438	0.963383796057666	0.304323705990142	TRUE
MW0007941	0.760761190029862	4.86417494518496e-06	FALSE
MW0111030	0.98200594067018	0.833574194267062	TRUE
MW0011621	0.93564507205947	0.0457946487809253	FALSE
MW0108702	0.636343305629029	5.92850016967634e-08	FALSE
MW0014489	0.926454294942765	0.0246932982448373	FALSE
MW0146997	0.757175943447216	4.21189526791131e-06	FALSE
MW0114561	0.761215085281167	4.9540872462039e-06	FALSE
MW0003835	0.907049959618391	0.00708042322566398	FALSE
MW0119247	0.968730645896864	0.427366868482578	TRUE
MW0003892	0.318345426225232	1.98856803406163e-11	FALSE
MW0155513	0.566484526997817	7.48811410004099e-09	FALSE
MW0151736	0.714136028134169	8.16860126640947e-07	FALSE
MW0126609	0.902402092451458	0.00531196934925324	FALSE
MW0149159	0.950616493638431	0.128123764783882	TRUE
MW0118289	0.905122252627364	0.00628136680650407	FALSE
MW0122130	0.52751642023249	2.59139210663221e-09	FALSE
MW0146707	0.956575266719852	0.19287169726277	TRUE
MEDN0615	0.976119893478573	0.647536952590746	TRUE
MW0159648	0.730917437464676	1.52013087029405e-06	FALSE
MW0009051	0.951212572382142	0.133499417862727	TRUE
MW0107694	0.889135367103725	0.00239810407695608	FALSE
MW0154948	0.580817080543959	1.12376713347925e-08	FALSE
MEDN1015	0.920485848415804	0.016675638883765	FALSE
MW0004833	0.944728089315077	0.0853380087235355	TRUE
MEDP0514	0.927023006478578	0.0256439396239679	FALSE
MW0106711	0.952146199066705	0.142368579382902	TRUE
MW0000228	0.922721902486358	0.0193016201848112	FALSE
MW0007011	0.964807347616861	0.333824275897632	TRUE
MW0114670	0.935900101946462	0.0465956008716763	FALSE
MEDP0426	0.963671782655716	0.310105357665746	TRUE
MW0104362	0.847402090195142	0.000245004714777602	FALSE
MW0103663	0.926039366709779	0.0240229727552098	FALSE
MW0148189	0.736716891316239	1.89407224149052e-06	FALSE
MW0014136	0.898938721661995	0.0043008305197449	FALSE
MW0001778	0.529557887824025	2.73552763756324e-09	FALSE
MW0121121	0.979980794351571	0.772212896947084	TRUE
MEDL00352	0.956134032347682	0.187155183500097	TRUE
MW0118787	0.973492155062759	0.564011290737059	TRUE
MW0121175	0.920531292254754	0.0167251030567888	FALSE
MW0137945	0.710616113993033	7.19074744131222e-07	FALSE
MW0124284	0.92789360131257	0.0271738262723209	FALSE
MW0112959	0.943803535940965	0.0800698262548617	TRUE
MW0108963	0.971260184709408	0.497084579934009	TRUE
MW0001913	0.846372143823737	0.000232475622410855	FALSE
MEDP1130	0.924866736958171	0.0222293623173173	FALSE
MW0007149	0.950677664382927	0.128665436268083	TRUE
MW0126686	0.908015015891064	0.00752010134660737	FALSE
MW0116883	0.597010378607228	1.79735311381772e-08	FALSE
ZINC33840740	0.969661243057794	0.452191306303962	TRUE
MW0123004	0.748914552797213	3.03646601327928e-06	FALSE
MW0002676	0.924407183211762	0.0215651327133329	FALSE
MW0122860	0.951709997037691	0.138154990433318	TRUE
MW0142355	0.668873704730259	1.69451596760537e-07	FALSE
MW0001535	0.813409571480717	4.70700236808187e-05	FALSE
MW0118914	0.94067756994435	0.0645825528787709	TRUE
MW0008670	0.926964729667808	0.025544793262878	FALSE
MW0115169	0.948627033891738	0.111687326981592	TRUE
MEDN0203	0.890400820110589	0.00258304878150708	FALSE
MW0154798	0.791190262309262	1.73913920768587e-05	FALSE
MW0151198	0.900643633575138	0.00477043034329027	FALSE
MW0125098	0.927488714371902	0.0264508153413905	FALSE
MW0145968	0.98138429963199	0.815304473948167	TRUE
MW0123635	0.875641360271281	0.00110761142759567	FALSE
MW0115303	0.865918838854243	0.000648587038543559	FALSE
MW0014329	0.580866604424471	1.12536201497293e-08	FALSE
MEDN1129	0.979165655968865	0.746331786837602	TRUE
MEDP0247	0.608409583324097	2.51996080603415e-08	FALSE
MW0129697	0.796963756796264	2.23990474165657e-05	FALSE
MW0121743	0.850047182520997	0.000280580575998652	FALSE
MW0002258	0.851082059153726	0.000295956781131509	FALSE
MW0151207	0.890734161910702	0.00263423881024088	FALSE
MW0006403	0.946523687954091	0.0965920615595312	TRUE
MW0120094	0.815800849835861	5.25853914347845e-05	FALSE
MW0110723	0.974452342405982	0.594069933011078	TRUE
MW0115917	0.910363876361995	0.00871499500988443	FALSE
MW0118662	0.976986453450917	0.675697105313751	TRUE
MW0147810	0.981966257753921	0.832425831511079	TRUE
MW0001135	0.654882530185956	1.07052932921492e-07	FALSE
MW0009606	0.940800411364127	0.0651292771756227	TRUE
MW0143140	0.946127283422844	0.0939852987754911	TRUE
MEDL01843	0.88545992256135	0.00193620500967781	FALSE
MW0119414	0.654640511249204	1.06216793352745e-07	FALSE
MEDN0170	0.953272565310357	0.153839229778805	TRUE
MW0106061	0.642041754347306	7.0948121484155e-08	FALSE
MW0147333	0.925581569306914	0.0233053899553483	FALSE
MEDP0171	0.911088499912571	0.00912279623331239	FALSE
MEDP0160	0.737991143913794	1.98860086981558e-06	FALSE
MEDL00019	0.941798418279376	0.0697500429014886	TRUE
MW0007001	0.964189564285888	0.320737046168948	TRUE
MW0126079	0.937219573039312	0.0509764802779624	TRUE
MW0111735	0.951827726421145	0.13928000988397	TRUE
MW0006535	0.971620518468174	0.507572550737043	TRUE
MW0123194	0.952696871003652	0.147868071317581	TRUE
MW0106712	0.958688838247221	0.222615019425907	TRUE
MW0001717	0.93830160376131	0.054884547250401	TRUE
MW0145209	0.86284871446287	0.000549685153829797	FALSE
MW0146642	0.767754782530251	6.46449551079135e-06	FALSE
MW0118397	0.879863995115498	0.00140512210312906	FALSE
MW0001427	0.946701596419962	0.0977855157587571	TRUE
MW0010845	0.802337186613872	2.84465666843438e-05	FALSE
MW0123751	0.890464356165273	0.0025927239195302	FALSE
MW0062243	0.908433703922049	0.00771972811774063	FALSE
MW0140450	0.957475672256401	0.20505437014987	TRUE
MW0123212	0.927785464183781	0.0269787305464923	FALSE
MW0122688	0.754093362605948	3.72505648071336e-06	FALSE
MW0116867	0.810343606076531	4.08803072156908e-05	FALSE
MW0008649	0.929355564558227	0.0299605894792382	FALSE
MW0001346	0.871501522796564	0.000880041510806815	FALSE
MW0131309	0.944501996249851	0.0840181368886826	TRUE
MW0001882	0.837205005588195	0.000146763652098408	FALSE
MW0153386	0.791882963875352	1.79238783564665e-05	FALSE
MW0005160	0.937281804706177	0.0511932910012042	TRUE
MW0153453	0.987614766482462	0.959658720619578	TRUE
MW0109739	0.973535321083942	0.565348244312541	TRUE
MW0137030	0.964238098869217	0.321749308659116	TRUE
MW0125895	0.885604173067636	0.00195243211969261	FALSE
MW0000515	0.912075963281156	0.00971116433158239	FALSE
MW0103419	0.779322741649912	1.04599306580108e-05	FALSE
MW0061670	0.906052852232417	0.00665451732559639	FALSE
MW0002506	0.974093038428061	0.582746737911439	TRUE
MW0004251	0.85985671383722	0.000468571820303919	FALSE
MW0156309	0.90344606200681	0.00566388081542664	FALSE
MW0116414	0.932602983381602	0.0372674975296019	FALSE
MW0127356	0.976881556523395	0.672282165426835	TRUE
MW0111973	0.882961668838368	0.0016767214216242	FALSE
MW0109994	0.968268302651699	0.415403691301253	TRUE
MW0157928	0.887172010652026	0.00213839215585964	FALSE
MW0122540	0.951734042302179	0.138384038776174	TRUE
MW0005845	0.841118313460803	0.000178323684100045	FALSE
MW0103216	0.680219203803623	2.48107199189967e-07	FALSE
MW0147388	0.515279624491732	1.87938326376457e-09	FALSE
MW0137645	0.921127365929477	0.0173883432204086	FALSE
MW0115141	0.955138082779602	0.174840220070636	TRUE
MEDN1649	0.979980469935283	0.772202698938605	TRUE
MW0052792	0.857333589772819	0.000410036881543211	FALSE
MW0150781	0.9628684403431	0.294209570414924	TRUE
MW0110950	0.965877378476232	0.357541402873861	TRUE
MW0127396	0.967078570660719	0.385768952023833	TRUE
MW0114053	0.959562853136552	0.23612194213707	TRUE
MW0129705	0.879661064685344	0.00138903929339325	FALSE
MW0103135	0.928202591146849	0.0277394370255147	FALSE
MW0151269	0.729992844061372	1.46813201236767e-06	FALSE
MW0126672	0.596152456497757	1.75265508940549e-08	FALSE
MW0007562	0.741157300899871	2.24575815638546e-06	FALSE
MW0154902	0.753568447204697	3.64827259326473e-06	FALSE
MW0001569	0.916568859404215	0.0129392966169797	FALSE
MW0116311	0.89917790231158	0.00436365138147557	FALSE
MW0002943	0.952904314569375	0.149993177166037	TRUE
MW0121990	0.961416998722151	0.267290493062043	TRUE
MW0149137	0.915376638578629	0.0119854771838641	FALSE
MW0102864	0.974511944442318	0.595956249197471	TRUE
MW0147295	0.859617441950438	0.000462658062295671	FALSE
MW0106130	0.823462834608892	7.53806442795063e-05	FALSE
MW0008360	0.544637758170742	4.10025634842388e-09	FALSE
MW0011860	0.87287400677261	0.00094943349082836	FALSE
MW0120616	0.950478286065562	0.12690821091465	TRUE
MW0121185	0.932973596310614	0.0382117825053853	FALSE
MW0117339	0.899206903996174	0.00437133436795254	FALSE
MW0006420	0.951764989189847	0.13867937906843	TRUE
MW0115636	0.449291630717414	3.62741965569742e-10	FALSE
MW0012561	0.965663056763113	0.352683650495757	TRUE
MW0145160	0.964821090947641	0.334120431409939	TRUE
MEDP0617	0.625131059136952	4.18507481562536e-08	FALSE
MW0110608	0.587576058788253	1.36513888964194e-08	FALSE
MEDL01732	0.693870958254257	3.96953552225195e-07	FALSE
MW0014390	0.866619187660383	0.000673691413850536	FALSE
MW0111634	0.917706742451003	0.0139242500504225	FALSE
MW0157517	0.971653401466704	0.508536121414104	TRUE
MW0121891	0.654113485269772	1.04419760110862e-07	FALSE
MW0120805	0.953992501768166	0.161637290010638	TRUE
MW0107030	0.261524041405921	6.36114137987961e-12	FALSE
MW0151728	0.786126465062014	1.39732697801597e-05	FALSE
MW0002899	0.946215511883377	0.0945592973104861	TRUE
MW0007197	0.518922982055221	2.06684756630989e-09	FALSE
MW0012139	0.661017630086771	1.30745128550761e-07	FALSE
MEDP0773	0.608353125244241	2.51570785417223e-08	FALSE
MW0006850	0.975708505140799	0.634233803976838	TRUE
MW0122194	0.620599008674574	3.64237206359824e-08	FALSE
MW0169134	0.941911002841235	0.0702918923466167	TRUE
MW0144906	0.706728039364214	6.25281253519807e-07	FALSE
MW0154134	0.939712784929571	0.0604486203287383	TRUE
MEDL01784	0.688839290700112	3.33334261664396e-07	FALSE
MW0116709	0.78870228303925	1.56129600448681e-05	FALSE
MW0147313	0.70372616994784	5.61748071674694e-07	FALSE
MW0148675	0.946957417314164	0.0995276448362491	TRUE
MW0113836	0.964671162719343	0.330901454108815	TRUE
MW0114582	0.756509827839159	4.10126344471556e-06	FALSE
MW0158021	0.97184137029957	0.514064586488492	TRUE
MW0104962	0.469728180762481	5.94832516553338e-10	FALSE
MW0000250	0.853097346207988	0.000328524245891555	FALSE
MW0000283	0.660103332618587	1.26889087351541e-07	FALSE
MW0006410	0.900979794896547	0.00486925775081278	FALSE
MW0109803	0.971686129914061	0.50949622428496	TRUE
MEDP1308	0.731191030272377	1.5358885624723e-06	FALSE
MW0118221	0.764717354150631	5.70993080238172e-06	FALSE
MW0147959	0.908303875734406	0.00765723610825921	FALSE
MW0147398	0.834857068599164	0.000130720100023001	FALSE
MEDP0011	0.950122095831284	0.123827806371665	TRUE
MEDN0011	0.955028269069703	0.173530903436512	TRUE
MEDP0054	0.511415839746634	1.69999906119192e-09	FALSE
MW0105914	0.989631861295359	0.982876879086796	TRUE
MEDL02760	0.852078377902446	0.000311606889810337	FALSE
MW0007258	0.646773532411959	8.2470987793152e-08	FALSE
MW0006527	0.936140559554125	0.0473640297062633	FALSE
MW0137739	0.944887561871931	0.0862815646557703	TRUE
MW0143048	0.953938302604066	0.161037118884881	TRUE
MEDN0003	0.713584826394425	8.00662788524211e-07	FALSE
MW0158034	0.871755093084144	0.00089244507985724	FALSE
MW0127429	0.337572203116464	2.96864435276719e-11	FALSE
MW0146726	0.547177854911646	4.39333016205382e-09	FALSE
MW0125790	0.779786780272216	1.06668991096066e-05	FALSE
MEDL02576	0.912122531563776	0.00973987991780809	FALSE
MW0106144	0.927514263550004	0.0264958403885228	FALSE
MW0123382	0.849749125474416	0.000276310955344213	FALSE
MW0146873	0.918977524205325	0.0151179761369771	FALSE
MW0122809	0.971034352116011	0.490578810147043	TRUE
MW0015095	0.930994585966094	0.0334415591088701	FALSE
MW0116974	0.968678944386372	0.426016778277684	TRUE
MW0140696	0.643325151095648	7.38949316365485e-08	FALSE
MW0159464	0.877283222106194	0.0012144735409416	FALSE
MW0007589	0.943526571067929	0.078556747740678	TRUE
MW0136804	0.827653577272453	9.21015060961292e-05	FALSE
MW0143698	0.871898784128052	0.000899556000978086	FALSE
MW0000435	0.974923304696104	0.609032593753247	TRUE
MW0154758	0.756127752526771	4.03919859248057e-06	FALSE
MW0122911	0.856220977769948	0.00038673746456556	FALSE
MW0149273	0.907857009008269	0.0074461865498212	FALSE
MW0147833	0.851903923046559	0.000308804391710679	FALSE
MW0123958	0.942202578502305	0.0717152271776842	TRUE
MW0010965	0.962554327019216	0.288189550076295	TRUE
MW0007650	0.971763072573176	0.511757520947862	TRUE
MW0118049	0.909426860298839	0.00821593986619865	FALSE
MW0154513	0.954825212466582	0.171134635335995	TRUE
MW0120126	0.899071414634901	0.00433556339234243	FALSE
MEDL01812	0.916474767980012	0.0128611966092893	FALSE
MW0124254	0.837369377859788	0.000147962444007052	FALSE
MW0105404	0.966161199867084	0.36405756015894	TRUE
[truncated: 9,809 more rows]
